# Supplementary material for: Lineage dynamics of murine pancreatic development at single-cell resolution
Source: Nat Commun. 2018 Sep 25;9:3922. doi: 10.1038/s41467-018-06176-3 (PMC6156586; doi:10.1038/s41467-018-06176-3)
Supplement: Supplementary file 3 — Supplementary Data 1 [file 41467_2018_6176_MOESM3_ESM.xlsx]

## Sheet: Figure 1 - E14 B1 and B2
Supplementary Data 1. Differentially expressed genes of v1 E14.5 batch 1 and batch 2 clusters.
Gene Name	Seurat Fold Change cluster x vs. all	Bimodal Likelihood Ratio adjusted p-value	Wilcoxon adjusted p-value	MAST adjusted p-value	Cluster ID
Ctrb1	48.7785	0	0	0	1
Cpa1	48.0802	0	0	0	1
Pnliprp1	43.4077	0	0	0	1
Cpa2	39.952	0	0	0	1
Clps	35.1885	0	0	0	1
Serpina6	29.9947	0	0	0	1
Nupr1	11.2519	0	0	0	1
Cela1	8.05351	0	0	0	1
Gstm1	7.86634	0	0	0	1
Ptf1a	6.8299	0	0	0	1
Reep5	6.34779	0	0	0	1
Tmem97	5.73819	0	0	0	1
Cel	5.42444	0	0	0	1
Mt1	5.05111	0	0	0	1
Gcat	4.64612	0	0	0	1
Ambp	4.52564	0	0	0	1
Gamt	4.37094	0	0	0	1
Mt2	4.23597	0	0	0	1
Gc	4.09129	0	0	0	1
Phgdh	3.98241	0	0	0	1
Hmga1	3.90378	0	0	0	1
Epcam	3.74424	0	0	0	1
Asns	3.66593	0	0	4.67294077533789e-314	1
Rnase4	3.53778	0	0	0	1
Dhx34	3.53042	0	0	0	1
Vtn	3.53	0	0	0	1
Serpini2	3.32099	0	0	0	1
Tmed6	3.26292	0	0	0	1
P2rx1	3.24944	0	0	0	1
Bex4	3.24257	0	0	3.34e-263	1
Cpn1	3.23638	0	0	0	1
Spint2	3.15701	0	0	1.78e-277	1
Cckar	3.10368	0	0	0	1
Ttr	3.03198	0	0	0	1
Edem1	2.98106	0	0	1.67e-300	1
Aldh1b1	2.97591	0	0	2.7e-283	1
Bex1	2.90487	0	0	1.06e-200	1
Arhgdig	2.8612	0	0	3.85e-268	1
Ggh	2.8497	0	0	8.09e-274	1
Hspd1	2.84552	0	0	0	1
Clu	2.83889	0	0	1.42e-246	1
Spink1	2.8295	0	0	7.08e-264	1
Cldn10	2.82643	0	0	2.58e-264	1
Edem2	2.79908	0	0	5.33e-281	1
Rbpjl	2.73397	0	0	0	1
Itga6	2.73129	0	0	5.53e-275	1
Hnrnpa3	2.7037	3.4e-280	1.87e-252	0	1
Krt18	2.6841	0	0	5.12e-273	1
Pcbd1	2.63511	0	0	4.79e-235	1
Ppia	2.59492	0	6.87e-265	0	1
Cldn3	2.572	0	0	0	1
Pla2g12a	2.56863	0	0	2.24e-211	1
Prss2	2.52797	8.08709770866409e-312	0	1.5e-192	1
Smco4	2.52783	1.9788094917693e-316	0	1.3e-228	1
Rpl29	2.51116	3.42e-179	2.72e-208	1.4e-217	1
Cldn7	2.50552	0	0	3.06e-246	1
Gm10260	2.49587	3.75604170331162e-310	1.35e-250	0	1
Plk2	2.43082	8.32e-287	0	8.48e-259	1
Gstp1	2.40242	2.16e-279	2.9e-296	1.38e-299	1
Ass1	2.37505	0	0	2.64e-188	1
Rnh1	2.36634	3.33e-268	1.16e-264	1.85e-279	1
Cela3b	2.36561	0	0	3.67e-256	1
H2afz	2.35729	3.27e-278	1.1e-242	2.42e-199	1
Sephs2	2.34996	2.47e-278	7e-301	2.43e-209	1
Sdf2l1	2.34588	1.28e-256	2.41e-274	5.21e-191	1
Ifitm3	2.3325	1.19e-236	1.04e-227	2.16e-255	1
Tmem238	2.32712	0	0	2.7e-201	1
Rpl35	2.32197	1.2e-296	1.31e-230	0	1
Pa2g4	2.30204	1.68e-251	8.09e-241	6.48e-192	1
Prdx6	2.30052	8.19e-261	5.21e-244	2.06e-245	1
Serp1	2.29033	1.45e-252	1.59e-220	0	1
Lyar	2.28809	7.55e-249	3.37e-249	2.33e-169	1
Dnajc3	2.28611	8.8e-265	4e-274	1.87e-194	1
Spc24	2.28128	8.12e-257	2.32e-278	3.1e-122	1
Mgst1	2.28031	1.2e-258	8.28e-247	2.47e-181	1
Rpl36al	2.27801	1.27e-249	1.25e-241	4.54220486668265e-317	1
Ddc	2.27794	0	0	1.53e-211	1
Cbs	2.26311	0	0	3.04e-297	1
Ldha	2.26257	1.34e-271	4.18e-239	8.75e-206	1
Ffar2	2.25145	0	0	1.64e-234	1
Rps27l	2.24291	1.37e-266	2.32e-238	2.4e-297	1
Ncl	2.23631	1.04e-267	9.76e-236	7.7e-201	1
Reg1	2.21434	0	0	2.21e-226	1
Erp27	2.21326	0	0	5.13e-274	1
Car9	2.20199	0	0	2.22e-226	1
Tpd52	2.17592	0	0	2.1e-198	1
Ppib	2.14587	0	2.47e-276	0	1
Rrm2	2.1456	7.11e-268	9.51e-263	1.75e-120	1
Hnrnpa1	2.13779	3e-202	2.42e-199	5.75e-298	1
Uba52	2.13333	3.22e-227	1.24e-169	0	1
Matn4	2.10382	0	0	9.66e-228	1
Dap	2.10356	2.46e-200	2e-198	4.41e-198	1
Cldn6	2.10348	0	0	1.4e-264	1
Fkbp4	2.09469	6.77e-225	6.6e-212	2.36e-217	1
Tinag	2.08945	0	0	8.01e-273	1
Uchl5	2.08011	6.49e-248	3.27e-285	5.18e-135	1
Homer2	2.07387	0	0	3.24e-195	1
Fkbp11	2.07204	3.51e-241	1.22e-256	1.73e-155	1
Rpl27a	2.07003	2.14e-214	4.65e-201	0	1
Rpl38	2.05478	1.16e-235	1.64e-209	0	1
Xbp1	2.05465	2.27e-183	5.78e-175	2.2e-257	1
Krt8	2.05087	0	0	6.45e-273	1
Set	2.04469	1.34e-211	2.43e-196	3.07e-233	1
Erh	2.03946	5.84e-195	3.03e-182	1.3113949481024e-310	1
Cdh1	2.03442	0	0	1.88e-192	1
Nhp2l1	2.03238	9.54e-219	7.32e-212	1.61e-223	1
Anpep	2.01923	0	0	1.07e-193	1
Eno1	2.01262	4.6e-188	1.01e-178	1.3e-213	1
Spp1	37.8726	0	0	0	2
Krt18	7.30715	0	0	0	2
Cym	6.81121	5.08e-98	7.07e-135	4.4e-100	2
Cldn3	6.66542	0	0	0	2
Mt1	5.64754	0	0	0	2
Atp1b1	5.60357	0	0	0	2
Vnn1	5.3847	0	0	0	2
Sox9	5.29801	0	0	0	2
Clu	4.9213	5.73607744493458e-317	0	0	2
Lurap1l	4.90875	0	0	0	2
Wfdc2	4.89242	0	0	0	2
Cldn6	4.72168	0	0	0	2
Epcam	4.671	0	0	0	2
Krt8	4.53158	0	0	0	2
Mt2	4.46987	1.66e-252	0	4.82e-298	2
Mia	4.41754	4.06e-299	0	2.44e-296	2
1700011H14Rik	4.18235	0	0	0	2
Tinagl1	4.1001	1.95e-262	0	1.49e-261	2
Gsta3	4.06598	0	0	0	2
Adamts1	3.9893	3.90119121364782e-312	8.65e-258	0	2
Ambp	3.46152	2.11e-228	5.68e-269	1.27e-260	2
Habp2	3.38772	1.93e-287	0	1.31e-282	2
Dbi	3.3779	0	5.27e-218	2.1492080431018e-313	2
Cldn7	3.06743	5.53e-190	1.39e-245	7.03e-214	2
Eno1	3.06101	6.64e-243	6.69e-180	9.9e-244	2
Mgst1	2.94673	6.54e-207	5.79e-209	6e-216	2
Cldn10	2.88759	7.53e-166	3.92e-240	3.54e-198	2
Ugt2b34	2.85237	6.23e-198	2.6e-266	6.16e-188	2
Sphk1	2.84232	8.9e-204	0	2.77e-205	2
Kcnk1	2.79074	9.67e-190	7.27e-254	2.62e-197	2
Cited1	2.74741	9.81e-179	3.01e-285	9.83e-185	2
Pdzk1ip1	2.73851	2.1e-171	7.59e-295	2.23e-167	2
Bicc1	2.73398	9.65e-152	9.83e-211	3.09e-157	2
Hhex	2.71989	2.06e-187	0	1.25e-190	2
Bex1	2.7064	8.86e-146	2.61e-165	9.57e-170	2
Cyr61	2.67913	1.79e-99	3.32e-100	4.07e-101	2
Col18a1	2.60151	3.28e-145	7.49e-201	6.11e-148	2
Acot1	2.5914	3.75e-155	4.13e-159	1.23e-147	2
Pebp1	2.58994	1.05e-281	1.47e-198	8.94e-283	2
Smco4	2.57134	4.68e-152	2.67e-165	2.96e-161	2
Nudt19	2.54948	5.59e-162	6.37e-180	3.26e-160	2
Smtnl2	2.53471	2.7e-161	1.03e-230	4.31e-162	2
Cdh1	2.5321	1.7e-148	3.36e-205	1.73e-158	2
Hmga2	2.49133	1.99e-136	8.87e-158	1.59e-139	2
Fmo2	2.47069	8.42e-195	0	9.17e-200	2
Pamr1	2.45265	2.94e-198	0	3.52e-196	2
Nrtn	2.438	2.15e-146	6.05e-200	1.42e-142	2
Col9a1	2.43432	1.45e-206	0	1.83e-210	2
Muc1	2.41048	1.18e-138	3.05e-201	3.9e-149	2
Crb3	2.4065	3.5e-146	1.64e-209	2.77e-155	2
Atp1a1	2.40638	1.47e-137	6.99e-117	3.73e-129	2
Col9a3	2.36573	7.29e-160	0	4.08e-162	2
Akr1cl	2.36173	1.59e-202	0	1.5e-204	2
Aldh1b1	2.35446	4.06e-83	1.61e-106	4.32e-100	2
Cadm1	2.33153	8.5e-125	3.4e-186	3.57e-130	2
Wfdc15b	2.31648	3.39e-132	3.04e-181	2.27e-140	2
Ptprf	2.30616	2.14e-109	3.3e-111	6.56e-102	2
Hpgd	2.2955	8.77e-117	3.19e-175	3.22e-120	2
Spint2	2.28077	2.11e-181	1.09e-159	8.25e-196	2
Nit2	2.27183	8.71e-126	5.51e-104	4.96e-114	2
Dcdc2a	2.25651	1.53e-197	0	2.69e-200	2
Bex4	2.23853	1.03e-107	2.65e-127	6.75e-132	2
Nkx6-1	2.19119	1.16e-114	2.04e-172	1.33e-116	2
Enpp2	2.18211	1.84e-73	4.07e-77	1.55e-64	2
Hes1	2.17688	4.57e-63	1.23e-63	4.33e-63	2
Smoc1	2.17409	8.95e-147	2.88e-246	5.9e-152	2
Gpt2	2.14954	3.09e-114	1.53e-173	1.32e-112	2
Grb7	2.14273	4.88e-145	6.84e-227	7.59e-148	2
Cystm1	2.13998	2.78e-134	6.47e-154	1.49e-134	2
Cd24a	2.10548	1.4e-100	1.74e-108	8.38e-112	2
Slc44a3	2.10429	3.39e-86	1.74e-122	7.12e-81	2
Ctsh	2.10398	9.41e-131	4.26e-215	2.35e-130	2
Apoc1	2.10138	1.4e-116	3.6e-192	5.03e-120	2
Cxadr	2.1004	2.55e-108	2.12e-135	5.31e-107	2
Ttyh1	2.09844	6.48e-131	4.51e-239	4.49e-129	2
Tst	2.06115	5.61e-97	7.41e-123	1.58e-105	2
Gstp1	2.05758	4.4e-83	2.18e-94	7.01e-87	2
Sdsl	2.05052	4.71e-109	2.81e-145	4.53e-112	2
Gm10260	2.04081	6e-111	2.76e-97	7.19e-102	2
Ppp1r1b	2.03001	4.46e-143	0	6.24e-143	2
Adamts9	2.02906	9.29e-72	1.53e-94	2.9e-72	2
Cfi	2.013	6.15e-94	8.23e-135	1.04e-96	2
Cat	2.00579	1.7e-74	1.34e-72	2.61e-70	2
Hnrnpa1	2.00243	2.4e-75	1.2e-74	2.21e-76	2
Neurog3	41.183	0	0	0	3
Btbd17	20.9305	0	0	0	3
Gadd45a	17.2309	0	1.43e-277	0	3
Cck	14.507	8.27e-165	0	5.28e-157	3
Igfbpl1	11.8412	4.5e-233	0	7.26e-223	3
Cdkn1a	9.12042	4.66e-117	9.01e-109	2.15e-109	3
Tgm7	7.61331	1.93e-99	0	2.25e-93	3
Hes6	7.24203	2.17e-292	2.12e-147	1.35e-281	3
Tubb3	7.22289	5.63e-154	0	3.76e-148	3
Insm1	7.12718	4.09e-183	0	2.13e-170	3
Krt7	6.38052	6.82e-152	2.07e-154	1.37e-140	3
Nkx2-2	6.07536	9.08e-178	1.54e-264	3.14e-171	3
Cldn6	5.95583	1.97e-148	7.23e-159	3.64e-152	3
C2cd4b	5.51887	1.57e-109	1.67e-270	6.1e-108	3
Tox3	5.42814	1.97e-153	3.05e-266	5.86e-145	3
Rph3al	5.37618	1.04e-156	1.76e-289	1.42e-149	3
Gpx2	5.2655	4.74e-164	0	4.29e-159	3
Gadd45g	5.265	2.22e-102	1.63e-110	1.69e-93	3
Pax4	5.18299	2.5e-134	0	1.05e-129	3
Stard10	5.08127	5.02e-179	2.31e-146	9.52e-173	3
Mfng	4.90179	6.02e-167	0	6.92e-160	3
Gfra3	4.74458	3.33e-110	3.82e-253	1.55e-104	3
2010107G23Rik	4.72753	1.54e-136	4.51e-208	2.67e-132	3
Aplp1	4.62691	3.19e-124	3.67e-174	5.73e-116	3
Neurod2	4.46669	1.04e-167	0	2.31e-164	3
Krt8	4.39793	8.03e-116	2.27e-128	1.27e-126	3
Spint2	4.36699	1.36e-129	6.11e-118	5.76e-151	3
Foxa3	4.36552	7.31e-134	2.74e-175	1.19e-132	3
Cacna2d1	4.29756	2.63e-79	3.67e-81	1.6e-72	3
Spint1	4.2438	1.58e-128	7.63e-167	1.6e-125	3
Smarcd2	4.18854	2.33e-157	6.5e-101	3.7e-153	3
Ffar2	4.1567	4.21e-97	4.21e-130	4.72e-109	3
Tmem171	4.13978	5.49e-88	1.75e-106	4.7e-80	3
Cyb5r3	4.12905	3.72e-167	1.19e-95	1.06e-157	3
Neurod1	4.10224	2.98e-78	2.2e-174	2.52e-76	3
Btg2	3.69158	1.74e-75	4.41e-78	8.03e-72	3
Tmem184a	3.65504	1.05e-99	3.25e-170	5.39e-97	3
Grasp	3.63754	9.43e-99	5.5e-119	9.24e-95	3
Lpar6	3.63497	1.96e-91	3.05e-83	7.9e-85	3
Nkx6-1	3.62871	2.16e-82	1.16e-138	3.71e-82	3
Cystm1	3.57045	3.99e-94	5.4e-107	1.08e-91	3
Rcor2	3.56707	6.68e-101	2.83e-140	7.47e-97	3
Syt13	3.54441	1.21e-91	1.42e-159	3.97e-85	3
Mtch1	3.51605	2.53e-153	2.28e-75	5.2e-147	3
Ypel3	3.46259	4.22e-85	1.75e-73	1.07e-78	3
Igsf8	3.37681	3.76e-92	2.13e-89	1.16e-87	3
Vwa5b2	3.37162	6.12e-84	1.42e-200	1.09e-79	3
Ttll6	3.35988	2.39e-75	0	6.26e-76	3
Tpst2	3.35013	2.11e-82	7.33e-64	3.97e-74	3
Sox4	3.33939	7.8e-100	4.59e-54	1.04e-89	3
Selm	3.26845	5.56e-87	5.53e-58	5.9e-76	3
Cpt2	3.25352	1.13e-88	4.32e-95	5.21e-87	3
Celf3	3.24855	5.37e-76	2.06e-173	9.56e-71	3
Cdk2ap1	3.21581	8.41e-109	3.5e-78	2.51e-102	3
Mia	3.1806	1.71e-55	3.2e-77	1.07e-60	3
Gdpd1	3.1803	3.85e-94	3.6e-138	8.55e-90	3
Snrk	3.17242	2.58e-68	1.9e-86	1.95e-61	3
1110012L19Rik	3.11046	3.13e-63	1.22e-58	3.09e-56	3
Casp6	3.10649	1.45e-85	1.22e-58	5.23e-76	3
Ctsf	3.10618	5.8e-60	1.88e-70	5.72e-57	3
Trp53i11	3.0197	4.33e-71	2.86e-113	4.4e-68	3
Ppp1r14a	3.00924	4.18e-69	2.6e-143	1.24e-63	3
Cbfa2t3	2.9886	3.14e-77	2.42e-137	2.83e-74	3
Plk3	2.97971	4.25e-90	1.27e-178	4.14e-79	3
Kirrel2	2.97774	1.43e-97	4.19e-137	1.38e-88	3
Tecr	2.96709	2.98e-128	4.65e-59	4.8e-112	3
Pclo	2.9171	7.19e-88	1.2e-179	5.31e-86	3
Cyth2	2.8879	5.75e-77	1.62e-60	2.42e-69	3
Epcam	2.82577	1.24e-73	7.67e-83	9.43e-98	3
Rasd1	2.82127	2.1e-31	6.64e-62	1.84e-31	3
Acly	2.81203	5.62e-72	5.31e-64	3.1e-65	3
BC023829	2.80951	2.04e-61	4.65e-91	5.63e-58	3
Cer1	2.80298	1.88e-92	0	3.58e-89	3
Tmc4	2.79872	1.01e-61	7.97e-79	1.75e-58	3
Klc3	2.75459	8.85e-67	2.36e-134	9.41e-64	3
Gm42637	2.71427	7.17e-67	5.01e-195	2.57e-63	3
Ambp	2.66928	2.29e-31	9.1e-41	1.92e-48	3
St3gal6	2.65702	5.26e-65	7.88e-88	1.77e-60	3
Olfm1	2.62837	3.23e-61	2.97e-101	1.64e-58	3
Tmed4	2.62058	6.59e-65	5.3e-44	4.07e-58	3
Gdap1l1	2.60452	9.8e-53	1.75e-116	2.39e-47	3
Amotl2	2.60091	5.98e-49	5.7e-55	2.82e-42	3
Tm4sf4	2.59949	1.36e-19	2.03e-29	3.86e-22	3
Glrx	2.59626	6.76e-53	1.02e-34	3.07e-47	3
Mapk3	2.56361	9.16e-60	3.05e-54	2.78e-52	3
Tuba4a	2.55754	6.1e-40	5.85e-46	1.52e-51	3
Rgs17	2.52063	6.21e-40	2.43e-42	6.32e-36	3
Prodh2	2.51793	6.93e-54	5.07e-124	1.24e-53	3
Tecpr1	2.51762	1.42e-59	5.37e-108	6.04e-58	3
Foxa2	2.5067	3.06e-48	8.3e-64	2.9e-50	3
Tpd52	2.50375	1.77e-44	1.79e-53	1.02e-55	3
Prrg2	2.50369	6.5e-39	4.32e-56	8.68e-38	3
Dll3	2.48117	2.69e-45	6.62e-124	1.75e-42	3
Cplx2	2.46346	4.85e-48	2.72e-95	1.52e-44	3
Map1b	2.45924	2.55e-30	5.41e-30	3.96e-25	3
Cxxc5	2.45595	1.82e-46	1.57e-40	1.6e-43	3
Col9a2	2.45569	4.8e-35	2.15e-34	5.84e-29	3
Hepacam2	2.43385	7.79e-36	2.41e-73	1.51e-36	3
Chd7	2.42187	2.67e-53	4.39e-82	7.14e-52	3
Cnot6l	2.40602	5.28e-42	4.41e-45	3.04e-38	3
Cldn4	2.37404	6.81e-20	8.64e-22	2.9e-19	3
Tmem59	2.37019	1.15e-77	6.77e-57	1.87e-68	3
Bex2	2.36795	8.03e-33	2.93e-31	3.73e-35	3
Cdc14b	2.36709	6.31e-47	1.6e-102	6.75e-44	3
Epb42	2.34451	4.64e-54	4.09e-158	2.08e-59	3
Rfx6	2.3435	1.34e-59	4.48e-173	2.46e-57	3
Lingo1	2.34098	3.3e-49	1.19e-101	7.22e-46	3
Spp1	2.33939	2.2e-08	3.83e-13	1.43e-09	3
Lrrc42	2.32861	8.44e-42	2.21e-33	5.52e-37	3
Col9a3	2.32708	4.97e-43	2.58e-87	7.44e-41	3
Hn1	2.30814	1.44e-53	2.93e-42	8.56e-56	3
Psmc2	2.30482	1.9e-64	5.25e-37	4.82e-57	3
Fyttd1	2.30193	3.42e-45	2.06e-37	7.28e-40	3
Prox1	2.29807	2.86e-54	2.35e-82	1.27e-49	3
Dbn1	2.28166	5.26e-37	1.58e-32	7.12e-30	3
Vps37a	2.28026	7.51e-44	3.35e-59	1.59e-40	3
Pla2g2d	2.27961	2.4e-58	1.15e-164	1.16e-57	3
Gstz1	2.27462	4.25e-43	1.6e-48	3.2e-40	3
St6galnac2	2.26724	1.45e-55	6.56e-98	2.48e-53	3
Rap1gap2	2.25161	2.07e-53	9.93e-97	7.91e-52	3
Hpca	2.24257	6.14e-47	7.42e-124	1.56e-44	3
Tspan15	2.23652	1.93e-35	7.59e-35	3.76e-33	3
Ndrg1	2.23603	2.57e-38	6.21e-42	4.4e-37	3
Ptprf	2.23501	3.65e-38	1.24e-37	1.64e-35	3
Map2k1	2.23394	1.63e-38	1.09e-33	4.84e-32	3
Serpini1	2.23025	3.43e-37	3.58e-40	2.82e-40	3
Npepl1	2.22726	1.03e-30	8.25e-29	1.68e-27	3
Rnf114	2.22436	1.87e-41	4.04e-37	2.37e-39	3
Cnot7	2.21253	2.43e-40	4.49e-28	7.39e-36	3
Mycl	2.20359	3.97e-53	8.3e-107	4.22e-49	3
Cib1	2.19291	7e-33	1.99e-22	5.75e-28	3
Camk2n1	2.1883	9.87e-31	1e-42	4.08e-28	3
Kdm1a	2.1841	1.75e-35	1.98e-34	5.72e-31	3
Clcn3	2.18092	5.13e-35	6.28e-30	4.82e-29	3
Mob4	2.1767	3.07e-40	2.86e-28	3.53e-35	3
B630019K06Rik	2.17396	2.52e-29	1.21e-44	9.91e-28	3
Vasp	2.15869	3.79e-38	1.37e-31	7.17e-33	3
Cd24a	2.15815	7.85e-27	2.99e-26	6.65e-41	3
Ppp1r14b	2.15694	2.84e-42	2.84e-36	7.72e-41	3
Tle6	2.15648	1.75e-44	4.81e-64	2.42e-43	3
Fgd2	2.15304	2.39e-47	9.44e-98	5.34e-47	3
Mpzl1	2.15047	1.47e-34	4.77e-23	5.28e-26	3
Gspt1	2.14948	3.96e-38	2.8e-23	8.22e-32	3
Mmd2	2.1468	4.38e-60	2.65e-165	3.62e-57	3
Lurap1l	2.13199	6.6e-33	5.77e-47	2.98e-33	3
Atp6v0b	2.12557	4.44e-36	7.66e-25	1.34e-28	3
Mrfap1	2.12477	9.62e-63	2.76e-46	7.31e-59	3
Cd164l2	2.12346	9.39e-28	2.7e-48	3.77e-26	3
Ppp3ca	2.11241	4.09e-32	3.56e-34	1.98e-27	3
Gadd45gip1	2.11016	3.07e-39	3.27e-16	3.73e-30	3
Mdk	2.10211	5.03e-50	4.11e-49	3.5e-36	3
Gm8797	2.08758	4.07e-17	1.98e-14	8.71e-06	3
Tmem176b	2.08554	4.87e-34	3.54e-33	1.01e-30	3
Steap1	2.05837	9.59e-45	5.07e-90	8.23e-41	3
Atp6v1f	2.0548	1.39e-39	3.38e-32	1.27e-33	3
Yipf4	2.03986	6.8e-36	2.36e-30	4.1e-30	3
Gse1	2.0391	1.45e-35	1.77e-63	1.16e-35	3
Ldb1	2.03224	2.92e-25	7.18e-20	1.2e-20	3
Rogdi	2.02081	4.09e-27	4.58e-25	1.2e-21	3
Dst	2.01549	9.66e-27	1.24e-42	4.53e-24	3
Adgrg1	2.01366	4.85e-37	1.72e-54	2.16e-36	3
Carhsp1	2.01133	4.76e-32	2.57e-19	5.11e-29	3
Lsr	2.01077	5.95e-27	1.53e-23	1.86e-28	3
Ins2	149.755	0	8.83e-85	3.11e-231	4
Chgb	45.9207	0	0	0	4
Ins1	40.1589	3.01e-181	1.75e-147	1.27e-132	4
Iapp	25.3554	9.32e-135	3.46e-174	1.78e-136	4
Chga	17.7607	0	0	0	4
Slc38a5	13.052	4.28e-308	0	3.98e-298	4
Fev	11.2739	1.64e-293	0	2.54e-290	4
Cryba2	11.0004	0	0	0	4
Rbp4	9.62144	2.25e-204	2.08e-240	2.67e-206	4
1700086L19Rik	8.57659	2.43e-277	0	6.63e-278	4
Nnat	8.54824	1.67e-179	7.14e-44	5.95e-131	4
Cldn4	8.27411	3.05e-263	3.22e-285	1.04e-251	4
Pcsk1n	7.8699	1.21e-258	0	5.86e-257	4
Gch1	7.82709	4.62e-302	0	4.44e-302	4
Cpe	7.01477	0	2.49e-230	0	4
Pcsk2	6.65841	3.38e-229	0	1.37e-229	4
Aplp1	6.07241	1.58e-268	0	6.06e-267	4
Pax6	6.0481	2.57e-300	0	1.16e-301	4
Neurod1	6.04467	2.17e-280	0	1.24e-280	4
Cystm1	6.02126	1.36e-257	8.92e-235	2.12e-253	4
Hmgn3	5.99055	4.81e-294	1.24e-193	3.52672704150284e-317	4
Pyy	5.91142	1.26e-93	1.8e-124	2.84e-96	4
Fam183b	5.8184	9.54e-288	0	4.3e-287	4
Tm4sf4	5.64477	3.62e-180	9.67e-281	1.08e-178	4
Ttr	5.46893	1e-106	5.59e-117	1.86e-123	4
Scgn	5.46235	4.61e-285	0	1.07e-286	4
Bex2	5.35405	1.97e-279	7.29e-186	1.08e-274	4
Tspan7	5.25787	2.99e-238	6.73e-218	9.14e-252	4
Rasd1	5.0141	1.98e-167	0	8.1e-165	4
Pdx1	4.74129	3.71e-239	0	1.56e-234	4
Krt7	4.73438	2.36e-161	5.26e-192	6.48e-157	4
C2cd4b	4.71406	9.04e-154	0	4.42e-157	4
Ppp1r1a	4.70989	3.84e-138	1.44e-218	1.98e-131	4
Pim2	4.66026	2.29e-218	0	5.68e-220	4
Hepacam2	4.65852	1.2e-273	0	4.14e-274	4
Scg3	4.56342	2.89e-229	0	1.07e-232	4
Mid1ip1	4.52037	2.77e-193	2.79e-153	2.64e-184	4
Tox3	4.44949	2.53e-177	0	2.05e-178	4
Scg5	4.31755	2.27e-165	0	6.55e-170	4
Tubb3	4.21359	5.24e-206	0	2.03e-201	4
Mafb	4.1719	2.98e-159	0	3.97e-164	4
Prrg2	4.08415	3.11e-185	1.26e-249	4.09e-189	4
Gpx3	4.06584	6.76e-128	3.78e-156	8.09e-131	4
Emb	4.04867	4.54e-160	3.83e-197	8.59e-160	4
Isl1	4.02873	1.33e-99	3.79e-107	1.87e-103	4
Nkx6-1	4.00863	1.09e-180	0	2.73e-182	4
Vwa5b2	3.97333	2.09e-178	0	2.28e-178	4
Gars	3.9324	2.04e-218	8.58e-172	8.09e-219	4
Tmem163	3.85357	6.36e-232	0	2.05e-233	4
Rap1b	3.83383	3.45e-231	1.21e-114	2.74e-258	4
Krt8	3.82449	5.08e-131	6.75e-150	2.36e-137	4
Map1b	3.77749	1.57e-155	7.59e-183	5.19e-163	4
Zcchc18	3.75316	7.14e-169	0	2.53e-167	4
Cacna2d1	3.64589	9.22e-105	1.11e-140	1.72e-101	4
Syt13	3.62339	5.98e-169	1.79e-294	2.83e-174	4
Prnp	3.61242	1.19e-159	3.54e-163	1.5e-176	4
Ypel3	3.60987	6.6e-162	2.43e-155	3.79e-174	4
Tpd52	3.57212	2.62e-165	7.18e-184	4.28e-169	4
Cck	3.52425	2.01e-106	1.4e-223	3.6e-104	4
Glud1	3.41742	4.1e-142	1.29e-101	9.38e-137	4
Pak3	3.36712	1.57e-160	0	1.26e-162	4
Rph3al	3.33387	2.61e-161	0	5.34e-162	4
Nkx2-2	3.27266	2.99e-153	1.55e-275	1.86e-153	4
Hist3h2ba	3.27161	3.88e-119	1.47e-178	1.45e-120	4
Ubqln2	3.24893	4.42e-144	2.05e-105	1.06e-154	4
Ffar2	3.23989	9.12e-93	1.65e-122	9.18e-97	4
Npepl1	3.23556	2.62e-123	1.27e-98	4.66e-121	4
Gng12	3.15976	1.5e-115	2.73e-81	4.45e-134	4
Ffar4	3.15112	1.04e-138	0	1.78e-140	4
Pcsk1	3.12263	2.71e-156	0	9.16e-159	4
Anxa4	3.11281	3.12e-141	7.16e-140	3.98e-138	4
Mlxipl	3.04186	3.7e-173	0	2.38e-175	4
Abcc8	2.993	2.73e-144	0	1.88e-146	4
Camk2n1	2.94011	1.04e-108	8.01e-145	3.13e-114	4
0610011F06Rik	2.90923	3.5e-117	3.93e-112	4.18e-116	4
Slc25a5	2.80892	2.33e-136	1.38e-106	7.69e-145	4
Igfbpl1	2.79958	9.85e-90	1.97e-181	2.75e-88	4
Gnao1	2.79803	1.22e-134	0	8.02e-136	4
Ece1	2.77553	5.17e-107	1.52e-204	2.42e-105	4
Atp6v0b	2.76117	3.99e-139	5.08e-115	1.86e-150	4
Pam	2.7589	6.81e-99	2.29e-156	3.03e-99	4
Gadd45g	2.74882	5.76e-38	9.48e-40	2.63e-39	4
Rogdi	2.74275	1.87e-103	7.51e-130	4.34e-107	4
Gstz1	2.73171	1.38e-101	6.05e-117	2.35e-103	4
Celf3	2.72745	5.7e-152	0	6.28e-152	4
1110012L19Rik	2.72483	3.61e-74	3.51e-58	9.74e-63	4
Gdi1	2.72321	4.41e-92	1.4e-98	4.72e-100	4
Atp2a2	2.72255	4.18e-93	7.06e-66	9.62e-109	4
Cyb5r3	2.69885	2.4e-113	1.58e-99	1.73e-112	4
Prps1	2.69852	1.89e-100	3.63e-97	4.35e-100	4
Insm1	2.67948	1.27e-128	4.02e-290	1.22e-125	4
Atp6v1e1	2.65542	2.22e-104	4.39e-80	3.99e-117	4
Cd164l2	2.64456	3.1e-126	2.83e-299	2.48e-127	4
Acly	2.62082	1.48e-96	3.19e-92	2.65e-101	4
Cnot6l	2.62018	5.44e-85	9.54e-93	1.71e-88	4
Cnih2	2.60074	5.65e-86	1.63e-88	4.65e-98	4
Usp18	2.57117	3.05e-104	8.42e-293	2.16e-104	4
Dbpht2	2.56877	7.93e-114	0	5.97e-115	4
Tmc4	2.56528	3.53e-90	7.27e-127	2.38e-89	4
Gabarapl2	2.56527	1.61e-107	1.5e-88	1.24e-111	4
Ptprn2	2.54897	2.17e-128	0	1.68e-129	4
Rab3a	2.53989	6.42e-81	8.08e-109	2.1e-92	4
Ociad2	2.53881	1.01e-80	1.02e-101	2.17e-86	4
Pax4	2.53683	1.33e-80	1.01e-209	3.23e-80	4
Klc3	2.46518	1.78e-100	4.25e-215	5.34e-101	4
Rem2	2.45055	2.73e-100	1e-228	6.48e-102	4
Tekt2	2.43674	2.68e-108	5.35e-235	7.26e-107	4
B630019K06Rik	2.43212	6e-67	7.77e-102	7.43e-69	4
Dctn3	2.42521	1.34e-108	3.93e-78	1.27e-111	4
Igsf8	2.40898	1.93e-63	1.71e-74	8.25e-61	4
Mien1	2.40022	1.66e-82	2.94e-78	1.59e-88	4
Pcbd1	2.39691	3.66e-63	3.45e-77	4.45e-73	4
Spint1	2.39622	1.43e-84	1.92e-127	1.84e-85	4
Zbtb20	2.37574	9.06e-73	8.98e-110	8.65e-76	4
Trim35	2.35903	2.63e-72	2.81e-67	1.39e-81	4
Ptbp3	2.35226	1.68e-71	5.64e-90	1.58e-73	4
Ngfrap1	2.34821	4.09e-121	3.9e-91	2.32e-121	4
Plcxd3	2.34453	1.02e-106	1.65e-288	1.53e-108	4
Cirbp	2.33665	6.72e-93	7.28e-73	3.08e-99	4
BC023829	2.33581	1.27e-61	7.42e-90	5.19e-61	4
Spint2	2.32594	1.39e-104	4.83e-101	8.68e-113	4
Ctsf	2.32181	1.01e-70	1.21e-115	6.04e-73	4
Necab2	2.31599	8.34e-103	2.74e-244	5.97e-104	4
Ank	2.30614	9.49e-93	3.68e-188	6.53e-97	4
Glul	2.29665	9.43e-63	9.27e-71	4.88e-64	4
Elof1	2.2958	1.15e-81	2.03e-57	2.92e-73	4
Gck	2.28987	1.97e-109	5.39e-273	6.55e-110	4
Ankrd54	2.28704	1.61e-73	2.74e-91	5.36e-76	4
Pou3f4	2.26761	4.58e-68	2.39e-187	4.41e-68	4
Gfra3	2.26704	2.5e-88	6.03e-191	9.8e-86	4
Entpd3	2.26482	1.4e-126	0	3.01e-131	4
Lrpprc	2.26113	1.09e-42	1.09e-52	4.57e-41	4
Amigo2	2.25446	4.96e-80	8.05e-180	5.74e-80	4
Crb3	2.2437	5.45e-74	5.23e-109	4.24e-79	4
Baiap3	2.23824	4.77e-100	3.52e-272	7.78e-101	4
Tmem27	2.23705	5.47e-89	1.46e-178	4.03e-86	4
Cxxc5	2.23282	4.05e-53	3.63e-53	3e-46	4
Cdkn1a	2.229	1.39e-13	1.03e-19	9.03e-16	4
Rnf130	2.22139	1.34e-66	7.79e-88	1.92e-68	4
Cltb	2.21093	6.36e-67	9.19e-68	9.12e-72	4
Gatsl2	2.20049	1.57e-86	8.53e-196	8.01e-89	4
Arpc5	2.19853	3.52e-80	6.9e-63	5e-80	4
Hagh	2.17652	1.49e-61	8.67e-78	1.08e-63	4
Stard10	2.17344	1.29e-56	2.45e-75	2.39e-62	4
Foxa2	2.16479	2.19e-60	3.69e-94	2.46e-65	4
Snx15	2.16328	5.53e-58	2.03e-73	9.18e-62	4
Npdc1	2.15726	3.05e-56	1.23e-81	3.08e-59	4
Sec61b	2.15482	3.92e-91	5.4e-64	2.89e-90	4
Srp14	2.15376	1.93e-74	2.79e-57	2.89e-80	4
Rfx6	2.15314	1.64e-86	1.39e-238	2.87e-87	4
Gpd2	2.15143	5.67e-69	1.65e-104	6.36e-71	4
Cplx2	2.14447	1.51e-89	5.06e-202	5.78e-90	4
2010107G23Rik	2.14151	3.94e-49	6.46e-84	6.35e-50	4
Bax	2.1323	5.34e-66	1.64e-47	3.69e-59	4
Rundc3a	2.11714	1.62e-94	1.98e-233	1.68e-96	4
Vps37a	2.11501	1.63e-51	3.2e-74	2.86e-52	4
Ero1lb	2.10772	1.2e-81	2.58e-156	2.22e-84	4
Atp6v1b2	2.09888	9.18e-54	1.21e-65	3.03e-56	4
Gdap1l1	2.09795	4.78e-79	8.73e-187	1.08e-80	4
Ppm1b	2.09462	5.59e-53	1.64e-60	1.3e-52	4
1110008P14Rik	2.09277	4.71e-50	5.43e-63	7.53e-62	4
Kif12	2.09273	1.55e-61	5.33e-103	2.34e-63	4
0610040J01Rik	2.0876	1.08e-50	6.42e-69	1.51e-51	4
Mapre3	2.08609	3.49e-69	1.46e-122	2.83e-72	4
Cldn7	2.08393	1.11e-51	5.55e-70	2.23e-67	4
1500011B03Rik	2.07592	9.81e-50	4.56e-63	5.02e-53	4
Mnx1	2.07056	2.39e-105	0	2.09e-99	4
Btg2	2.06498	2.14e-27	4.14e-32	1.01e-26	4
Qdpr	2.06484	2.4e-49	6.61e-43	7.92e-46	4
Ankrd44	2.05667	1.21e-65	2.24e-132	2.08e-65	4
Cib1	2.05422	2.45e-51	9e-56	2.29e-52	4
F3	2.04556	5.08e-46	1.26e-73	2.74e-50	4
St18	2.03593	5.22e-79	1.41e-244	8.65e-79	4
Creld2	2.03388	4.21e-49	3.75e-09	2.24e-34	4
Atp6v1f	2.02948	1.12e-61	1.05e-52	8.74e-63	4
Lrp11	2.02731	9.5e-76	1.05e-180	1.29e-77	4
Klhl7	2.02156	2.97e-46	5.23e-56	1.04e-50	4
Cisd1	2.01721	4.91e-47	5.29e-48	1.25e-45	4
Arpc5l	2.01471	5.44e-60	1.54e-55	4.83e-59	4
Fam216a	2.00393	1.42e-52	2.07e-63	1.52e-53	4
Atp6v1g1	2.0006	1.6e-75	1.23e-64	3.62e-78	4
Gcg	266.375	0	9.67e-99	0	5
Pyy	81.7871	0	7.07e-275	0	5
Rbp4	32.4985	5.49e-235	1.13e-212	5.27e-235	5
Gast	24.9121	1.19e-137	0	1.62e-132	5
Slc38a5	23.7087	2.15e-217	2.7e-294	8.8e-214	5
Ttr	18.3776	4.51e-189	2.05e-142	2.34e-205	5
Tmem27	14.4892	2.47e-247	0	4.15e-243	5
Iapp	14.0307	2.26e-129	3.11e-291	5.1e-131	5
Ppy	11.9558	3.55e-76	5.67e-267	1.57e-72	5
Pcsk1n	11.2004	1.34e-199	0	8.44e-199	5
Isl1	8.94414	1.37e-177	5.68e-164	3.95e-183	5
Zcchc18	8.70596	5.4e-167	0	4.21e-165	5
Cpe	8.56196	1.1e-205	3.6e-125	2.32e-234	5
Peg10	8.31633	2.12e-185	1.96e-111	5.67e-231	5
Pcsk2	7.641	1.19e-154	0	4.1e-155	5
Gpx3	7.51069	4.44e-158	5.03e-148	2.31e-170	5
Aplp1	7.34746	3.01e-163	1.06e-204	1.36e-170	5
Chgb	7.31094	1.91e-108	6.22e-212	3.65e-109	5
Fam183b	6.66318	3.93e-166	0	5.57e-168	5
1700086L19Rik	5.99882	5.1e-139	0	6.93e-138	5
Scg5	5.77109	4.4e-131	7.86e-290	1.32e-132	5
Chga	5.71465	1.95e-123	1.42e-266	3.12e-123	5
Tspan7	5.66447	3.42e-137	1.88e-125	1.21e-146	5
Pam	5.00812	9.23e-147	4.92e-201	4.01e-157	5
Tm4sf4	4.90593	7.77e-78	2.6e-137	4.78e-78	5
Abcc8	4.54114	3.55e-134	0	7.24e-134	5
Mid1ip1	4.51363	2.67e-106	2.67e-94	1.82e-104	5
Scg3	4.18539	2.14e-103	2.24e-291	1.88e-105	5
Pax6	4.17103	4.57e-115	1.12e-302	2.84e-116	5
Scgn	4.15335	2.88e-119	0	9.84e-121	5
Arx	4.10428	1.65e-112	0	1.01e-113	5
Sct	4.1028	6.53e-104	1.43e-301	4.17e-106	5
Spint2	4.01496	9.67e-103	4.64e-97	5.31e-108	5
Gch1	3.96975	3.07e-94	1.28e-194	1.71e-93	5
Rnf130	3.92997	1.47e-99	2.25e-91	7.84e-119	5
Resp18	3.70926	3.12e-99	0	6.25e-100	5
Irx2	3.70162	1.95e-122	0	3.32e-123	5
Glud1	3.67714	2.4e-84	1.27e-63	2.68e-81	5
Pim2	3.62219	5.32e-90	2.21e-211	1.24e-91	5
Bex2	3.60835	1.84e-89	4.03e-80	2e-89	5
Lrpprc	3.60635	4.04e-60	1.05e-52	4.62e-64	5
Ffar4	3.59144	1.33e-81	7.18e-194	7.24e-83	5
Cck	3.56254	2.82e-74	1.82e-172	1.29e-71	5
Hepacam2	3.52191	1.43e-90	1.39e-222	1.04e-91	5
Tmsb15b2	3.36638	6.07e-70	2.15e-236	3.18e-68	5
Slc25a5	3.33957	1.46e-86	3.3e-58	4.54e-92	5
Cystm1	3.22111	2.69e-74	1.43e-92	2.7e-74	5
Tmem163	3.17891	8.9e-70	1.97e-200	2.28e-70	5
Hist3h2ba	3.06377	4.74e-62	3.35e-107	1.4e-63	5
Hap1	3.05171	3.81e-85	2.32e-234	6.22e-84	5
Meis2	3.04945	1.3e-66	1.19e-48	2.99e-77	5
Hmgn3	3.04593	2.52e-63	6.97e-72	6.55e-67	5
Pcbd1	2.98047	4.64e-62	3.94e-81	6.01e-68	5
Ank	2.97069	4.85e-80	1.37e-178	2.4e-79	5
Cdkn1a	2.90486	1.43e-13	3.63e-19	9.8e-14	5
Mafb	2.87703	1.56e-55	3.15e-131	5.8e-57	5
Dusp10	2.86211	1.01e-59	1.19e-143	4.4e-60	5
Tpd52	2.86011	5.18e-50	6.34e-60	3.96e-52	5
Ush1c	2.79726	1.61e-88	1.24e-294	3.21e-87	5
Ubqln2	2.78625	2.55e-54	3.45e-45	1.34e-61	5
0610011F06Rik	2.78129	6.49e-57	6.53e-58	6.88e-58	5
Rap1b	2.77852	9.95e-63	5.22e-45	2.14e-66	5
Anxa4	2.76105	1.11e-53	1.35e-56	2.36e-49	5
Irx1	2.74977	1.91e-87	0	3.87e-86	5
Ctsf	2.74562	1.36e-49	1.02e-84	9.53e-51	5
Cd200	2.73526	1.54e-47	1.43e-84	3.61e-46	5
Ambp	2.64225	1.41e-52	2.2e-58	1.47e-59	5
1500011B03Rik	2.60628	1.85e-53	1.96e-78	4.7e-56	5
Neurod1	2.58991	1.29e-62	8.14e-131	2.6e-62	5
Lrpap1	2.58565	4.43e-59	1.37e-49	4.45e-70	5
Fabp3	2.58407	3.5e-70	1.26e-205	3.31e-72	5
Zbtb20	2.56199	4.64e-47	3.22e-76	4.58e-48	5
Pld3	2.52915	1.21e-41	9.73e-51	3.97e-42	5
Cryba2	2.52811	2.84e-86	1.39e-176	1.65e-81	5
Cldn11	2.52171	5.45e-50	2.77e-125	8.25e-52	5
Dnajc12	2.51272	6.65e-54	4.78e-110	1.32e-56	5
Mapk15	2.51206	3.85e-70	1.4e-228	7.96e-72	5
Gnptg	2.48107	9.24e-43	9.03e-61	1.35e-45	5
Wnk3	2.48092	4.12e-59	8.57e-196	1.73e-60	5
Emb	2.46927	4.28e-28	2.41e-38	4.43e-29	5
Dbpht2	2.46149	6.36e-75	6.18e-249	3.02e-76	5
Scg2	2.45603	1.38e-59	4.71e-229	8.93e-62	5
Smarca1	2.45096	2.68e-37	1.67e-45	4.1e-40	5
Rundc3a	2.44638	2.06e-79	7.77e-234	1.77e-80	5
Gstz1	2.43343	3.25e-35	3.69e-43	2.17e-34	5
Trim35	2.42726	2.17e-40	1.23e-38	9.47e-49	5
Ypel3	2.42524	6.59e-46	8.26e-55	4.17e-49	5
Mageh1	2.38983	8.12e-39	2.3e-36	1.71e-42	5
Gnao1	2.37785	7.41e-54	9.8e-141	5.03e-55	5
Rph3al	2.37748	1.02e-54	2.63e-104	8.35e-54	5
Ocrl	2.37356	3.2e-42	2.25e-84	5.67e-43	5
Igfbpl1	2.37127	2.09e-51	1.66e-102	5.42e-49	5
Syt13	2.36588	6.35e-40	8.88e-71	1.31e-41	5
Map1b	2.36142	5.12e-45	1.31e-61	1.61e-45	5
Gars	2.34044	2.92e-32	5.95e-34	2.39e-32	5
Peg3	2.32895	7.4e-43	5.2e-33	1.34e-44	5
Cd164l2	2.3142	5.26e-50	3.56e-124	7.64e-51	5
Zdbf2	2.3046	7.92e-44	1.02e-89	7.65e-46	5
Sesn2	2.29529	1.16e-44	1.06e-99	2.14e-45	5
Slc16a10	2.29207	5.46e-57	2.86e-142	2.83e-57	5
Tusc3	2.29059	1.21e-36	6.33e-29	3.29e-38	5
Foxa2	2.27877	4.86e-33	1.07e-52	4.08e-34	5
Gabarapl2	2.26967	2.72e-38	1.61e-34	1.51e-40	5
Ctsz	2.26368	6.22e-33	5.38e-25	6.72e-35	5
Tmed10	2.26025	9.48e-54	8.88e-36	3.03e-48	5
Glul	2.25886	1.54e-32	6.7e-39	1e-33	5
Vwa5b2	2.25797	6.9e-51	1.07e-115	5.78e-51	5
Arg1	2.2505	5.15e-37	9.24e-118	2.15e-38	5
Rogdi	2.24802	1.31e-37	2.56e-55	1.36e-39	5
Tmx1	2.24365	6.59e-35	9.22e-31	5.83e-35	5
Pak3	2.22515	6.85e-43	2.9e-111	6.73e-45	5
Ctxn2	2.22507	1.06e-69	0	2.09e-70	5
Sphkap	2.20901	4.62e-71	1.54e-295	6.81e-72	5
Akr1c13	2.20458	1.56e-30	5.3e-46	2.12e-32	5
Spint1	2.18545	6.5e-40	2.04e-64	1.99e-41	5
Akr1c12	2.18012	1.66e-36	1.65e-52	1.81e-36	5
Atp6v0b	2.17378	3.23e-38	1.34e-36	1.53e-43	5
Ssr4	2.17086	2.46e-43	1.25e-30	6.81e-43	5
Slc7a14	2.17044	3.45e-62	1.03e-240	2e-63	5
Rab3a	2.16976	1.23e-29	5.98e-47	8.35e-34	5
Nap1l5	2.16818	1.97e-53	2.03e-220	1.95e-54	5
Camk2n1	2.16042	6.93e-39	5.43e-61	2.6e-40	5
Ubl3	2.15848	3.66e-31	1.73e-41	1.17e-33	5
Hist1h2bc	2.15715	2.98e-24	2.53e-35	1.6e-27	5
Epcam	2.15398	9.19e-40	7.56e-44	3.15e-46	5
Gatsl2	2.14996	1.04e-36	3.31e-87	5.15e-39	5
Etv1	2.14929	1.51e-35	2.99e-73	3.64e-36	5
Lrp11	2.12526	1.78e-49	4.54e-135	1.5e-50	5
Usp18	2.11288	8.3e-42	1.03e-129	7.37e-43	5
Bsg	2.10565	2.11e-56	5.01e-49	3.64e-56	5
Ptprn	2.10424	6.54e-53	7.07e-208	1.64e-53	5
Kif12	2.10369	6.32e-39	1.43e-73	8.48e-40	5
Krt7	2.10189	3.96e-37	6.48e-46	6.2e-37	5
H2-Ke6	2.10188	5.31e-31	2.71e-42	1.68e-32	5
Uchl1	2.09712	2.74e-31	2.08e-64	8.16e-32	5
Ptprn2	2.09476	7.69e-48	2.64e-130	1.74e-47	5
Cldn4	2.09198	7.43e-30	5.74e-46	1.16e-32	5
Dohh	2.08691	1.41e-25	6.7e-25	1.13e-26	5
Mbnl2	2.07689	3.42e-27	6.76e-35	8.76e-29	5
Erp29	2.05063	3.7e-32	1.21e-20	2.58e-28	5
Cnot6l	2.04532	1.03e-28	8.42e-42	3.98e-30	5
Efcab1	2.0393	4.22e-41	4.51e-93	1.14e-42	5
Capsl	2.03087	1.11e-40	1.96e-107	1.3e-42	5
Npdc1	2.02566	5.52e-24	1.55e-37	6.61e-26	5
Pou3f4	2.02475	8.34e-53	6.08e-173	5.3e-52	5
Prps1	2.02422	1.15e-21	1.05e-24	4.46e-23	5
Gdi1	2.02026	2.22e-31	8.9e-43	1.69e-32	5
Tmed4	2.0183	2.01e-23	2.87e-22	1.94e-26	5
Rab37	2.01041	8.61e-49	3.19e-171	5.19e-50	5
Mien1	2.00803	4.59e-22	8.54e-23	3.69e-22	5
Pon3	2.00675	1.48e-32	1.39e-70	6.4e-34	5
Cplx2	2.00567	3.19e-31	1.28e-73	3.89e-32	5
Nagk	2.00414	1.74e-16	3.32e-20	8.9e-16	5
Ngfrap1	2.00007	4.1e-43	7.34e-39	5.92e-44	5
Osr2	3.32801	0	0	0	6
Cdkn1c	3.09344	0	0	0	6
Gap43	3.02115	0	0	0	6
Itm2a	2.95708	7.87e-126	5.65e-78	2.42e-26	6
Ptn	2.83054	0	0	0	6
Islr	2.81701	0	0	0	6
Sparcl1	2.64442	0	0	0	6
Smoc2	2.64198	0	0	6.1e-229	6
Nkain4	2.63159	0	0	1.07e-265	6
Basp1	2.56554	0	0	6.55e-244	6
Lum	2.55378	2.13e-304	0	1.02e-237	6
Mfap2	2.53346	0	0	0	6
Htra1	2.52258	2.67e-301	5.98e-298	7.95e-231	6
6330403K07Rik	2.51406	0	0	2.43e-287	6
Col3a1	2.50079	0	0	0	6
Klf4	2.48334	4.49e-256	1.02e-235	1.58e-197	6
Mest	2.45703	0	0	0	6
Mfap4	2.43245	0	0	4.9e-298	6
Serpine2	2.42729	1.15e-284	2.02e-269	5.68e-196	6
H19	2.38996	0	0	0	6
Ndn	2.3855	0	0	2.61e-242	6
Nefl	2.38296	7.28e-225	4.55e-232	6.55e-180	6
Col6a1	2.35993	0	0	1.05e-255	6
Akap12	2.35365	3.74e-282	4.02e-279	1.58e-200	6
Gsn	2.3374	0	0	1.41e-207	6
Tshz2	2.32799	0	0	5.09e-216	6
Col1a2	2.32223	0	0	0	6
Meg3	2.3155	0	0	0	6
Igfbp4	2.28508	0	0	1.64e-262	6
Des	2.23617	1.23e-259	4.67e-252	8.46e-194	6
Celf2	2.19686	1.29e-252	5.07e-212	1.87e-157	6
Col1a1	2.1826	0	0	0	6
Igf2	2.1704	0	0	2.33e-263	6
Ntrk2	2.16203	1.01e-216	1.6e-219	4.54e-162	6
Lpar1	2.14352	3.95e-217	1.38e-204	4.04e-154	6
Osr1	2.12132	7.65e-237	2.15e-237	4.05e-172	6
Nrp1	2.08994	3.2e-237	4.57e-203	7.91e-171	6
Fstl1	2.08641	1.56e-294	6.1e-284	5.34e-179	6
Bambi	2.08372	1.29e-252	3.78e-223	1.46e-152	6
Ramp2	2.05238	1.57e-190	1.7e-186	7.46e-139	6
Csrp2	2.0493	2.34e-277	2.94e-227	1.46e-215	6
Oaf	2.04676	4.09e-226	5.91e-214	8.44e-156	6
Igfbp3	2.04371	3e-164	3.62e-167	1.01e-119	6
Prrx1	2.02783	7.57e-201	1.29e-203	2.72e-154	6
Ctsk	2.02222	1.67e-194	1.21e-197	2.11e-167	6
Col6a2	2.00874	3.23e-237	3.42e-229	2.6e-165	6
Il11ra1	2.00457	1.38e-217	3.45e-182	3.25e-115	6
Acta2	7.03621	1.88e-155	5.05e-194	4.5e-141	7
Cxcl13	5.86319	8.89e-106	1.38e-131	4.27e-99	7
Dcn	5.5726	1.15e-224	2.24e-162	3.87e-229	7
Stmn2	5.50044	1.93e-121	2.22e-237	6.45e-123	7
Cxcl12	4.46973	1.29e-197	1.53e-153	1.7e-217	7
Mgp	4.44557	1.25e-121	1.33e-166	8.55e-112	7
Myl9	3.76247	2.04e-136	2.04e-115	3.72e-137	7
Ace2	3.37318	1.47e-143	4.81e-286	7.45e-145	7
Lum	3.31472	3.38e-98	6.45e-106	4.93e-101	7
Tagln	3.17062	8.97e-100	6.31e-146	5.16e-94	7
S100a10	3.11961	3.84e-139	9.3e-137	8.46e-138	7
Col14a1	2.88516	1.47e-103	9.11e-148	9.74e-105	7
Mfap4	2.88323	4.09e-87	2.09e-72	6.03e-89	7
Sfrp1	2.75339	2.69e-110	1.63e-102	2.6e-120	7
Sfrp2	2.72424	1.38e-56	1.76e-66	4.96e-59	7
Prss23	2.66896	1.05e-96	6.42e-88	2.03e-93	7
Igfbp7	2.61184	1.06e-75	9.6e-84	5.18e-76	7
Cthrc1	2.60914	1.48e-54	7.55e-49	9.17e-52	7
Ndufa4l2	2.59841	3.47e-55	4.75e-94	5.84e-54	7
Agtr2	2.5863	2.17e-59	5.12e-84	1.56e-62	7
Sparc	2.57058	2.36e-127	4.81e-112	2.61e-117	7
Figf	2.57041	7.53e-123	4.9e-260	7.13e-127	7
Col1a1	2.49014	8.79e-85	2.13e-75	1.54e-90	7
Matn2	2.48307	5.33e-78	7.62e-103	1.77e-84	7
Rcn3	2.39855	1.73e-114	1.11e-101	1.37e-119	7
Gpx7	2.38142	1.45e-74	7.23e-77	9.97e-77	7
Id3	2.3808	1.18e-65	6.06e-70	4.09e-67	7
Bgn	2.3647	4.59e-81	1.04e-94	1.77e-84	7
Col1a2	2.33565	6.42e-92	3.1e-83	4.37e-97	7
Kdelr3	2.22762	1.19e-74	2.59e-86	3.68e-77	7
Plac8	2.2153	1.15e-55	2.79e-95	4.63e-56	7
Pcolce	2.20103	1.49e-57	1.01e-59	1.18e-63	7
Map3k7cl	2.18146	2.41e-85	4.55e-220	2.82e-88	7
Tpm2	2.17074	1.16e-56	1.5e-60	2.34e-58	7
Cnn2	2.16778	1.59e-56	4.4e-61	1.46e-58	7
Eln	2.16192	9.7e-56	1.36e-59	1.67e-54	7
Prkcdbp	2.14061	2.16e-76	1.4e-86	7.92e-77	7
Postn	2.12257	1.98e-40	2.82e-50	2.58e-44	7
Loxl1	2.10434	7.49e-59	2.21e-75	1.42e-60	7
S100a11	2.08158	4.11e-80	5.35e-72	4.9e-81	7
Rarres2	2.06875	3.48e-48	2.35e-53	1.11e-48	7
Tuba1a	2.04935	7.92e-87	3.11e-75	7.75e-76	7
Lox	2.02116	3.51e-46	3.48e-62	3.01e-48	7
Igfbp3	2.00281	1.9e-21	4.91e-15	1.37e-20	7
Rbp1	2.00137	6.43e-41	6.81e-35	6.98e-41	7
Ndufa4l2	6.28187	5.16e-140	0	8.07e-150	8
Cox4i2	4.28621	6.59e-132	0	4.7e-134	8
Col4a1	3.83136	4.98e-88	3.58e-130	8.73e-106	8
Acta2	3.39821	2.45e-55	2.75e-102	5.3e-56	8
Ebf1	3.39628	1.95e-72	2.12e-102	6.29e-91	8
2018-09-04	3.31743	9.63e-100	0	3.68e-104	8
Lpl	3.31547	3.39e-67	8.04e-89	6.54e-73	8
Mfge8	3.21291	5.08e-75	9.7e-80	5.99e-96	8
Crip2	3.17186	4.47e-61	2.7e-80	1.96e-64	8
Col4a2	2.87149	5.57e-67	4.2e-122	3.16e-75	8
Efhd2	2.74385	6.25e-48	4.62e-52	5.5e-58	8
Phlda1	2.71851	1.58e-35	6.33e-34	1.69e-34	8
Thy1	2.59998	1.26e-58	1.12e-166	7.56e-63	8
Fam162b	2.56054	6.02e-31	1.15e-76	1.22e-36	8
Lhfp	2.50774	4.19e-41	1.51e-53	9.58e-50	8
Rasgrp2	2.50168	2.19e-48	2.87e-92	6.54e-53	8
Rgs5	2.41191	1.39e-42	2.67e-65	4.09e-49	8
Rasl11a	2.35701	8.02e-29	2.22e-50	5.38e-31	8
Kcnj8	2.35337	8.22e-28	4.73e-38	3.64e-33	8
Cygb	2.31621	1.14e-44	1.39e-83	1.72e-49	8
Pdgfrb	2.31155	1.23e-47	2.55e-83	4.9e-51	8
Chst2	2.27053	8.95e-33	7.21e-48	6.89e-33	8
Gng11	2.23199	5.68e-33	6.52e-48	9.02e-39	8
Bgn	2.21241	8.17e-27	1.52e-29	8.9e-31	8
Heyl	2.17203	4.48e-49	1.65e-139	1.3e-50	8
Ccnd2	2.11844	3.21e-34	1.23e-31	6.73e-36	8
Gucy1b3	2.10155	3.93e-32	9.68e-58	3.02e-37	8
Cyp20a1	2.08638	2.16e-28	6.84e-40	4.96e-33	8
Gucy1a3	2.0074	1.02e-26	5.67e-49	8.26e-30	8
Sfrp2	5.08634	3.79e-158	9.4e-166	8.6e-137	9
Id3	4.38848	7.54e-163	2.84e-138	2.33e-162	9
Id2	3.38881	4.01e-120	2.09e-103	1.37e-119	9
Tcf21	3.27385	1.84e-103	7.28e-96	3.56e-87	9
Barx1	3.19129	1.04e-106	3.29e-129	1.69e-96	9
Cxcl12	2.88675	9.36e-85	1.81e-82	3.94e-66	9
Ly6h	2.68384	8.57e-71	2.07e-81	4.56e-59	9
Sparcl1	2.55025	5.83e-99	3.47e-93	1.5e-74	9
Id1	2.45467	2.9e-51	1.76e-42	7.76e-51	9
Col1a1	2.4349	3.38e-96	1.82e-83	1.32e-63	9
Smoc2	2.38235	1.52e-68	2.94e-73	1.41e-51	9
Kcnj8	2.37846	1.65e-49	4.58e-56	2.82e-42	9
Tgfbi	2.37137	2.94e-40	1.63e-49	9.65e-33	9
Ptn	2.36379	1.14e-146	9.84e-97	2.33e-69	9
Plat	2.33546	5.62e-52	5.02e-53	1.94e-40	9
Alcam	2.33437	2.44e-52	4.06e-42	1.46e-43	9
Sulf2	2.25781	6.97e-54	2.16e-64	1.5e-44	9
Mfap4	2.23087	6.61e-66	6.03e-66	2.31e-45	9
Ldhb	2.21421	1.8e-58	1.54e-54	4.15e-47	9
Tmem119	2.20866	8.17e-41	8.69e-50	3.91e-31	9
Htra3	2.19834	2.16e-38	2.19e-53	2.01e-30	9
Myl9	2.17369	6.64e-37	9.66e-41	4.15e-29	9
Sfrp1	2.14182	8.82e-58	3.79e-58	7.98e-43	9
Ppap2b	2.11489	5.77e-39	2.83e-39	9.71e-33	9
Rdh10	2.10706	3.75e-35	2.67e-35	6.93e-28	9
6330403K07Rik	2.08976	9.11e-67	2.15e-64	5.71e-46	9
Igf1	2.07981	1.3e-39	2.35e-40	2.05e-33	9
Lmo4	2.06113	8.14e-40	2.79e-34	2.49e-30	9
Pbx1	2.05947	2.83e-51	1.93e-38	1.04e-40	9
Adrb3	2.05304	9.69e-57	8.59e-120	1.44e-52	9
Mest	2.0506	5e-105	1.38e-71	1.72e-53	9
Cdkn1c	2.04994	4.1e-167	3.19e-69	3.81e-45	9
Lox	2.0251	4e-32	1.27e-39	5.05e-24	9
Nbl1	2.01391	6.38e-31	4.96e-34	1.66e-22	9
Mfap2	2.00588	1.3e-83	8.54e-66	6.57e-46	9
2810417H13Rik	5.23768	0	0	0	10
Birc5	4.61486	4.48e-297	1.03e-295	0	10
Top2a	4.56029	1.08e-249	1.17e-286	2.99e-265	10
Ccnb1	4.06353	3.78e-175	1.35e-206	7.93e-195	10
Nusap1	4.02082	1.13e-236	0	3.46e-252	10
Tubb6	3.95461	9.57e-282	1.22e-261	1.22e-291	10
Hmgb2	3.86679	0	5.02e-241	0	10
Cenpa	3.82337	1.99e-161	1.66e-160	3.76e-162	10
Cenpf	3.70922	3.79e-198	1.9e-261	8.28e-206	10
Ube2c	3.56206	4.86e-149	1.6e-166	1.44e-190	10
Cdk1	3.5601	2.29e-212	8.48e-203	3.38e-220	10
Ccnb2	3.42826	1.84e-169	1.63e-190	3.63e-172	10
Spc25	3.31151	1.15e-192	8.59e-231	2.55e-200	10
Arl6ip1	3.21664	8.24e-167	4.15e-85	1.66e-143	10
Cdca8	3.20438	4.47e-191	2.87e-229	2.94e-202	10
Cdc20	3.11209	8.2e-116	2.8e-146	7.28e-134	10
H2afx	2.98754	7.58e-180	4.01e-152	8.03e-181	10
Ccna2	2.94379	1.41e-170	4.61e-202	1.33e-180	10
Tk1	2.86165	2.65e-145	3.93e-157	2.37e-146	10
Cenpe	2.76169	1.78e-159	1.95e-222	3.24e-166	10
Smc2	2.71624	6e-166	2.17e-176	3.22e-167	10
Cks2	2.68689	7.24e-140	1.76e-159	9.9e-146	10
Tuba1b	2.68091	2.5e-252	5.47e-200	7.61e-252	10
H2afv	2.67836	5.71e-219	1.84e-159	1.98e-220	10
Mxd3	2.67066	1.63e-172	3.22e-280	2.4e-175	10
Aurkb	2.66989	3.8e-146	4.77e-194	2.13e-159	10
Smc4	2.66451	3.22e-140	7.92e-146	3.86e-145	10
Mki67	2.66283	1.62e-141	2.06e-183	2.98e-149	10
Pttg1	2.62196	5.91e-123	1.03e-120	2.48e-123	10
Fbxo5	2.62078	4.72e-120	9.46e-127	1.08e-117	10
Pbk	2.61308	1.96e-123	1.36e-149	1.85e-133	10
Tacc3	2.61053	1.62e-149	3.71e-187	6.2e-156	10
Fam64a	2.58095	3.22e-153	6.33e-237	1.14e-162	10
Rrm2	2.55805	2.01e-81	8.52e-88	4.08e-90	10
Cenpm	2.54326	3.01e-140	3.91e-155	1.02e-141	10
Prc1	2.54292	1.86e-115	5.72e-150	2.56e-122	10
Tubb4b	2.53843	1.12e-129	4.67e-90	6.71e-123	10
1190002F15Rik	2.52808	3.62e-142	4.81e-202	3.67e-141	10
Tpx2	2.4947	9.33e-144	3.86e-199	7.73e-155	10
Asf1b	2.49439	8.05e-127	3.92e-156	1.38e-128	10
Cdca3	2.49011	4.75e-116	5.05e-137	1.85e-124	10
Hist1h1b	2.48645	4.47e-112	4.43e-154	6.05e-110	10
Aurka	2.4486	3.44e-105	1.78e-144	2.42e-119	10
Spc24	2.31794	2.05e-110	3.91e-125	2.58e-125	10
Mis18bp1	2.30397	1.75e-134	1.73e-200	9.5e-138	10
Kif23	2.30384	4.76e-121	1.15e-175	1.3e-127	10
Ckap2l	2.29921	1.35e-133	1.98e-197	6.19e-134	10
Kif22	2.26333	3.71e-108	3.15e-146	8.31e-118	10
Tyms	2.22165	1.32e-89	5.48e-79	8.25e-86	10
Racgap1	2.22069	9.22e-105	4.07e-135	6.34e-112	10
Kif20a	2.17743	3.39e-112	1.82e-160	3.4e-117	10
Kpna2	2.17585	3.24e-45	9.16e-53	8.31e-49	10
Plk1	2.16753	3.04e-97	4.49e-137	2.46e-111	10
Knstrn	2.15814	2.58e-96	4.25e-122	4.52e-99	10
Shcbp1	2.1385	1.47e-115	5.01e-154	3.31e-118	10
Emp1	2.11669	4.86e-84	1.55e-101	3.74e-89	10
Bub3	2.11572	5.2e-96	5.77e-72	1.3e-93	10
2700094K13Rik	2.11035	2.08e-108	9.37e-99	4.34e-107	10
Tubb5	2.10373	2.83e-177	2.17e-157	1.06e-167	10
Cdkn2d	2.05448	3e-69	1.11e-74	2.51e-73	10
Dek	2.05234	1.73e-84	4.33e-76	1.07e-81	10
Cdkn2c	2.02993	2.22e-113	4.21e-208	4.88e-119	10
Cks1b	2.02694	1.02e-110	4.68e-99	1.51e-111	10
Hjurp	2.00904	3.63e-89	3.41e-128	5.64e-93	10
H2afz	2.00668	4.24e-115	1.78e-105	3.84e-117	10
Hmmr	2.00518	8.85e-97	4.45e-141	8e-105	10
Slc40a1	11.4344	3.82e-208	1.12e-269	7.25e-194	11
Kazald1	6.42769	8.35e-140	1.96e-199	1.16e-127	11
Nkx2-5	5.1441	7.39e-139	0	1.74e-127	11
Cxcl13	4.88451	3.62e-28	6.42e-26	1.14e-22	11
Tgfbi	4.70814	2.88e-82	4.25e-87	1.17e-73	11
Clca3a1	4.07917	7.58e-105	3.99e-154	1.3e-98	11
Fabp7	3.44143	4.4e-42	1.3e-101	3.54e-40	11
Tcf21	3.35918	5.14e-62	2.54e-63	9.7e-53	11
Cdc42ep3	3.19209	1.12e-45	6.27e-45	6.16e-39	11
Ntm	3.15141	9.6e-55	3.08e-95	4.46e-49	11
Tpm4	3.05447	1.11e-70	5.52e-48	3.19e-62	11
Tlx1	2.78948	2.39e-59	4.11e-151	8.7e-56	11
Emilin1	2.76881	1.83e-40	6.56e-42	4.88e-35	11
Lhfp	2.72967	2.04e-30	2.39e-27	1.57e-23	11
Npnt	2.51097	9.84e-32	5.19e-43	9.74e-30	11
Wt1	2.46327	4.74e-25	4.69e-35	1.91e-24	11
Csrp1	2.44108	2.42e-33	1.39e-25	1.11e-29	11
Itga8	2.41682	2.46e-40	4.64e-110	3.22e-37	11
Lbh	2.41105	3.24e-31	2.68e-21	1.34e-27	11
Nrxn1	2.38955	6.17e-40	2.13e-109	2.71e-36	11
Lims1	2.38637	2.52e-36	9.72e-22	5.76e-30	11
Ets1	2.29394	6.28e-32	9.71e-57	7.97e-30	11
F2r	2.25252	3.4e-22	2.05e-21	7.36e-18	11
Actn1	2.22186	1.16e-32	1.43e-23	2.53e-29	11
Rab28	2.18232	4.15e-34	1.01e-28	2.82e-27	11
Krit1	2.18154	4.85e-09	1	1	11
Col13a1	2.17834	1.58e-33	6.51e-60	4.87e-26	11
Apela	2.16349	3.59e-55	4.33e-243	6.04e-55	11
Rspo3	2.16133	5.53e-18	1.63e-23	1.88e-14	11
Rdh10	2.15452	4.72e-15	7.69e-15	2.98e-11	11
Pdgfrb	2.08136	8.24e-20	3.01e-31	1.12e-17	11
Rnf181	2.08058	6.84e-24	9.54e-12	6.22e-20	11
Gng11	2.07522	1.8e-14	6.96e-16	1.5e-11	11
Nnat	2.07365	3.14e-22	9.52e-29	1.98e-20	11
Cited2	2.00552	1.95e-16	6.76e-08	9.13e-11	11
Cav1	7.98282	0	0	0	12
Upk3b	7.29028	0	0	0	12
Igfbp2	6.44973	0	0	0	12
Igfbp5	6.23887	0	0	0	12
Slc9a3r1	5.38845	0	0	0	12
Cryab	5.23306	0	0	0	12
Hspb1	4.4987	0	0	0	12
Sbspon	4.37627	0	0	0	12
Krt19	4.30835	0	0	0	12
Prkcdbp	4.27003	0	0	0	12
Wt1	4.22824	0	0	0	12
Tm4sf5	3.66136	0	0	0	12
Fbln2	3.49731	0	0	0	12
Aldh1a2	3.41032	0	0	0	12
Serpinb1a	3.32575	2.11e-269	0	3.59e-261	12
Bcam	3.2438	0	0	0	12
Egfl6	3.21494	2.1e-286	0	2.1e-291	12
Gpm6a	3.03697	0	0	0	12
Alad	3.03431	0	2.37e-301	0	12
S100a6	2.96409	1.78e-251	4.07e-247	3.36e-298	12
Tgm2	2.94524	0	0	0	12
Ezr	2.91301	1.23e-288	0	8.31e-270	12
Tmem108	2.86099	3.57e-298	0	9.64e-307	12
Podxl	2.81151	0	0	0	12
Sulf1	2.7584	9.02e-275	0	1.35e-286	12
Npnt	2.65739	1.30939664280866e-311	0	0	12
Tpm1	2.58244	1.06e-230	6.03e-200	2.92e-267	12
Tmem151a	2.53353	0	0	0	12
Krt7	2.49646	1.35e-284	0	1.99e-259	12
Rarres1	2.4575	1.77e-256	0	3.19e-252	12
Crip1	2.44428	1.48e-108	4.38e-93	1.36e-109	12
Aprt	2.40983	6.11e-228	1.59e-197	4.76e-249	12
Ldhb	2.40302	7.2e-212	5.09e-204	3.72e-262	12
Upk1b	2.39957	1.41343535126378e-317	0	1.0662517164388e-316	12
Tmem176b	2.39582	1.03e-213	3.41e-210	9.32e-223	12
Pdgfc	2.35115	7.6e-274	0	6.45e-274	12
Nnat	2.32913	3.24e-301	0	8.17e-280	12
Efna1	2.26358	4.61e-224	0	2.53e-225	12
Ppp2r2b	2.24184	2.36e-246	0	2.81e-245	12
Mgst1	2.23254	4.87e-195	9.05e-197	1.96e-184	12
Barx1	2.22537	3.51e-236	1.74e-255	3.33e-233	12
Tmem98	2.21447	1.35e-164	3.44e-208	2.04e-164	12
Rspo1	2.17697	5.92e-226	0	3.57e-225	12
Gas6	2.16343	5.11e-157	6.69e-212	1.04e-158	12
Col18a1	2.15718	4.3e-163	4.91e-216	5.17e-162	12
Igfbp6	2.15196	9.88e-213	0	2.1e-211	12
Klk8	2.15116	1.49e-164	1.03e-249	2.26e-168	12
Fgf9	2.13298	9.07e-262	0	5.3e-262	12
Fis1	2.11423	8.54e-213	2.3e-188	1.97e-246	12
Gata6	2.05991	2.33e-142	1.18e-178	5.1e-144	12
Tmem176a	2.04644	3.29e-126	3.8e-140	1.48e-129	12
Ptgds	2.04523	1.67e-214	0	4.72e-211	12
Frem2	2.04311	8.37e-196	1.24e-298	1.43e-186	12
Cebpb	2.02955	6.21e-165	4.56e-177	1.02e-168	12
Nid2	2.02757	1.38e-136	2.63e-158	1.7e-161	12
Pdpn	2.02311	4.54e-212	0	2.16e-207	12
Fabp7	17.6981	3.8e-97	5.92e-182	7.93e-96	13
Ednrb	12.698	1.34e-99	2.83e-163	3.57e-114	13
Plp1	8.52917	8.19e-88	0	1.93e-83	13
Tubb3	7.05939	1.21e-20	6.88e-30	4.87e-23	13
Gap43	6.46149	3.26e-51	1.76e-35	1.19e-55	13
Cryab	5.50752	8.43e-35	2.06e-49	2.04e-33	13
Tlx2	5.44046	1.98e-56	0	5.41e-58	13
Stmn2	5.33475	1.89e-06	1.66e-09	2.95e-07	13
Rtn1	4.90418	2.3e-40	7.31e-60	2.67e-39	13
Phox2a	4.84871	1.29e-31	5.26e-283	1.15e-32	13
Qpct	4.76087	1.17e-40	6.33e-104	1.81e-40	13
Tuba1a	4.49449	3.26e-45	2.9e-30	1.87e-50	13
Id3	4.26702	1.6e-22	9.2e-17	1.84e-22	13
Tagln2	4.17481	1.21e-36	1.29e-14	5.21e-34	13
Dlx2	3.98695	1.85e-69	0	7.44e-71	13
Nnat	3.90103	1.44e-15	6.28e-14	6.37e-17	13
Scg5	3.8016	6.07e-17	4.7e-36	4.21e-18	13
Dpysl3	3.75268	2.92e-29	3.02e-22	2.98e-38	13
Serpine2	3.66043	2.29e-20	1.65e-15	8.83e-28	13
Rgcc	3.61729	2.74e-14	8.44e-21	9.57e-15	13
Mef2c	3.40556	8.27e-30	1.23e-62	1.8e-29	13
Ckb	3.30988	2.24e-17	2e-18	1.03e-18	13
Elavl4	3.2923	8.01e-23	5.72e-74	7.74e-27	13
Tgfb2	3.28682	1.86e-25	3.64e-48	9.68e-28	13
Chodl	3.24276	5.69e-11	9.31e-27	9.1e-15	13
Gfra1	3.16233	1e-38	3.11e-99	4.81e-34	13
Uchl1	3.10872	9.43e-23	7.78e-31	7.53e-25	13
Cadm1	3.06819	5.95e-25	1.61e-39	6.1e-26	13
Stmn3	3.0501	3.38e-27	6.75e-140	1.08e-26	13
Ngfr	3.03268	3.3e-22	8.42e-65	9.63e-24	13
Rbp1	3.02424	1.64e-21	2.5e-18	2.1e-22	13
Crip2	3.00736	1.02e-16	3.1e-20	1.26e-17	13
Sox10	2.99687	9.82e-40	1.91e-285	3.28e-36	13
S100a16	2.87263	6.61e-15	7.72e-12	4.42e-16	13
Tubb2b	2.82645	9.27e-19	5.39e-11	3.22e-18	13
Tagln3	2.80487	3.77e-23	6.29e-85	7.72e-26	13
Dlx5	2.736	2.81e-37	0	1.96e-36	13
Vim	2.71789	3.44e-19	6.06e-15	9.33e-22	13
Matn4	2.70095	8.42e-21	1.02e-25	4.12e-19	13
Gpm6b	2.69883	2.21e-15	3.85e-13	6.47e-20	13
Npy	2.65442	6.1e-30	2.07e-126	3.97e-26	13
Cnp	2.58701	8.6e-17	5.16e-14	1.83e-17	13
Pcbp4	2.58624	6.95e-20	9.4e-19	7.6e-26	13
Map1b	2.58113	7.55e-11	2.51e-15	4.72e-13	13
Gfra3	2.56737	3.02e-07	4.74e-16	2.34e-07	13
Dbi	2.56419	5.44e-16	1.69e-05	1.16e-11	13
Phox2b	2.55562	1.47e-54	0	1.48e-55	13
Cd200	2.55534	2.5e-13	2.58e-26	1.88e-13	13
Cst3	2.54148	4.03e-19	3.12e-06	5.37e-15	13
Kif21a	2.5112	8.13e-24	1.46e-53	4.84e-25	13
Ccnd1	2.5096	1.13e-10	2.39e-10	3.12e-12	13
Filip1l	2.48775	1.62e-12	5.34e-18	1.36e-13	13
Socs2	2.46232	8.59e-10	0.0842705	3.52e-21	13
Mllt11	2.45414	1.73e-14	0.00317026	4.64e-21	13
Csrp1	2.45142	4.18e-12	2.61e-11	1.21e-12	13
Zeb2	2.41634	2.33e-09	5.77e-12	6.69e-13	13
Cdh2	2.38722	6.33e-17	5.62e-37	8.06e-18	13
Cd24a	2.38345	3.84e-10	2.34e-10	6.08e-12	13
Dlx1	2.37459	3.06e-41	0	5.64e-42	13
C1ql1	2.3392	1.36e-14	9.48e-46	1.01e-17	13
Slitrk6	2.29397	3.85e-14	5.11e-43	5.88e-16	13
Dusp6	2.28294	1.41e-10	5.92e-20	3.69e-11	13
Mbp	2.26269	6.13e-16	4.21e-19	8.12e-16	13
Insc	2.25775	4.04e-19	5.25e-107	8.9e-19	13
Map2k1	2.25161	2.4e-11	3.93e-10	2.55e-13	13
Dnajc1	2.24828	1.58e-11	1.81e-12	2.63e-11	13
Dclk1	2.22869	1.07e-14	1.82e-59	1.07e-15	13
Clec14a	2.22666	7.45e-14	3.63e-66	8.43e-15	13
Ascl1	2.19572	3.46e-36	0	9.18e-38	13
Lmo4	2.13007	3.04e-06	0.000469016	2.81e-09	13
Tubb5	2.11552	1.53e-16	4.23e-15	5.24e-17	13
Nudt4	2.11214	7.7e-09	4.1e-05	4.11e-08	13
Tcf4	2.09632	3.91e-07	3.63e-06	2.58e-13	13
Id1	2.07237	0.0100327	0.725607	0.00448079	13
Creb5	2.05892	4.87e-05	8.08e-05	0.000684952	13
Mxd4	2.05564	4.66e-07	3.46e-10	1.03e-07	13
Hist3h2ba	2.04998	0.00126599	1.5e-07	0.000297912	13
Ptprz1	2.04579	3.52e-18	3.58e-88	1.52e-17	13
Rap2b	2.04012	3.16e-08	5.32e-15	3.09e-07	13
Rhob	2.03281	1.83e-05	8.12e-07	5.98e-06	13
Lima1	2.03215	1.78e-06	4.18e-05	1.52e-06	13
Metrn	2.02563	7.49e-09	2.38e-16	3.73e-10	13
Cyp2j6	2.02398	5.26e-08	3.05e-14	3.22e-07	13
Cd151	2.01036	2.9e-06	4.95e-06	7.65e-07	13
Syt11	2.00589	3.9e-17	2.03e-64	2.19e-19	13
Kif1b	2.00375	1.01e-07	1.77e-14	8.28e-09	13
Cma1	128.143	3.11e-77	0	2.95e-66	14
Tpsb2	91.1689	2.39e-46	0	2.85e-37	14
Cpa3	90.0894	6.48e-116	0	3.46e-109	14
Srgn	41.3166	2.51e-107	0	2.3e-109	14
Hdc	31.8019	2.32e-108	0	5.95e-109	14
Tpsab1	24.2766	9.22e-31	0	9.93e-29	14
Prss34	17.3773	5.58e-26	0	3.9e-26	14
Rac2	15.0589	5.06e-71	3.75e-259	3.57e-68	14
Arhgdib	13.0471	1.65e-66	1.97e-118	1.68e-65	14
Hes1	12.6256	3.8e-77	6.22e-21	7.47e-86	14
Gata2	11.8995	1.53e-95	0	5.04e-98	14
Ifitm1	11.3386	3.07e-57	0.0396512	1.43e-53	14
Il13	11.2361	3.77e-59	0	1.06e-60	14
Alox5ap	11.2269	7.84e-35	4.32e-102	4.37e-33	14
Hs3st1	10.6467	6.54e-75	2.9e-114	1.06e-92	14
Fcer1g	10.3166	1.97e-61	2.72e-280	1.92e-61	14
Tyrobp	10.1023	1.95e-54	1.29e-295	1.97e-55	14
Cmtm7	9.69519	1.62e-117	4.4e-40	1.13e-149	14
Rgs1	9.56954	6.34e-50	0	9.71e-51	14
Nfkbia	9.25359	2.11e-60	8.2e-29	6.6e-70	14
Coro1a	8.58906	2.56e-50	8.79e-204	3.71e-50	14
Gzmb	8.50488	9.82e-30	0	8.83e-30	14
Smpx	8.00442	1.42e-63	0	1.34e-62	14
Ccrl2	7.85012	2.89e-39	7e-200	3.62e-40	14
Ptprcap	7.66104	4.87e-60	0	6.89e-60	14
Tnfaip3	7.18261	1.45e-59	0	2.64e-60	14
Plac8	6.84187	9.38e-23	9.9e-35	4.65e-21	14
Junb	6.67421	1.47e-39	1.78e-21	1.56e-45	14
Rgs2	6.58402	5.29e-29	9.04e-47	3.35e-31	14
Dusp1	6.41733	4.56e-34	5.59e-19	4.28e-41	14
Cd3g	6.38886	2.81e-28	3.23e-268	4.55e-29	14
H2-D1	6.14872	2.75e-34	4.24e-54	4.48e-37	14
Ppp1r15a	5.97112	1.43e-42	7.52e-26	1.49e-55	14
Pla2g7	5.78212	3.81e-29	8.48e-95	1.41e-28	14
Fcgr3	5.77153	7.53e-45	1.46e-249	2.91e-45	14
Cyp11a1	5.68761	1.07e-62	0	8.92e-63	14
Tspo	5.54407	7.09e-44	1.9e-38	1.29e-48	14
Ier3	5.41854	7.48e-26	4.46e-16	6.76e-26	14
Itga4	5.41231	1.05e-39	2.43e-139	2.24e-44	14
Ldha	5.32518	1.54e-50	4.77e-22	6.77e-53	14
Gadd45a	5.12268	2.03e-14	1.65e-22	2.55e-15	14
Gmfg	4.98459	5.28e-34	1.23e-128	5.28e-35	14
Fxyd5	4.78988	5.35e-26	1.31e-76	2.61e-26	14
Dusp2	4.76378	6.59e-24	5.45e-140	6.32e-25	14
Slc45a3	4.72076	1.63e-53	0	2.2e-53	14
Fam105a	4.70807	8.25e-30	3.39e-69	3.68e-31	14
Il4	4.60832	8.23e-75	0	4.3e-76	14
Man2b1	4.59635	1.08e-37	1.04e-63	2.37e-42	14
Cd53	4.46398	7.43e-38	1.16e-224	7.92e-39	14
Cited4	4.43307	1.24e-20	2.36e-47	3.39e-19	14
Slc6a13	4.34403	4.81e-33	3.17e-165	1.44e-34	14
Lpcat2	4.28332	2.64e-42	7.15e-272	1.49e-44	14
Rab27b	4.25074	7.37e-45	4.51e-104	4.11e-47	14
Kit	4.22554	1.5e-37	3.36e-109	2.06e-40	14
Nr4a1	4.20199	9.22e-23	2.89e-25	7.89e-28	14
Tagln2	4.16792	2.23e-28	4.07e-24	3.99e-29	14
Il1rl1	4.10802	1.68e-63	0	2.82e-64	14
Gpr183	4.059	1.62e-23	9.88e-155	1.91e-24	14
Lat2	4.03957	1.55e-47	0	3.09e-48	14
Ier2	4.01332	9e-22	5.2e-13	1.6e-23	14
Tspan32	4.00135	1.23e-38	2.08e-237	5.59e-39	14
Il6	3.854	1.05e-22	0	3.2e-22	14
Laptm5	3.84949	1.13e-35	2.65e-164	2.81e-36	14
Gpr65	3.83003	1.04e-39	0	3.99e-41	14
Neat1	3.76252	4.22e-24	3.5e-90	5.4e-26	14
Cd69	3.74652	1.65e-19	2.37e-149	2.17e-20	14
Fyb	3.69535	2.41e-40	3.1e-279	2.63e-41	14
Lgals9	3.68464	2.51e-24	1.51e-54	2.26e-30	14
Zfp36	3.67295	5.52e-10	3.27e-11	3.74e-12	14
Gnb4	3.54679	4.2e-21	1.03e-21	1.65e-26	14
Cd34	3.53808	5.32e-15	3.31e-27	1.43e-19	14
Pim1	3.44595	6.23e-19	2.15e-36	1.95e-19	14
Gpsm3	3.43559	2.8e-19	6.79e-51	1.95e-24	14
Lmo4	3.43067	7.8e-15	2.2e-09	1.87e-25	14
Cst7	3.41411	4e-51	0	1.35e-50	14
Lgals3	3.40558	1.47e-15	3.35e-60	1.45e-15	14
Serinc3	3.36839	4.23e-19	7.86e-21	4.65e-22	14
Alox5	3.32557	1.69e-48	2.79e-267	6e-44	14
Cx3cr1	3.31842	2.24e-19	1.34e-131	4.34e-20	14
Arpc1b	3.29914	1.54e-29	9.44e-20	3.21e-33	14
Il2rg	3.29429	3.68e-28	3.28e-181	1.03e-29	14
Ostf1	3.29323	1.22e-18	1.49e-19	1.87e-22	14
Fermt3	3.27884	6.13e-26	8.79e-143	4.5e-27	14
Cotl1	3.23194	2.38e-20	8.61e-18	1.15e-26	14
Klk8	3.22309	5.64e-14	1.56e-19	1.68e-14	14
Bfsp2	3.21105	3.36e-41	0	2.74e-42	14
Samsn1	3.21013	1.03e-33	1.69e-280	2.48e-35	14
Ero1l	3.17625	1.43e-19	2.66e-34	3.23e-26	14
Lcp2	3.167	4.22e-26	1.93e-223	2.14e-26	14
Nkg7	3.14608	7.68e-26	2.99e-254	2.2e-26	14
Fam46a	3.14159	5.68e-13	2.75e-25	1.41e-15	14
Tgfb1	3.12611	5.01e-19	1.25e-60	8.22e-20	14
Cd37	3.10957	2.71e-24	1.22e-151	3.31e-25	14
Evi2a	3.09731	3.81e-40	1.59e-278	1.45e-40	14
Dusp5	3.06383	2.26e-10	3.61e-12	1.74e-07	14
Adk	3.05824	8.75e-19	7.32e-11	3.52e-15	14
Prkcb	3.03888	1.45e-28	9.48e-128	2.12e-29	14
Itm2c	3.01378	3.96e-16	3.49e-08	1.88e-22	14
Nrm	2.99635	1.5e-17	1.53e-22	3.9e-21	14
Lcp1	2.97755	1.22e-19	2.96e-86	1.48e-20	14
Psmb8	2.93861	4.47e-29	2.82e-127	3.59e-29	14
Anxa1	2.93708	8.99e-08	9.57e-30	1.33e-08	14
Cebpb	2.93297	3.18e-07	1.42e-06	1.02e-06	14
Limd2	2.92436	9.23e-18	1.43e-14	1.43e-24	14
Ptpn18	2.91392	1.71e-17	2.24e-54	2.42e-18	14
Ecm1	2.89902	8.51e-14	1.54e-44	1.11e-14	14
Tnfaip8	2.89183	6.62e-11	7.66e-06	4.67e-08	14
Ankrd44	2.8855	3.59e-12	5.78e-28	1.28e-14	14
1810011H11Rik	2.87771	1.03e-27	0	2.66e-28	14
Ctse	2.84638	4.78e-11	2.47e-26	1.57e-10	14
H2-K1	2.82113	7.93e-14	3.08e-29	8.37e-15	14
B2m	2.81681	2.03e-11	1.86e-10	6.94e-15	14
Mns1	2.80511	9.24e-17	7.3e-39	1.46e-22	14
Rhoh	2.80125	1.99e-27	3.73e-226	2.36e-28	14
Selplg	2.77888	5.38e-29	6.86e-168	2.41e-28	14
Slc22a3	2.77346	5.59e-42	0	3.59e-43	14
Arpc3	2.76539	7.36e-15	2.4e-09	8.38e-20	14
Rfc2	2.75423	4.7e-14	1.93e-10	1.07e-15	14
Nt5c	2.74997	3.56e-12	3.57e-12	1.96e-15	14
Itgb7	2.74872	1.52e-21	2.52e-169	9.02e-23	14
Nrros	2.73647	2.58e-18	2.23e-88	2.34e-18	14
Cd52	2.73402	1.62e-09	2.34e-45	1.91e-10	14
Uap1	2.73067	3.08e-07	0.326651	5.99e-12	14
Stk17b	2.72664	1.03e-12	8.96e-33	5.96e-15	14
Adora3	2.71508	2.48e-39	0	1.85e-40	14
Elf1	2.68963	9.73e-12	2.82e-19	3.57e-13	14
Sec11c	2.68057	3.78e-10	3.89e-17	4.51e-13	14
Sh3bgrl3	2.64018	2.45e-14	1.63e-11	4.04e-18	14
Lst1	2.63711	1.65e-12	3.1e-71	4.56e-13	14
Cd9	2.62232	1.47e-08	1.65e-08	2.83e-12	14
Csf2rb	2.60585	4.2e-31	1.4e-272	3.3e-32	14
Psen2	2.60179	5.26e-13	3.34e-27	2.13e-13	14
Slc18a2	2.57435	2.46e-21	1.14e-159	1.14e-22	14
Rgs18	2.54622	5.11e-33	0	1.08e-32	14
Nfkbiz	2.54489	4.16e-07	6.86e-10	1.48e-08	14
Msn	2.50033	6.69e-09	8.69e-17	1.21e-11	14
Skap1	2.48279	1.25e-17	7.51e-139	2.03e-18	14
Hexb	2.47469	1.55e-07	2.46e-15	6.07e-09	14
Socs2	2.47223	2.43e-06	2.03e-12	1.44e-07	14
Tmsb4x	2.47136	6.08e-06	1.9e-06	1.28e-07	14
Rab37	2.46497	5.16e-20	1.92e-101	1.61e-20	14
Crip1	2.45756	5.82e-06	1.34e-09	1.82e-07	14
Gpi1	2.45564	4.65e-11	8e-08	3.02e-12	14
Kif23	2.45119	2.09e-05	1.34e-07	0.000721858	14
Napsa	2.44212	1.36e-19	6.17e-128	3.95e-20	14
Crlf3	2.43622	4.14e-09	7.06e-19	6.86e-12	14
Lrmp	2.42785	9.99e-15	8.71e-60	1.37e-15	14
Aldoa	2.4209	7.02e-14	2.77e-10	3.88e-15	14
Pycard	2.39354	9.96e-07	3.44e-13	3.36e-09	14
P2rx4	2.39143	2.85e-10	2.83e-27	1.06e-11	14
Stxbp2	2.38029	9.85e-10	3.38e-18	1.76e-10	14
Cmc2	2.37074	7.34e-08	2.9e-09	3.1e-10	14
Ptpn7	2.36104	4.8e-22	1.11e-182	1.01e-22	14
Gem	2.35814	0.0127033	1.11e-06	0.00168724	14
Lxn	2.34576	1.04e-06	5.14e-06	2.16e-08	14
Slc3a2	2.33629	5.32e-08	3.49e-07	1.86e-11	14
Papss2	2.33055	6.81e-13	2.14e-48	1.84e-13	14
Serpinb1a	2.32636	0.973618	1	1	14
Arpc2	2.32521	5.92e-13	1.27e-08	1.16e-14	14
Ctsc	2.31374	1.89e-08	4.46e-16	9.65e-09	14
Rplp1	2.30403	9.76e-18	5.98e-14	1.42e-17	14
Fam129a	2.30165	1.48e-17	2.1e-49	1.91e-18	14
Ms4a2	2.29481	9.55e-25	0	8.14e-25	14
Bin2	2.2532	6.07e-18	2.38e-103	2.15e-17	14
S100a10	2.23879	0.0751357	0.362338	0.0986068	14
Grm6	2.2301	2.11e-26	0	5.02e-27	14
Ikzf1	2.22897	1.08e-21	1.01e-173	9.48e-23	14
Apoe	2.22396	1	1	1	14
Trappc6a	2.2231	1.84e-06	3.48e-08	2.88e-07	14
Nfkbid	2.20902	9.36e-23	7.03e-153	2.11e-22	14
H2afj	2.20824	2.76e-07	2.48e-06	7.24e-10	14
Tbc1d10c	2.19801	2.14e-18	3.48e-118	3.53e-19	14
Gm11697	2.19717	8.35e-36	0	7.06e-37	14
Csk	2.19386	2.18e-05	1.45e-08	3.68e-08	14
Dok2	2.18699	8.48e-16	1.79e-80	1.79e-16	14
Glipr1	2.18317	5.36e-11	1.01e-65	6.03e-12	14
Crem	2.16665	2.58e-06	2e-09	1.43e-07	14
H2-Oa	2.16046	1.36e-18	1.29e-198	6.67e-20	14
Tspan13	2.15503	0.00263969	3.05e-05	0.00113969	14
Arhgap15	2.1548	3.59e-19	5.11e-142	7.68e-19	14
Fes	2.1526	7.94e-12	5.66e-53	1.2e-12	14
Tmem160	2.14153	6.95e-05	0.000645244	1.35e-06	14
P2ry14	2.12012	3.17e-16	1.47e-168	1.26e-16	14
Cyba	2.11443	6.26e-06	4.9e-06	1.35e-07	14
Nme4	2.10668	0.000538379	0.000823537	1.77e-05	14
Arhgap30	2.10244	6.32e-17	5.69e-124	8.16e-18	14
Neurl3	2.08632	7.91e-18	5.8e-177	7.9e-19	14
Arpc4	2.07879	2.44e-07	6.38e-07	3.72e-09	14
Clic1	2.07245	1.3e-09	1.68e-08	6.07e-13	14
Taok3	2.06823	5.57e-06	1.17e-13	4.82e-07	14
Prr13	2.05489	0.000579932	0.000599855	6.3e-05	14
Tespa1	2.05398	5.81e-23	1.27e-297	7.03e-24	14
Lat	2.05394	1.13e-15	1.86e-122	7.31e-16	14
Myo1g	2.04203	3.73e-20	4.86e-185	3.95e-21	14
Id2	2.03967	0.0820188	0.00220682	0.0272621	14
Slc7a5	2.03811	0.000255503	1.58e-07	9.88e-05	14
Atp5f1	2.02506	1.15e-09	1.52e-07	5.93e-10	14
Metrnl	2.02015	0.00897996	3.09e-07	0.00187634	14
Fdx1	2.00895	0.00144134	0.017338	0.000203784	14
Ctsd	2.00603	0.00123329	0.00120189	1.02e-05	14
Bid	2.0016	5.12e-06	7.26e-14	1.97e-06	14
Car2	47.9259	7.53e-100	2.18e-108	1.74e-87	15
Gypa	18.0224	1.55e-88	1.37e-221	1.36e-83	15
Cpox	17.4429	2.45e-191	9.89e-60	7.71e-261	15
Rhd	15.5001	1.2e-107	3.78e-254	1.63e-102	15
Hbb-bt	13.1067	3.28e-54	3.1e-28	8.78e-49	15
Hmbs	11.4627	2.05e-158	4.07e-43	4.28e-252	15
Klf1	10.9076	6.76e-101	0	9.07e-100	15
Blvrb	10.8355	9.67e-110	5.2e-44	1.22e-125	15
Alad	10.2843	2.66e-124	4.84e-29	6.26e-149	15
Gpx1	10.1848	2.88e-110	1.01e-25	5.91e-107	15
Hba-a1	10.0917	6.91e-71	2.62e-21	7.48e-65	15
Hemgn	9.82167	2.33e-98	0	2.66e-92	15
Fech	9.35017	1.94e-60	3.47e-48	1.02e-55	15
Cd24a	7.97639	2.33e-75	5.97e-29	5.67e-74	15
Hbb-bs	7.81134	1.21e-70	8.17e-18	3.42e-66	15
Hebp1	7.67906	2.71e-77	5.08e-32	4.95e-128	15
Mgst3	7.46171	8.58e-70	2.64e-36	5.9e-124	15
Pnpo	7.04606	2.22e-51	2.44e-61	2.64e-54	15
Slc4a1	6.95075	4.51e-63	2.82e-212	2.15e-57	15
Snca	6.8355	9.3e-42	6.81e-115	8.51e-40	15
Ubac1	6.3678	3.96e-67	3.64e-35	4.87e-123	15
Rrm2	6.3082	5.18e-31	8.85e-25	2.19e-30	15
Alas2	6.00809	3.23e-35	1.06e-84	3.91e-31	15
Gmpr	5.88913	3.63e-57	8.34e-83	1.08e-84	15
Cited4	5.71459	9.52e-41	3.44e-108	3.03e-45	15
Tmcc2	5.64878	2.65e-17	4.89e-68	4.53e-14	15
Glrx5	5.5414	8.19e-84	8.39e-27	5.88e-101	15
Urod	5.39036	2e-63	1.02e-32	4.18e-110	15
Icam4	5.14329	3.46e-68	0	4.72e-67	15
Rbm38	5.04326	2.08e-49	1.61e-70	7.2e-55	15
Prdx2	5.02551	1.18e-85	2.06e-25	2.89e-79	15
Slc25a37	4.90413	3.39e-48	2.95e-114	4.95e-47	15
Trim10	4.8472	5.25e-45	2.41e-203	9.07e-41	15
Ctse	4.812	2.25e-46	1.12e-151	3.81e-42	15
Dhrs11	4.74718	9.36e-49	9.2e-138	3.57e-55	15
Cldn13	4.39178	8.56e-67	0	4.41e-62	15
Smim1	4.33051	1.5e-27	1.05e-32	2.96e-38	15
Gclm	4.32468	4.44e-40	8.05e-36	7.2e-50	15
Lmo2	4.13174	1.23e-42	1.09e-160	2.03e-40	15
Josd2	4.12161	7.17e-40	1.2e-28	1.34e-65	15
Fam210b	4.11873	1.99e-39	5.12e-98	1.5e-35	15
Acp5	4.0351	3.32e-29	8.78e-36	4.03e-42	15
Ermap	3.9159	5.42e-67	0	5.91e-64	15
Chac2	3.87671	5.41e-28	3.84e-37	1.97e-25	15
Tspan33	3.85547	6.86e-37	1.01e-118	1.72e-45	15
Tspo2	3.79899	2.17e-42	0	7.63e-41	15
Tmem14c	3.77821	6.88e-35	1.87e-09	7.04e-44	15
Anp32b	3.75922	7.26e-42	1.31e-17	3.67e-41	15
Mt1	3.75486	1.12e-17	4.19e-25	3.24e-14	15
Serinc3	3.71427	6.43e-25	1.18e-26	8.69e-42	15
Tfrc	3.69494	2.64e-34	1.84e-78	3.17e-39	15
Nxpe2	3.67273	1.53e-58	0	5.57e-56	15
Asns	3.6215	1.35e-18	1.43e-24	3.08e-15	15
Mt2	3.56056	1.71e-13	8.62e-22	5.16e-10	15
Kcnn4	3.5291	2.9e-59	0	3.47e-58	15
Prdx3	3.49604	7.85e-31	3.03e-24	3.35e-54	15
Gata1	3.48095	7.4e-49	0	2.88e-46	15
Tuba4a	3.45079	2.66e-21	2.87e-33	1.02e-19	15
Ifrd2	3.42283	1.31e-28	2.47e-33	2.12e-29	15
Rhag	3.42162	8.49e-61	0	6.92e-57	15
Asf1b	3.36908	4.36e-17	2.85e-24	2.61e-15	15
6030468B19Rik	3.26081	2.15e-50	0	2.88e-46	15
Hba-a2	3.22558	9.14e-22	2.81e-66	7.4e-19	15
Ube2c	3.19778	1.41e-09	3.53e-14	3.2e-06	15
Dek	3.14365	8.66e-20	1.28e-13	3.69e-24	15
Mkrn1	3.12847	3.27e-13	1.26e-16	1.72e-09	15
Ube2l6	3.11069	1.51e-21	6.48e-45	1.73e-21	15
Epb42	3.06287	2e-25	2.12e-139	1.46e-25	15
Abcg2	3.02973	3.77e-19	1.15e-33	8.81e-33	15
Slbp	2.99102	1.24e-11	1.71e-07	7.62e-24	15
Fen1	2.97829	2.75e-13	2.27e-11	2.49e-13	15
Ccna2	2.97024	4.23e-14	5.45e-23	2.01e-12	15
Kel	2.94919	1.52e-45	0	3.63e-39	15
Pklr	2.92455	7.62e-32	3.29e-267	1.85e-31	15
Ucp2	2.88003	3.11e-14	2.33e-23	3.81e-19	15
Hbq1b	2.86349	2.09e-38	4.53e-263	1.47e-30	15
Dmtn	2.85373	1.5e-36	1.59e-251	1.71e-36	15
Sh3yl1	2.82801	4.16e-13	0.000121463	1.88e-13	15
Abcb10	2.79075	1.37e-26	4.71e-85	2.26e-31	15
Isca1	2.78517	1.45e-16	1.68e-20	9e-25	15
Ell2	2.78289	3.41e-25	1.19e-68	8.39e-24	15
AI662270	2.77738	6.8e-22	3.45e-114	3.37e-20	15
Ackr1	2.75461	4.01e-29	2.6e-211	3.2e-26	15
Mthfd2	2.75226	2.99e-14	7.07e-21	7.56e-20	15
Hprt	2.73648	8.67e-09	0.000109404	1.05e-06	15
Nfe2	2.72828	6.4e-34	0	2.31e-31	15
Mtfr1	2.71131	1.14e-12	1.53e-14	2.31e-23	15
St3gal5	2.69914	3.13e-14	9.02e-29	2.44e-14	15
Rgcc	2.68278	1.4e-13	2.52e-25	1.79e-17	15
Slc43a1	2.66477	4.74e-24	1.79e-78	3.31e-30	15
Gfi1b	2.66185	1.18e-35	0	7.88e-34	15
Lbr	2.63863	1.15e-14	1.06e-24	7.74e-18	15
Slc43a3	2.61182	1.15e-15	2.4e-30	1.13e-20	15
Tspo	2.60511	1.16e-09	4.53e-15	1.81e-11	15
Aurka	2.60491	7.85e-11	1.36e-23	1.28e-08	15
Add2	2.59192	5.34e-34	7.54e-293	3.16e-33	15
Nusap1	2.57569	0.00275547	2.77e-07	0.013905	15
Mki67	2.57507	3.88e-09	2.46e-17	4.89e-08	15
Redrum	2.55044	1.54e-53	0	1.81e-50	15
Narf	2.5477	1.54e-14	1.96e-28	1.37e-23	15
Pabpc4	2.53933	1.36e-11	9.21e-11	1.07e-17	15
Hist1h1b	2.53469	9.41e-09	2.52e-21	2.78e-06	15
Rad23a	2.50907	1.37e-11	4.34e-13	3.92e-15	15
Slc2a1	2.47455	5.17e-09	1.47e-13	1.53e-12	15
Ppox	2.46982	1.28e-11	4.79e-26	6.53e-30	15
Tal1	2.46875	2.01e-41	0	1.19e-38	15
Ssx2ip	2.46313	1.89e-15	2.24e-41	6.54e-18	15
Gid8	2.46035	4.35e-10	9.32e-12	4.67e-15	15
Gypc	2.41437	1.92e-13	5.76e-26	1.62e-24	15
Mllt3	2.41399	1.64e-12	2.35e-30	4.55e-12	15
Birc5	2.4016	5.4e-10	7.59e-13	1.5e-06	15
Pim1	2.38868	9.82e-07	1.57e-15	6.3e-09	15
Txnrd2	2.36788	1.81e-14	1.02e-32	1.15e-12	15
Nt5c3	2.36084	2.48e-11	2.91e-16	1.58e-11	15
Hist1h2ae	2.3604	2.22e-07	7.96e-15	5.99e-07	15
E2f4	2.35785	1.95e-10	3.06e-15	1.91e-18	15
Nadk2	2.35344	1.68e-11	1.34e-21	3.34e-09	15
Metap2	2.34166	7.19e-11	4.8e-05	1.96e-13	15
Mcm2	2.3312	8.67e-07	1.86e-09	3.79e-12	15
Tubb4b	2.32748	1.23e-06	1.69e-07	1.8e-06	15
Chchd10	2.31976	3.75e-11	2.58e-22	1.01e-09	15
Cd47	2.31807	1.2e-09	1.96e-10	3.09e-22	15
2018-03-02	2.30209	4.57e-10	4.69e-16	6.09e-09	15
Epor	2.27861	5.54e-29	5.03e-235	3.92e-28	15
Pcna	2.2695	1.77e-05	0.000312495	3.11e-07	15
Larp1	2.2686	0.00110659	1	1	15
Lyl1	2.26246	4.3e-28	1.61e-149	3.05e-25	15
Hmgb3	2.26018	5.23e-07	0.00998887	6.1e-07	15
Apeh	2.24791	8.08e-12	8.34e-28	1.06e-12	15
Grina	2.24625	4.66e-07	3.21e-13	1.08e-09	15
Kpna2	2.21269	0.152032	2.37e-05	1	15
Smox	2.17462	5.47e-09	4.13e-24	4.61e-11	15
Pigq	2.14998	1.97e-11	2.08e-30	2.03e-14	15
Tspan32	2.14078	1.62e-24	4.47e-135	2.19e-20	15
Azin1	2.1357	1.39e-07	1.38e-13	4.13e-13	15
Ddx39	2.11464	5.7e-05	0.076956	0.0001686	15
Ccnb1	2.10033	5.56e-07	1.06e-11	0.000790612	15
Noct	2.08117	1.11e-14	1.46e-46	1.56e-14	15
Eif2ak1	2.07268	3.63e-11	1.45e-26	9.97e-12	15
Creg1	2.05882	2.88e-06	4.67e-09	1.96e-09	15
Tmx1	2.05195	1.41e-05	6.41e-07	8.63e-10	15
Uros	2.05126	4.86e-09	2.17e-25	8.77e-16	15
Smim5	2.04521	4.16e-24	1.14e-229	1.07e-23	15
Tmod1	2.04126	2.61e-24	2.26e-182	1.2e-21	15
Dck	2.03553	6.23e-09	1.85e-26	2.95e-08	15
Prkar2b	2.0211	7.81e-08	4.93e-21	9.09e-11	15
Atpif1	2.01332	1.02e-12	2.78e-11	4.98e-17	15
Slc39a8	2.00651	7.9e-13	5.36e-49	3.77e-14	15
Top2a	2.00522	8.95e-11	1.76e-13	2.01e-06	15
Lyz2	84.3448	1.4829903402274e-310	0	7.38e-240	16
Apoe	56.2118	0	8.6e-60	0	16
Cd74	27.6243	5.46e-73	0	1.51e-70	16
C1qc	23.7991	1.04e-146	0	2.17e-149	16
C1qb	23.486	1.47e-152	0	1.06e-155	16
Fcer1g	19.4928	4.16e-210	0	4.24e-211	16
Tyrobp	18.4396	7.25e-216	0	1.77e-213	16
Ctss	16.8787	5.36e-208	0	9.17e-209	16
C1qa	16.6457	3.85e-171	2.25e-134	4.32e-146	16
Ctsc	16.3705	8.47e-294	4.08e-139	1.98e-295	16
Anxa1	13.4545	3.28e-84	9.67e-138	5.08e-57	16
Lgmn	12.4151	2.17e-247	2.26e-88	1.73e-259	16
Coro1a	12.1759	8.74e-153	0	7.7e-153	16
Arhgdib	11.8916	3.05e-144	3.15e-288	1.5e-145	16
Rac2	11.7521	4e-177	0	1.08e-173	16
Cd83	11.4834	1.85e-138	3.54e-290	3.68e-139	16
Fcgr3	11.4251	9.6e-176	0	1.91e-176	16
Klf2	11.2502	3e-123	1.56e-65	1.22e-134	16
Cxcl2	11.1444	2.49e-62	0	1.14e-61	16
Ccl2	11.1034	1.45e-86	3.88e-297	1.24e-78	16
Ccl4	10.9815	4.05e-84	0	8.4e-85	16
Gatm	10.9632	3.74e-189	0	3.88e-180	16
Sepp1	10.6079	1.34e-199	1.16e-42	2.39e-175	16
Ctsb	10.5212	0	2.92e-50	1.58e-291	16
Pf4	10.174	5.03e-81	0	5.58e-78	16
Alox5ap	9.3064	2.87e-133	0	6.39e-137	16
Ms4a6c	9.16219	1.76e-171	0	2.73e-172	16
F13a1	9.03276	2.34e-121	0	8.45e-121	16
Lgals3	8.40302	7.02e-66	3.96e-227	1.27e-65	16
Dusp1	8.28231	5.7e-124	5.17e-49	2.52e-145	16
Cebpb	8.06754	9.02e-150	3.26e-73	1.93e-165	16
Mrc1	7.97685	2.03e-91	0	7.07e-87	16
Zfp36	7.92276	1.78e-142	3.01e-106	3.89e-138	16
Aif1	7.75136	9.97e-158	0	2.16e-157	16
Cd52	7.507	1.63e-91	0	2.97e-94	16
Cd14	7.46712	9.29e-138	0	2.8e-117	16
Ccl3	7.37249	3.04e-101	0	9.51e-101	16
Trf	7.17232	2.52e-123	2.67e-230	4.22e-111	16
Il1b	7.01953	3.65e-73	0	2.37e-72	16
Atf3	6.89621	3.22e-83	1.03e-72	3.1e-81	16
Ncf4	6.89183	3.63e-123	0	1.17e-123	16
Adrb2	6.83342	1.48e-101	8.05e-266	2.31e-85	16
Hp	6.82323	3.51e-54	0	2.58e-52	16
Pld4	6.70781	8.49e-163	0	5.44e-164	16
Dab2	6.7056	5.54e-113	2.04e-33	1.37e-133	16
Cd68	6.64146	8.99e-157	0	5.01e-159	16
C5ar1	6.6028	6.93e-117	0	3.34e-117	16
Csf1r	6.52827	1.14e-169	0	6.37e-171	16
Cst3	6.38556	9.12e-187	6.93e-55	2.74e-198	16
Tmsb4x	6.34942	3.58e-138	5.35e-72	1.03e-133	16
Ly86	6.25358	1.63e-161	0	2.72e-162	16
Sat1	6.19033	5.05e-138	3.06e-113	4e-150	16
Ms4a6b	6.18783	1.31e-149	0	2.22e-150	16
Spi1	6.16841	3.87e-181	0	9.54e-184	16
Cybb	6.116	1.24e-129	0	1.83e-129	16
H2-D1	5.91791	1.04e-95	1.18e-141	3.26e-103	16
Unc93b1	5.90153	2.85e-145	0	3.88e-155	16
Arpc1b	5.77057	1.47e-188	3.62e-73	2.43e-216	16
Laptm5	5.74558	4.22e-142	0	7.69e-145	16
Trem2	5.72106	4.13e-135	0	8.78e-136	16
Cyba	5.69242	1.13e-191	1.68e-69	1.76e-216	16
Nfkbia	5.60201	2.41e-69	7.63e-18	1.03e-59	16
B2m	5.54009	1.5e-130	2.31e-66	7.83e-153	16
Ctsh	5.48709	2.96e-88	1.69e-114	3.67e-92	16
Lsp1	5.42382	1.3e-62	1.62e-46	9.39e-83	16
Fcrls	5.37352	1.53e-104	0	4.93e-103	16
Gmfg	5.16337	8.04e-131	0	7.62e-130	16
Ccl6	5.15012	2.03e-78	0	6.06e-80	16
Lcp1	5.11437	5.92e-113	0	4.23e-114	16
Hmox1	5.03227	6.87e-71	5.49e-60	2.48e-51	16
Ctsz	5.02143	6.13e-145	8.67e-60	1.11e-174	16
Nrros	4.99774	3.43e-126	0	2.64e-127	16
Psap	4.98279	4.82e-132	1.43e-41	3.62e-170	16
Ccrl2	4.974	1.18e-67	8.2e-286	1.69e-68	16
Cx3cr1	4.9162	1.38e-101	0	1.1e-102	16
Adgre1	4.9096	3.38e-134	0	7.97e-135	16
Snx2	4.88145	5.82e-119	7.62e-36	1.99e-135	16
Klf6	4.85577	4.44e-80	1.89e-43	5.55e-83	16
Hspa1a	4.78684	2.38e-57	1.56e-25	2.97e-65	16
Fcgrt	4.76742	1.97e-81	6.38e-43	1.94e-91	16
Serinc3	4.75459	5.8e-95	2.26e-52	1.45e-108	16
Plin2	4.71476	1.02e-112	1.22e-57	1.37e-138	16
Rgs2	4.65602	1.52e-58	2.34e-110	7.23e-60	16
Srgn	4.62795	2.83e-79	1.81e-286	2.26e-77	16
Fcgr1	4.57421	3.16e-152	0	3.53e-155	16
Dusp2	4.51562	1.54e-38	1.99e-124	9.13e-39	16
Ctsd	4.49502	1.21e-110	7.75e-38	1.2e-126	16
Ms4a6d	4.46591	7.11e-133	0	2.72e-132	16
Npl	4.37534	1.77e-83	6.98e-97	2.3e-96	16
Lyve1	4.32535	3.75e-49	2.12e-188	1.31e-44	16
Junb	4.31935	2.09e-49	3.8e-32	1.41e-49	16
Stab1	4.31632	1.15e-75	0	3.44e-73	16
Clec4a2	4.25297	3.07e-138	0	2.46e-140	16
Ccl24	4.2132	2.44e-80	0	2.98e-81	16
Slfn2	4.19257	6.26e-100	0	1.87e-101	16
Ostf1	4.1885	4.09e-98	4.59e-73	7.03e-117	16
Ccr1	4.15304	2.67e-108	0	4.33e-110	16
Fam105a	4.13594	1.26e-68	3.97e-142	8.49e-70	16
Plac8	4.10547	4.56e-24	1.6e-21	2.13e-25	16
Rgs1	4.09913	7.87e-34	1.28e-174	1.6e-34	16
Anxa3	4.06075	3.81e-68	2.85e-113	3.58e-67	16
Psmb8	4.06052	1.6e-81	0	8.98e-83	16
Irf8	4.05186	4.64e-96	0	4.99e-99	16
Ifngr1	4.02469	8.25e-74	2.53e-97	1.6e-84	16
Ccr2	4.02453	4.91e-69	0	7.23e-71	16
Ncf2	3.98449	3.83e-122	0	1.48e-124	16
Ctsa	3.94087	4.54e-85	1.84e-54	2.07e-109	16
Lst1	3.93161	6.79e-96	0	5.3e-98	16
Hpgds	3.91421	3.26e-105	0	1.08e-102	16
Hexb	3.9111	3.33e-65	4.46e-61	3.25e-60	16
Ptpn6	3.89684	1.53e-98	0	7.24e-103	16
Fxyd5	3.8867	1.34e-56	1.07e-143	3.05e-61	16
Ehd4	3.88436	1.98e-78	3.29e-134	2.17e-81	16
Cfp	3.87061	8.21e-93	0	4.97e-95	16
Cd53	3.83331	9.19e-107	0	7.13e-108	16
Capg	3.82883	2.38e-55	1.78e-38	1.58e-67	16
Clec4a1	3.82366	4.24e-117	0	2.77e-119	16
Tspo	3.81974	7.07e-60	2.81e-57	1.74e-63	16
Ccl9	3.77149	2.77e-82	0	8.41e-82	16
Ptpn18	3.76534	4.8e-82	2.58e-209	1.17e-83	16
C3ar1	3.65456	2.18e-102	0	2.26e-103	16
4632428N05Rik	3.61023	5.11e-76	0	6.25e-78	16
Clec4n	3.5726	8.03e-97	0	7.01e-98	16
Tgfb1	3.56676	1.76e-76	3.36e-220	4.46e-78	16
Cotl1	3.54869	8.58e-70	1.76e-49	1.02e-87	16
H2-K1	3.53805	2.36e-57	1.09e-97	8.69e-61	16
Glul	3.53332	4.34e-49	1.93e-21	3.7e-55	16
Arpc2	3.528	9.16e-116	8.82e-54	2.98e-122	16
Hcls1	3.51915	3.9e-108	0	4.69e-110	16
Ckb	3.51515	3.87e-42	8.83e-52	1.14e-43	16
Cd300a	3.5071	4.87e-112	0	5.44e-112	16
Grn	3.48573	3.27e-62	3.77e-57	1.25e-67	16
Igsf6	3.44548	1.62e-113	0	8.8e-117	16
Pmaip1	3.43518	7.35e-64	7.49e-279	1.77e-63	16
Neat1	3.42188	2.37e-70	2.66e-245	3.51e-71	16
Hexa	3.40613	2.47e-61	2.49e-54	5.61e-82	16
Napsa	3.39446	4.55e-42	3.55e-216	2.16e-44	16
Gpsm3	3.3463	7.16e-51	1.22e-117	2.73e-52	16
Car2	3.3463	2.1e-08	6.9e-09	1.99e-08	16
Ednrb	3.32273	3.14e-26	2.8e-62	1.99e-26	16
Plaur	3.29923	2.63e-45	1.64e-119	1.12e-42	16
Tm6sf1	3.26937	3.87e-82	0	1.81e-83	16
Evi2a	3.25624	2.83e-90	0	5.59e-92	16
Clta	3.23653	2.42e-86	2.48e-39	4.32e-92	16
Gpx1	3.2333	1.24e-66	5.7e-46	6.83e-69	16
Ifi30	3.22883	2.04e-51	5.78e-48	5.43e-59	16
Sirpa	3.21873	5.1e-63	8.51e-120	7.07e-68	16
Cyth4	3.20221	2.3e-86	0	1.22e-87	16
Man2b1	3.19059	2.63e-50	1.38e-71	3.34e-52	16
Emb	3.18381	1.84e-30	5.38e-33	2.67e-33	16
AB124611	3.17817	1.31e-80	0	1.86e-80	16
Fermt3	3.16941	1.19e-77	0	3.93e-80	16
Fos	3.16804	2.76e-30	6.44e-25	1.62e-32	16
Ier5	3.165	1.4e-37	3.56e-21	5.86e-42	16
Ier3	3.1631	1.14e-30	4.12e-30	1.05e-28	16
Tnfaip8l2	3.15822	2.37e-89	0	3.05e-89	16
Mef2c	3.15451	5.43e-44	5.29e-84	1.68e-50	16
Arrb2	3.14216	5.27e-56	1.48e-108	4.42e-59	16
Dok2	3.10711	2.88e-72	0	1.31e-74	16
Slc40a1	3.08668	6.62e-17	3.23e-29	2.94e-17	16
Fam49b	3.05652	1.18e-51	2.94e-37	1.92e-50	16
Pycard	3.0351	1.07e-43	3.62e-54	2.16e-53	16
Lyl1	3.00958	4.72e-63	2.79e-271	7e-63	16
Itgb2	3.00376	5.68e-50	0	1.5e-50	16
H2-DMa	2.99453	3.88e-44	2.51e-72	9.35e-53	16
Tifa	2.94882	1.52e-55	5.31e-217	1.13e-57	16
Rgs10	2.94664	3.82e-41	4.85e-71	8.31e-46	16
P2ry6	2.94202	1.66e-92	0	2.38e-93	16
Ms4a7	2.93384	4.68e-53	0	4.06e-53	16
Bin2	2.91801	2.3e-72	0	2.6e-74	16
Clec12a	2.89645	4.38e-81	0	3.09e-82	16
Cd86	2.89421	1.97e-86	0	1.66e-87	16
Cap1	2.8833	4.77e-51	1.06e-28	4.08e-59	16
Efhd2	2.86931	1.13e-41	1.64e-45	4.05e-47	16
Lamp1	2.86492	6.87e-60	5.66e-29	4.27e-69	16
Clec10a	2.85576	1.87e-68	0	1.97e-68	16
Msrb1	2.84949	1.18e-44	1.12e-09	4.5e-35	16
Cfh	2.83539	7.58e-81	0	1.59e-81	16
Actr3	2.81963	1.24e-60	1.15e-30	1.36e-69	16
Gm10116	2.81807	3.98e-31	2.18e-22	2.71e-33	16
Arpc3	2.81523	3.03e-51	1.34e-30	9.96e-63	16
Gnai2	2.80639	9.85e-46	2.18e-31	1.95e-56	16
Lyn	2.8006	5.58e-69	6.42e-238	3.4e-68	16
Arpc4	2.75401	8.51e-63	1.02e-43	2.31e-75	16
Plek	2.75144	9.63e-78	0	1.17e-79	16
Asah1	2.74245	2.89e-40	1.16e-31	8.85e-45	16
Pla2g7	2.73275	3.01e-30	1.09e-105	2.28e-32	16
Dusp6	2.71275	7.22e-26	1.69e-28	2.64e-23	16
Gusb	2.70174	3.36e-39	4.81e-36	3.88e-39	16
Gas6	2.69749	2e-19	6.67e-07	8.51e-21	16
Folr2	2.69448	4.61e-54	0	1.22e-53	16
Fyb	2.65201	1.33e-64	0	3.54e-66	16
Rhob	2.64765	5.12e-27	2.69e-20	5.83e-29	16
Ucp2	2.62144	2.17e-35	1.28e-50	1.94e-37	16
Mpeg1	2.61946	1.35e-77	0	1.02e-77	16
Rab32	2.61121	3.5e-37	1.06e-69	3.15e-38	16
AI662270	2.60398	1.93e-53	1.23e-223	3.39e-57	16
Slc11a1	2.60331	6.71e-63	0	2.42e-64	16
Npc2	2.60306	2.5e-48	5.84e-25	2.32e-55	16
Arpc5	2.57662	3.98e-47	2.76e-31	2.04e-56	16
Pim1	2.57221	2.74e-27	6.95e-43	9.12e-27	16
Prdx5	2.52007	9.28e-29	5.66e-10	3.78e-32	16
Taldo1	2.5096	1.78e-42	1.48e-18	2.17e-36	16
Rab3il1	2.50949	7.01e-34	7.13e-78	1.92e-39	16
Tsc22d3	2.50905	1.26e-24	1.08e-20	2.3e-31	16
Abhd12	2.50267	2.55e-25	1.45e-23	4.31e-27	16
Ninj1	2.49	5.28e-26	7.2e-14	2.62e-28	16
Nfkbid	2.48842	1.68e-39	1.22e-195	9.49e-40	16
Smagp	2.47256	4.56e-37	1.29e-112	3.82e-34	16
Hck	2.46855	6.24e-73	0	5.69e-73	16
Lmo2	2.46781	3.99e-41	1.06e-118	1.7e-45	16
Atp6v0b	2.46283	5.5e-34	7.8e-30	1.59e-38	16
Sh3bgrl3	2.45143	1.01e-35	9.2e-27	5.26e-42	16
Ifi27l2a	2.44205	1.99e-30	3.01e-79	1.05e-29	16
Cdk2ap2	2.43958	1.73e-28	2.06e-16	4.93e-24	16
Csf2ra	2.43144	1.24e-26	1.68e-33	6.88e-32	16
Bst2	2.42295	8.54e-20	7.71e-26	1.83e-19	16
Hacd4	2.41864	3e-27	1.91e-42	4.1e-25	16
Gltp	2.41028	1.12e-28	3.04e-26	7.64e-31	16
Lilrb4a	2.40619	8.12e-65	0	1.04e-65	16
Twf2	2.40252	1.95e-30	4.12e-39	4.5e-43	16
Prkcd	2.39897	1.14e-31	3.92e-54	7.31e-37	16
Skap2	2.38419	5.46e-26	8.55e-38	2.02e-33	16
Capzb	2.38414	2.43e-44	1.59e-30	8.3e-46	16
Ptprc	2.37942	7.57e-59	0	9.16e-60	16
Selplg	2.36661	2.33e-39	6.18e-173	1.18e-40	16
Myo1f	2.36494	5.06e-74	0	5.01e-76	16
H2afj	2.35465	3.91e-33	3.19e-29	2.01e-36	16
Samhd1	2.3514	1.82e-26	1.03e-33	6.16e-29	16
Clec4a3	2.34789	1.57e-67	0	2.78e-70	16
Ier2	2.3466	9.44e-18	2.12e-13	1.83e-16	16
Pitpna	2.34041	1.68e-26	2.75e-32	3.54e-31	16
Irf5	2.32912	4.36e-53	2.01e-231	2.66e-56	16
Apbb1ip	2.32589	4.18e-54	2.55e-300	3.68e-56	16
Cmtm7	2.32099	1.21e-20	1.86e-22	2.23e-23	16
Rassf4	2.31523	3.34e-39	1.2e-140	2.53e-40	16
Capza2	2.30722	4.63e-32	4.7e-20	3.57e-41	16
Cd48	2.2985	6.3e-43	1.32e-263	5.75e-44	16
Rnpep	2.29682	6.11e-22	4.66e-30	2.97e-21	16
Gbp7	2.27809	8.13e-48	9.45e-210	9.99e-49	16
Psmb9	2.27539	2.9e-40	3.05e-154	5e-43	16
Limd2	2.26067	2.4e-26	5.01e-24	3.18e-35	16
Lpcat2	2.25685	1.19e-32	4.23e-136	1.92e-33	16
Aldh2	2.2519	3.98e-20	4.12e-17	1.98e-24	16
Btg2	2.24673	1.14e-11	9.53e-16	1.14e-11	16
Uap1l1	2.2467	1.68e-29	2.77e-66	1.23e-28	16
Itm2b	2.24218	1.4e-32	1.49e-24	5.13e-38	16
Tpm3-rs7	2.23944	2.35e-13	5.05e-11	1.12e-12	16
Msn	2.23919	6.84e-23	8.53e-38	2.62e-25	16
Ethe1	2.22621	9.63e-20	7.59e-25	1.46e-24	16
Zfand5	2.20298	1.38e-17	0.000619811	5.79e-13	16
Tlr2	2.20132	9.96e-47	3.03e-186	3.77e-43	16
Ifngr2	2.19319	6.06e-22	2.24e-22	4.57e-26	16
Ppp1r15a	2.19305	3.12e-12	0.000670989	5.41e-14	16
Maf	2.18868	1.61e-19	2.21e-30	2.21e-22	16
Rap1b	2.18706	2.5e-25	1.21e-24	1.69e-28	16
Ppp1r18	2.18572	1.86e-25	5.41e-56	5.4e-26	16
Hfe	2.18299	2.97e-35	9.62e-125	7.71e-34	16
Wdr1	2.17183	5.1e-20	8.46e-19	3.69e-23	16
Necap2	2.1717	1.49e-20	2.36e-19	8.79e-22	16
Rnf130	2.16352	6.11e-20	5.59e-29	7.9e-22	16
Ebi3	2.16066	2.48e-58	0	3.72e-59	16
Acin1	2.15673	3.68e-13	1	1	16
Stx7	2.15474	8.57e-18	1.65e-14	2.91e-21	16
Snx5	2.15123	8.15e-23	3.37e-15	7.38e-22	16
Ncf1	2.14945	2.24e-50	0	3.12e-51	16
Slc3a2	2.14938	8.08e-20	2.58e-17	1.48e-22	16
Ptpn1	2.14877	9.52e-21	2.73e-30	1.66e-22	16
Nfkbiz	2.14537	8.81e-18	1.27e-22	5.66e-20	16
Tpd52	2.14249	2.36e-16	1.07e-21	9.41e-19	16
Grb2	2.13283	1.47e-13	1.29e-15	1.3e-11	16
AF251705	2.13246	1.12e-50	0	1.45e-51	16
Khk	2.12491	3.94e-17	6.65e-21	8.49e-19	16
Prr13	2.12106	2.95e-15	3.59e-09	8.88e-12	16
Fcgr2b	2.11707	2.09e-48	0	1.38e-49	16
Coro1b	2.11305	1.22e-19	4.9e-21	1.17e-23	16
Milr1	2.11079	3.93e-54	0	8.73e-56	16
Ntpcr	2.10802	3.69e-18	8.29e-21	4.1e-21	16
Gpx3	2.10684	1.68e-10	2.07e-16	2.07e-11	16
Nfe2l2	2.08769	2.34e-16	4.82e-17	1.78e-16	16
Ifnar2	2.083	1.56e-17	2.83e-24	1.27e-21	16
Lrrc25	2.0814	2.32e-71	0	1.21e-72	16
Slc7a7	2.07889	2.63e-32	4.25e-130	9.44e-33	16
Rhog	2.07032	7.99e-25	1.37e-47	1.71e-26	16
1110008F13Rik	2.06976	1.85e-20	1.11e-14	2.31e-19	16
Glrx	2.06598	9.36e-16	3.89e-21	1.82e-16	16
Mpp1	2.06082	2.27e-17	6.6e-26	1.74e-18	16
Actb	2.05922	1.03e-30	4.61e-31	3.02e-31	16
Plekho1	2.04863	4.95e-26	2.44e-66	6.4e-28	16
Apobec1	2.04435	2.03e-48	0	1.82e-49	16
Cndp2	2.04303	1.37e-17	4.24e-26	3.19e-18	16
Tifab	2.03915	1.42e-57	0	3.92e-60	16
Stk17b	2.0348	9.62e-24	2.4e-64	5e-24	16
Vamp8	2.02769	1.73e-13	2.37e-11	9.93e-13	16
Arhgap9	2.0268	1.54e-40	3.31e-198	2.66e-42	16
Zeb2os	2.02544	1.98e-29	3.82e-82	2.68e-32	16
Il13ra1	2.02372	4.78e-15	9.07e-30	1.12e-12	16
BC035044	2.01188	1.93e-52	0	1.9e-53	16
Gm26532	2.01116	3.25e-20	9.33e-48	1.1e-20	16
Sla	2.00952	6.58e-39	1.65e-179	2.26e-40	16
Zfp36l2	2.00566	1.59e-11	2.63e-12	2.1e-12	16
Psmb10	2.00509	8.65e-15	8.97e-16	4.66e-16	16
Il22	43.356	3.79e-82	0	1.64e-73	17
Lgals3	25.4759	1.34e-93	3.63e-294	2.58e-93	17
Ltb	23.5144	2.17e-138	0	3.34e-130	17
Rac2	11.711	8.96e-129	0	1.71e-127	17
Coro1a	10.9194	3.75e-120	0	6.82e-116	17
Ptprcap	10.2992	5.48e-137	0	2.71e-138	17
Arhgdib	9.21303	1.84e-104	4.16e-223	4.79e-103	17
Junb	7.90318	1.79e-79	2.02e-33	3.44e-81	17
Psmb8	7.30668	2.4e-110	0	5.44e-111	17
Gem	6.75157	1.01e-84	3.23e-58	4.99e-79	17
H2-D1	6.74077	3.27e-70	1.13e-93	7.42e-72	17
Lsp1	6.38326	1.94e-78	3.92e-98	3.59e-81	17
Rgs2	6.36379	7.39e-65	7.16e-111	1.36e-63	17
Nfkbia	6.27589	1.16e-68	2.11e-31	3.04e-66	17
Cd7	6.25284	9.49e-53	0	1.84e-52	17
Cd69	6.18094	6.07e-53	0	2.15e-53	17
Cd82	5.88731	4.31e-90	5.91e-37	1.21e-93	17
Cd52	5.80212	6.29e-82	0	4.76e-84	17
Srgn	5.70309	2.42e-97	0	1.85e-93	17
Arg1	5.61642	4.37e-51	1.38e-137	3.18e-51	17
Gmfg	5.4516	6.66e-72	2.11e-249	2.09e-74	17
H2-K1	5.41435	5.18e-74	3.87e-95	5.5e-75	17
Tspo	5.40021	6.96e-73	8.28e-46	1.05e-76	17
Cd37	5.24741	1.23e-102	0	4.7e-104	17
Nrgn	5.22209	2.29e-79	6.92e-165	3.27e-73	17
Gpr183	5.2186	2.69e-60	0	3.18e-59	17
Pdcd1	5.10268	7.24e-91	0	2.31e-89	17
Tcf7	5.07584	2.09e-78	1.62e-223	4.3e-81	17
B2m	5.07537	8.18e-85	1.75e-51	3.17e-92	17
Cd79b	5.01137	1.56e-37	1.56e-128	4.05e-30	17
Sla	4.97801	3.09e-75	0	3.46e-75	17
Il7r	4.80601	6.05e-81	0	1.76e-81	17
Lta	4.62109	1.31e-58	0	2.72e-57	17
Prr29	4.55208	6.41e-71	0	2.93e-70	17
Tagln2	4.48057	6.08e-63	1.63e-48	4.82e-64	17
Ly6e	4.45542	1.06e-72	8.51e-36	1.23e-75	17
Ckb	4.45261	1.16e-49	1.27e-41	1.15e-50	17
Rgcc	4.41232	3.22e-21	1.25e-16	1.46e-21	17
Fxyd5	4.40272	6.71e-58	1.3e-162	3.03e-60	17
Selplg	4.34444	8.03e-79	0	6.9e-80	17
Gpsm3	4.32548	3.58e-56	5.84e-125	1.45e-55	17
Fcer1g	4.31799	2.56e-60	6.66e-212	3.54e-61	17
Batf	4.15416	3.37e-54	3.4e-213	2.22e-50	17
Nkg7	4.04155	4.32e-43	0	7.77e-45	17
Tnfaip3	3.96872	1.39e-50	5.63e-221	4.76e-50	17
2018-09-01	3.94888	1.7e-61	3.06e-165	1.4e-64	17
Il2rg	3.94273	1.3e-60	0	6.49e-61	17
Emb	3.87161	4.8e-38	1.66e-44	6.98e-39	17
Limd2	3.86064	4.31e-72	6.44e-38	4.16e-90	17
Slc6a13	3.85718	1.5e-50	1.7e-194	4.78e-52	17
Dusp1	3.84194	1.43e-23	6.97e-13	1.56e-22	17
Ifngr1	3.80653	1.12e-45	1.76e-45	1.23e-49	17
Vps37b	3.78805	3.71e-48	1.9e-23	3.13e-61	17
Laptm5	3.74199	7.25e-67	1.38e-278	2.09e-68	17
Lcp1	3.64291	7.24e-56	1.75e-225	7.26e-58	17
Xlr4a	3.58248	2.35e-68	0	6.25e-68	17
Cxcr6	3.56762	2.9e-69	0	2.75e-68	17
Cmtm7	3.55325	2.71e-42	1.34e-23	7.53e-44	17
Tifa	3.55209	4.95e-43	5.83e-146	3.64e-40	17
Itga4	3.4462	1.82e-41	1.52e-134	5.29e-41	17
Tyrobp	3.4433	1.48e-25	3.77e-83	6.81e-27	17
Fam110a	3.43527	1.52e-38	2.01e-29	9.5e-44	17
Pim1	3.43448	9.8e-43	1.83e-74	7.1e-45	17
Shisa5	3.38312	1.2e-45	1.23e-17	1.11e-49	17
Maff	3.34671	8.23e-29	2.14e-20	6.9e-28	17
Id2	3.32007	8.54e-27	6.43e-16	2.74e-26	17
Nabp1	3.29799	3.17e-45	3.14e-98	5.09e-46	17
Sec11c	3.2978	1.65e-40	1.02e-51	1.81e-43	17
S100a10	3.23081	6.47e-25	4.7e-19	1.55e-24	17
Ucp2	3.17402	5.29e-37	4.8e-42	5.71e-36	17
Cd160	3.16744	6.31e-77	0	4.37e-77	17
Hcls1	3.15763	1.58e-51	2.81e-250	4.13e-52	17
Sepp1	3.13982	1.33e-27	2.53e-16	3.44e-26	17
Sh3bgrl3	3.11649	2.21e-46	1.08e-26	2.79e-52	17
Ncoa7	3.11476	2.9e-30	1.23e-28	1.04e-34	17
Gimap1	3.10014	2.33e-52	1.87e-284	3.84e-52	17
Dusp5	3.08772	2.07e-29	1.77e-32	7.19e-31	17
Xlr4b	3.07323	1.26e-54	8.31e-297	1.74e-54	17
Gpr171	3.06932	3.25e-63	0	3.62e-64	17
Arpc1b	3.04903	1.87e-49	3.96e-37	8.51e-51	17
Plac8	3.01873	4.55e-07	1.58e-05	1.43e-06	17
Napsa	2.99002	1.19e-27	7.04e-153	2.21e-29	17
Tgif1	2.9855	3.65e-32	7.71e-23	4.97e-36	17
Cd53	2.98018	4.86e-39	8.6e-179	2.86e-40	17
Rorc	2.97938	1.12e-35	3.98e-72	2.5e-37	17
Ostf1	2.89983	2.05e-30	4.56e-28	2.38e-32	17
Lat	2.8489	9.49e-50	0	3.63e-50	17
Dok2	2.8412	4.87e-29	1.4e-107	1.52e-29	17
Ncf4	2.82891	1.16e-39	3.49e-157	5.52e-42	17
Gimap6	2.82573	2.86e-17	1.23e-51	1.6e-15	17
Ptpn18	2.82452	2.94e-34	1.84e-91	3.17e-36	17
Prr13	2.82323	2.99e-32	1.51e-20	1.11e-31	17
Car2	2.80743	9.4e-26	2.03e-48	2.48e-30	17
Pycard	2.7819	4.16e-27	1.45e-41	6.99e-30	17
Zfp36	2.75495	2.11e-13	3.86e-12	4.51e-13	17
Ier2	2.70356	4.26e-18	2.17e-11	9.52e-16	17
Tbc1d10c	2.67763	6.93e-45	3.98e-226	9.05e-45	17
Rora	2.67349	1.42e-33	1.47e-107	1.82e-36	17
Arpc3	2.66579	2.41e-32	4.01e-18	5.24e-35	17
Tnfsf11	2.65219	4e-61	0	5.48e-62	17
Rhoh	2.63438	6.5e-30	2.33e-152	2.6e-28	17
Cxcr5	2.63223	1.86e-50	0	4.08e-50	17
H2afy	2.60033	5.77e-35	3.04e-17	8.58e-31	17
S100a4	2.59064	1.01e-35	3.89e-128	8.38e-36	17
Btg2	2.58639	1.54e-11	3.43e-13	1.45e-10	17
AI662270	2.58578	2.53e-32	5.64e-133	1.58e-35	17
Bcl2	2.565	1.62e-19	8.31e-19	1.32e-27	17
Nr4a1	2.55815	1.17e-15	6.57e-21	4.11e-17	17
Hilpda	2.54356	1.65e-20	9.28e-06	3.81e-18	17
Itgb7	2.51656	1.58e-38	5.95e-238	4.26e-39	17
Zfp36l1	2.51606	1.39e-21	4.25e-07	1.18e-24	17
2018-09-06	2.50493	2.83e-29	1.43e-59	9.5e-31	17
Xlr4c	2.5014	2.03e-49	0	2.37e-50	17
Tmsb4x	2.46547	2.91e-24	2.19e-22	4.15e-21	17
Bin2	2.46485	1.33e-33	9.33e-174	6.43e-35	17
Evl	2.44376	2.71e-18	1.75e-19	1.14e-19	17
Sat1	2.44046	1.51e-14	1.07e-17	1.19e-14	17
Nrip1	2.42122	8.13e-14	3.25e-10	5.82e-13	17
Igfbp7	2.41995	7.9e-09	1	1.1e-08	17
Cebpb	2.41585	9.51e-10	6.55e-05	7e-11	17
Pxdc1	2.39866	2.76e-23	7.1e-31	7.85e-20	17
Actr3	2.39463	4.17e-26	1.29e-16	3.84e-25	17
BC035044	2.39393	8.86e-28	1.28e-148	2.89e-28	17
Asb2	2.39147	2.29e-35	2.55e-289	1.83e-36	17
Ets1	2.36536	4.36e-13	9.01e-24	7.93e-13	17
Ptpn6	2.34292	4.26e-30	6.84e-98	2.84e-32	17
Cnp	2.34187	1.9e-16	4.43e-13	1.27e-13	17
Bhlhe40	2.34099	8.45e-31	1.75e-104	2.48e-28	17
Psmb10	2.33885	1.67e-18	6.95e-21	7.88e-21	17
Cyba	2.32737	2.64e-20	5.46e-16	4.14e-20	17
Tnfrsf25	2.31494	2.84e-55	0	1.26e-55	17
Fermt3	2.31222	4.33e-34	1.79e-150	4.42e-37	17
Serpinb1a	2.30561	6.27e-08	8.95e-11	4.84e-10	17
Cited2	2.30541	2.85e-12	2.86e-06	1.56e-09	17
Ikzf2	2.3026	4.52e-25	2.33e-68	1.65e-21	17
Lmo4	2.29577	1.54e-09	1.68e-06	5.89e-09	17
Capg	2.28762	1.23e-11	4.01e-18	1.79e-13	17
Ppp1r15a	2.27661	7.58e-09	0.205802	5.68e-08	17
Csrnp1	2.26512	5.46e-17	1.44e-36	1.98e-16	17
Spon2	2.25866	2.99e-11	1.91e-25	2.46e-12	17
Cotl1	2.25593	2.72e-13	4.05e-11	5.97e-16	17
Pacsin1	2.24687	8.17e-29	1.38e-129	2.1e-29	17
2810417H13Rik	2.24191	0.0207003	1	0.218716	17
Tnfaip8	2.22583	9.78e-13	1.47e-13	5.31e-15	17
Tox2	2.22538	2.61e-45	0	6.7e-47	17
Klrb1b	2.22467	2.92e-43	0	5.04e-43	17
Lrmp	2.20915	4.07e-23	1.8e-66	1.04e-22	17
Csk	2.20834	1.12e-14	1.13e-12	1.81e-15	17
Elf1	2.20686	2.75e-15	7.09e-19	6.51e-18	17
Crem	2.18648	4.6e-15	6.39e-12	3.96e-14	17
Tmem123	2.15401	6.5e-13	1.44e-11	2.9e-14	17
Clic1	2.14912	4.66e-21	3.55e-18	2.52e-22	17
Ramp1	2.14232	2.51e-08	9.86e-09	2.6e-10	17
Lpxn	2.13749	2e-28	1.35e-166	3.07e-28	17
Ccr7	2.13638	4.58e-34	0	1.2e-35	17
Arhgap30	2.12561	1.03e-30	4.4e-179	5.73e-32	17
Emid1	2.11379	1.03e-07	2.57e-06	3.79e-08	17
Ldha	2.09103	2.5e-15	5.5e-14	4.23e-18	17
Tspan13	2.08404	7.49e-08	3.39e-07	1.69e-07	17
Stk17b	2.08001	1.13e-18	7.05e-54	3.24e-19	17
Tgfb1	2.07047	3.61e-16	1.26e-44	1.02e-17	17
Nrm	2.06934	4.14e-07	0.00537053	0.000471899	17
Pon2	2.06378	1.81e-12	2.71e-14	3.46e-11	17
Apobec3	2.06078	6.1e-13	1.07e-12	1.93e-11	17
Ifrd1	2.05834	2.55e-11	1.49e-09	1.51e-10	17
Dnajb1	2.05674	4.26e-09	0.891097	0.000307397	17
Traf3ip3	2.05639	1.25e-28	3.09e-146	1.59e-28	17
Glipr1	2.04597	1.24e-36	1.5e-199	2.84e-39	17
Tapbp	2.03643	1.37e-10	4.05e-14	4.16e-11	17
Ncor1	2.02916	8.26e-13	4.23e-08	1.65e-14	17
Mif4gd	2.02756	3.94e-12	4.67e-12	2.02e-10	17
Fcgr3	2.02511	2.66e-35	2.35e-106	2.44e-34	17
Psmb9	2.02454	1.67e-21	7.27e-87	3.18e-23	17
Ero1l	2.02222	5.95e-10	3.93e-12	2.69e-09	17
Msn	2.02089	5.61e-10	1.16e-14	1e-09	17
Serinc3	2.01614	2.94e-06	0.0202925	0.000368753	17
Sash3	2.01338	2.96e-28	1.9e-174	1.37e-29	17
Eef2k	2.00411	1.97e-12	6.79e-20	4.14e-13	17
Plvap	19.3756	5.15e-179	0	2.03e-177	18
Cldn5	12.4687	1.83e-154	0	1.69e-155	18
Fabp4	12.0338	4.79e-82	0	3.41e-77	18
Esam	10.5737	1.57e-142	0	9.87e-142	18
Egfl7	10.0671	4.87e-203	5.45e-71	3.31e-260	18
Crip2	9.24837	9.23e-139	4.58e-78	3.88e-159	18
Emcn	8.83734	2.55e-145	0	8.95e-145	18
S100a16	8.40784	1.2e-131	2.45e-76	4.52e-159	18
Aplnr	8.25144	3.94e-140	0	6.21e-141	18
Ecscr	7.49518	1.23e-111	0	2.92e-115	18
Icam2	6.67343	4.62e-109	0	2.96e-108	18
Madcam1	6.59731	2.22e-88	1.43e-185	5.74e-81	18
Cdh5	6.52749	1.77e-142	0	2.73e-142	18
Pecam1	6.52531	4.07e-137	0	1.76e-136	18
Gimap6	6.48744	1.68e-114	0	1.48e-117	18
Igfbp7	6.07502	1.74e-55	7.35e-37	8.88e-59	18
Gng11	6.07364	1.87e-90	7.11e-77	7.01e-115	18
Ctla2a	5.89152	5.15e-115	0	2.99e-114	18
Cd34	5.88293	7.37e-66	1.12e-81	1.78e-82	18
Clec14a	5.78011	2.26e-98	0	8.76e-100	18
Cav1	5.64365	5.87e-56	1.47e-105	4.2e-57	18
Lmo2	4.97656	1.35e-76	5.84e-252	1.27e-78	18
Gimap4	4.89933	1.25e-111	0	1.89e-112	18
Ipo11	4.81218	5.97e-71	3.56e-121	2.54e-76	18
Tm4sf1	4.54474	1.25e-48	7.36e-93	5.4e-49	18
Eng	4.49046	5.96e-60	8.19e-97	3.75e-82	18
Tagln2	4.4626	2.59e-55	3.54e-39	2.16e-55	18
Sox17	4.32799	1.5e-95	0	1.63e-95	18
Elk3	4.2903	1.39e-57	7.56e-84	3.63e-79	18
Vamp5	4.18863	1.43e-67	1.57e-198	4.44e-70	18
Tspan13	4.00963	1.86e-46	1.51e-38	4.04e-45	18
Sdpr	3.97644	6.72e-36	1e-28	6.21e-43	18
Kdr	3.88753	5.45e-84	0	1.07e-84	18
Anxa3	3.77609	7.75e-40	4.52e-76	6.86e-41	18
Col4a1	3.7112	4.24e-32	5.01e-46	2e-39	18
Tmem88	3.67126	7.99e-42	9.04e-93	1.66e-46	18
Tpm4	3.62364	8.56e-50	3.11e-36	1.9e-57	18
Gpihbp1	3.62285	5.65e-64	0	1.5e-64	18
Nrarp	3.61798	3.28e-45	1.42e-118	7.11e-45	18
Rgcc	3.55444	2.83e-23	3.09e-41	1.72e-25	18
Lpar6	3.51326	2.19e-32	5.76e-39	2.26e-39	18
Plxnd1	3.45055	2.33e-59	6.93e-226	9.43e-60	18
Abhd17a	3.39305	2.54e-41	2.14e-38	5.39e-53	18
Smagp	3.387	6.56e-62	5.53e-286	3.46e-62	18
Cav2	3.34077	6.24e-43	1.69e-124	4.8e-42	18
Ramp2	3.3271	1.24e-30	7.98e-33	2.93e-41	18
Fkbp1a	3.3009	2.17e-77	5.93e-41	2.02e-77	18
Msn	3.26732	7.03e-37	4.28e-58	3.02e-46	18
Gnai2	3.23152	1e-42	3.89e-30	1.48e-51	18
Gchfr	3.22609	9.94e-59	3.81e-267	4.27e-60	18
Myct1	3.21632	1.83e-81	0	1.42e-81	18
Rasip1	3.1685	1.37e-72	0	1.11e-72	18
Cd93	3.12036	6.89e-67	0	1.96e-66	18
Efna1	3.11237	9.73e-31	4.32e-57	1.66e-30	18
Lxn	3.09727	3.17e-31	2.05e-30	2.67e-34	18
Ctsz	3.06084	8.79e-33	5.04e-24	3.49e-36	18
Gimap1	3.03978	2.83e-61	0	2.96e-62	18
Flt1	3.0368	1.07e-67	0	9.01e-68	18
Col15a1	2.99033	6.7e-48	2.99e-238	3.3e-49	18
S100a10	2.98493	1.65e-20	5.86e-18	4.44e-18	18
Mest	2.94038	2.66e-34	8.97e-29	7.27e-36	18
Sgk1	2.91042	8.81e-19	2.75e-21	2.8e-21	18
Tmem255a	2.90907	1.21e-34	2.67e-107	3.02e-39	18
Col4a2	2.88888	5.82e-22	8.74e-38	9.51e-26	18
Cd9	2.86999	1.26e-21	1.36e-16	7.66e-24	18
Grap	2.85919	1.24e-42	1.09e-249	5.7e-44	18
8430408G22Rik	2.85364	8.96e-16	6.17e-59	5.42e-17	18
Tnfaip8l1	2.84878	2.28e-31	1.46e-80	1.94e-26	18
Tpst2	2.84237	7.87e-18	2.42e-23	1.72e-20	18
Tcf15	2.84193	4.39e-32	4.74e-77	3.7e-32	18
Col18a1	2.80693	6.36e-23	2.12e-36	2.48e-23	18
Pon2	2.79369	5.54e-30	3.11e-53	2.54e-31	18
Dok4	2.7861	1.39e-27	5.62e-60	4.83e-36	18
Tgfb1	2.7679	1.31e-26	1.56e-77	4.26e-28	18
Id3	2.74094	1.95e-18	1.55e-20	2.06e-18	18
Kank3	2.74072	1.26e-34	4.67e-135	4.21e-36	18
H2-D1	2.72556	5.47e-19	3.9e-35	2.08e-19	18
Nrros	2.71278	4.52e-38	2.08e-171	2.15e-39	18
Calm1	2.68008	2.84e-47	4.72e-33	1.34e-45	18
[truncated: 113 more rows]
