# Supplementary material for: Lineage dynamics of murine pancreatic development at single-cell resolution
Source: Nat Commun. 2018 Sep 25;9:3922. doi: 10.1038/s41467-018-06176-3 (PMC6156586; doi:10.1038/s41467-018-06176-3)
Supplement: Supplementary file 4 — Supplementary Data 2 [file 41467_2018_6176_MOESM4_ESM.xlsx]

## Sheet: Figure 2 - E14 B1 and B2 Mes
Supplementary Data 2. Differentially expressed genes of v1 E14.5 batch 1 and batch 2 mesenchymal clusters.
Gene Name	Seurat Fold Change cluster x vs. all	Biomodal Likelihood Ratio adjusted p-value	Wilcoxon adjusted p-value	MAST adjusted p-value	Cluster ID
Cav1	7.89932	0	0	0	1
Upk3b	6.6957	0	0	0	1
Slc9a3r1	6.37053	0	0	0	1
Krt19	5.38064	0	0	0	1
Krt7	5.21557	0	0	0	1
Igfbp5	5.11174	0	0	0	1
Apoe	5.05023	0	0	1.55625e-303	1
Igfbp2	4.96391	0	0	2.03792e-288	1
Cryab	4.90672	0	0	0	1
Sbspon	4.68498	0	0	0	1
Hspb1	4.34974	0	0	9.35275e-281	1
Spint2	4.20166	0	0	0	1
Serpinb1a	4.05576	1.05696e-303	0	2.11529e-239	1
Tm4sf5	3.73424	0	0	1.12188e-279	1
Ezr	3.52671	0	0	4.98654e-274	1
Bcam	3.33051	4.321e-304	0	1.28945e-246	1
Mgst1	3.32363	2.81019e-268	1.97967e-286	3.32441e-241	1
Wt1	3.31338	4.58622e-278	3.64084e-301	1.09563e-230	1
Alad	3.18512	3.7808e-307	1.50249e-251	1.62025e-259	1
Prkcdbp	3.18356	6.58891e-255	4.83553e-236	2.55348e-208	1
Tgm2	3.15199	2.53301749299983e-313	0	6.10217e-255	1
Fbln2	3.11208	1.17217e-238	2.0317e-281	3.20397e-189	1
Aldh1a2	3.10369	1.51891e-251	0	1.63959e-203	1
Gpm6a	3.02628	3.6334e-287	0	1.97396e-240	1
Nnat	2.93108	1.93196e-204	6.89363e-222	4.23252e-184	1
Egfl6	2.89915	4.50601e-195	1.03035e-241	6.0711e-159	1
Tmem176b	2.83881	2.55989e-240	2.06467e-231	1.62036e-197	1
Podxl	2.73596	1.84443e-284	0	1.45804e-236	1
Tmem108	2.6844	1.50192e-208	6.71229e-271	1.0923e-163	1
Tspan13	2.63372	1.51749e-186	2.40343e-238	1.38812e-141	1
F11r	2.53103	7.83065e-175	9.08592e-229	2.74846e-134	1
Npnt	2.52459	1.67948e-234	0	2.68351e-189	1
Rarres1	2.49677	8.72182e-184	4.03823e-279	8.42185e-147	1
Tmem151a	2.49237	2.59182e-240	0	1.81988e-196	1
Col18a1	2.4795	2.55764e-182	6.38873e-242	1.52966e-148	1
Upk1b	2.41145	4.31998e-215	0	1.45188e-177	1
Bex1	2.39747	5.93805e-188	1.18405e-257	2.57863e-145	1
Krt18	2.36282	4.78858e-155	4.57394e-221	6.68201e-131	1
Tmem176a	2.35725	1.37982e-148	4.36243e-160	8.79811e-108	1
Sulf1	2.34296	4.42908e-156	1.55436e-185	2.14611e-122	1
Ppp2r2b	2.29463	4.99658e-216	0	1.45289e-177	1
Bex4	2.28253	4.3023e-170	2.02087e-225	1.35302e-128	1
Tmem98	2.27767	1.26028e-146	4.17098e-186	7.41861e-112	1
Efna1	2.26858	1.26576e-168	5.83182e-237	5.6627e-134	1
Bst2	2.25709	1.00511e-116	2.68366e-158	7.279e-81	1
Pdgfc	2.25689	4.4327e-179	1.0258e-262	4.84992e-143	1
Cd151	2.24456	2.23705e-159	1.67688e-201	4.99754e-114	1
Cystm1	2.21232	1.67099e-163	2.47691e-233	1.00327e-126	1
Crip1	2.17695	1.44003e-71	5.50299e-53	1.61739e-36	1
Aprt	2.15944	5.92299e-147	2.7739e-134	3.70428e-130	1
Lsr	2.13782	1.00317e-167	1.51814e-242	3.35738e-132	1
Fgf9	2.13339	4.56824e-194	8.83561e-298	1.8416e-156	1
Tspo	2.11841	7.83006e-123	1.01957e-156	1.80028e-86	1
Klk8	2.11639	3.86513e-115	2.10584e-150	4.74906e-83	1
Vamp8	2.11504	9.429e-138	2.96422e-137	5.14517e-122	1
Igfbp6	2.11034	3.4642e-138	1.15416e-209	5.37627e-111	1
Slc48a1	2.1098	5.1558e-155	1.17728e-216	3.63584e-120	1
Rspo1	2.10179	1.09554e-136	3.36895e-205	8.95243e-105	1
Frem2	2.0881	1.1604e-175	4.81731e-266	5.68737e-138	1
Gas6	2.08388	1.20634e-106	2.01837e-127	3.399e-81	1
Fis1	2.08286	7.42525e-170	1.68687e-149	6.20662e-157	1
Gata6	2.08189	2.65333e-129	3.25718e-155	3.72946e-97	1
Cadm1	2.08021	1.42186e-171	4.0207e-263	1.52864e-136	1
Isyna1	2.06631	3.56865e-123	2.57717e-119	4.85599e-97	1
Cd82	2.06466	1.35165e-118	3.52496e-140	4.70325e-93	1
Ptgds	2.05928	1.61486e-161	1.33948e-251	8.34484e-133	1
Tpm1	2.05241	1.05732e-120	5.6574e-108	2.77004e-87	1
S100a6	2.02688	1.26582e-108	2.37126e-99	2.60101e-92	1
Myrf	2.02468	8.37624e-169	3.58277e-258	2.11987e-137	1
Atf3	2.02244	2.58722e-54	3.57302e-47	3.67829e-31	1
Anxa3	2.01859	3.42482e-126	1.10543e-172	2.50416e-89	1
Stmn2	8.67551	1.44952e-63	9.13066e-122	1.45093e-62	2
Mgp	7.44267	1.21755e-76	2.84374e-125	6.13064e-76	2
Cxcl13	7.24213	3.04411e-38	3.49437e-38	5.75638e-36	2
Mfap4	3.68237	3.04018e-62	3.73663e-40	3.72618e-75	2
Fibin	3.16113	1.52246e-38	3.29786e-107	6.81809e-39	2
Cxcl12	2.73016	3.5715e-31	1.69668e-27	1.04746e-36	2
Prss23	2.71766	9.63532e-22	1.16378e-32	1.91032e-21	2
Pitx2	2.71291	2.35796e-18	1.09814e-23	2.01933e-16	2
Dcn	2.61004	6.25789e-22	9.35128e-18	3.34643e-22	2
Eln	2.46127	5.41036e-23	9.02043e-15	5.94578e-23	2
Cthrc1	2.39261	7.71729e-16	1.04307e-15	4.89208e-18	2
Acta2	2.38985	4.64336e-08	1.92697e-13	3.69443e-08	2
Spon1	2.18203	5.31985e-15	1.61735e-24	6.5925e-17	2
Igfbp7	2.13115	4.03257e-07	1.77733e-05	8.43166e-06	2
Acta2	7.91421	1.62366e-110	2.55938e-125	2.72902e-96	3
Ndufa4l2	6.33837	3.38084e-158	4.80101e-269	2.15844e-157	3
Cox4i2	3.71053	1.26018e-113	7.70561e-243	5.83179e-105	3
Col4a1	3.54163	1.07888e-99	1.7297e-131	2.83366e-115	3
Tagln	3.04396	6.56714e-37	1.60336e-38	3.18413e-24	3
Sept4	2.99728	6.04519e-99	5.68971e-241	1.5584e-94	3
Crip2	2.8109	1.59204e-63	1.63582e-67	1.04848e-55	3
Efhd2	2.80632	1.47275e-58	7.11118e-61	2.32545e-61	3
Myl9	2.77276	3.21909e-43	1.06272e-19	1.58841e-31	3
Ebf1	2.60265	2.29267e-51	1.13653e-57	3.79941e-63	3
Mfge8	2.55666	4.8627e-59	2.71141e-58	1.90813e-70	3
Slc25a5	2.528	1.44892e-78	4.27058e-56	2.07e-74	3
Phlda1	2.47675	7.66234e-34	2.98732e-29	2.08702e-31	3
Heyl	2.40215	3.48179e-69	4.05219e-172	1.14178e-65	3
Mef2c	2.37728	9.82594e-49	2.39162e-69	1.02346e-50	3
Rasl11a	2.37487	1.46894e-38	2.86614e-52	6.87849e-35	3
Col4a2	2.36838	5.91237e-55	7.7611e-85	5.22853e-60	3
Lpl	2.24401	1.09816e-33	2.77485e-34	2.8756e-28	3
Ace2	2.21776	2.18072e-22	3.51695e-38	1.77438e-20	3
Rasgrp2	2.18651	6.17119e-43	3.24122e-67	7.462e-40	3
Tm4sf1	2.09141	7.33398e-26	3.40149e-40	8.38518e-21	3
Tinagl1	2.08094	1.35552e-28	3.88447e-49	3.91659e-28	3
Gstm1	2.06633	2.44817e-21	2.88269e-10	3.64036e-18	3
Gucy1a3	2.04875	8.25896e-32	5.61798e-48	2.4018e-29	3
Tpm4	2.02617	1.63512e-32	7.70598e-29	1.21242e-34	3
Igfbp7	2.01133	5.33305e-19	6.82827e-24	8.65731e-15	3
Atp1b1	4.73853	1.28932e-119	9.06454e-198	1.22209e-118	4
Dcn	4.18117	3.35556e-168	3.35999e-112	1.68604e-166	4
Cxcl12	3.6293	3.41252e-117	4.74184e-85	6.35117e-132	4
Col14a1	3.29187	8.10921e-89	4.05253e-110	4.0609e-88	4
Cxcl13	3.24868	2.1024e-23	2.76242e-25	1.5341e-22	4
Plac8	3.12107	3.86459e-78	9.65769e-131	2.99289e-78	4
S100a10	3.09864	8.6201e-94	1.50293e-67	2.54357e-90	4
Ace2	2.82778	4.04004e-53	1.13828e-88	1.78943e-52	4
Lum	2.71461	1.00974e-57	4.48388e-56	3.41879e-62	4
Sfrp2	2.70138	1.0441e-39	2.1593e-41	7.33811e-44	4
Igfbp7	2.67846	2.58726e-51	6.22145e-59	1.76777e-49	4
Figf	2.61857	2.8158e-66	1.41148e-122	4.8281e-68	4
Agtr2	2.55788	8.5849e-36	3.17778e-44	2.9563e-37	4
Prss23	2.54826	5.16501e-55	4.58734e-82	8.35006e-56	4
Gpx3	2.53569	9.18662e-45	2.47328e-51	9.71182e-49	4
Matn2	2.34686	3.4436e-39	7.80098e-41	2.88101e-43	4
Rbp1	2.31541	1.5324e-58	3.56965e-52	5.69458e-58	4
Acta2	2.27261	2.76793e-21	1.51982e-31	2.3439e-21	4
Stmn2	2.1812	3.3595e-17	1.22169e-29	2.87877e-17	4
Slc38a5	2.18038	1.29869e-36	2.08485e-60	1.37757e-33	4
Id3	2.15508	2.26846e-32	4.99101e-36	1.4318e-32	4
Cthrc1	2.13685	2.7328e-22	8.0345e-13	8.35696e-19	4
Sfrp1	2.11606	4.71372e-55	7.80647e-50	1.26149e-61	4
Myl9	2.06164	4.03701e-29	3.77656e-31	3.55137e-33	4
Itih5	2.05462	2.4098e-45	1.10397e-91	6.93094e-47	4
S100a11	2.04896	1.71299e-56	2.02666e-45	2.79926e-56	4
Gdf10	2.04359	1.8008e-41	8.48532e-91	1.41731e-41	4
Gpx7	2.04026	1.83871e-31	1.64905e-27	7.04333e-33	4
Lox	2.03243	5.34953e-26	5.49594e-27	3.06049e-32	4
Igfbp3	2.0272	1.62411e-19	2.61581e-11	1.40803e-18	4
Rspo3	2.02617	2.14206e-22	2.49986e-30	2.77527e-22	4
Htra3	2.01572	1.51602e-37	3.12308e-45	2.26429e-39	4
Id2	4.05087	2.64733e-143	1.86345e-116	8.92113e-141	5
Id3	3.90786	1.0134e-130	1.3494e-112	2.1108e-142	5
Sfrp2	3.74677	2.46517e-105	1.25852e-93	1.52889e-100	5
Barx1	2.55952	3.65517e-76	3.83591e-82	4.95809e-82	5
Tcf21	2.22378	1.88237e-50	4.99886e-37	1.10408e-47	5
Alcam	2.10816	2.59606e-38	6.06929e-34	3.53441e-38	5
Ly6h	2.10329	1.73939e-39	1.4053e-38	2.21384e-40	5
Id1	2.06777	1.27158e-30	5.34233e-24	3.15424e-33	5
Cxcl12	2.05097	1.69347e-43	7.31911e-43	1.34434e-41	5
2810417H13Rik	6.12282	5.33113e-270	2.98269e-235	5.20648e-255	6
Top2a	5.73214	2.15347e-207	4.81705e-286	1.86531e-201	6
Rrm2	5.27147	5.9826e-216	2.47336e-260	1.38118e-207	6
Tk1	4.10747	1.73394e-182	1.50146e-232	7.25285e-175	6
Pbk	3.94746	2.1602e-173	7.2602e-284	1.02111e-166	6
Hist1h1b	3.74666	2.64485e-170	0	3.36371e-163	6
Fbxo5	3.71954	2.42349e-153	1.70355e-217	3.39957e-141	6
Nusap1	3.66168	1.99425e-131	8.88079e-210	2.69414e-127	6
Asf1b	3.58909	2.82744e-169	3.02803e-260	4.35215e-160	6
Tyms	3.55959	8.38551e-167	3.30765e-158	4.29717e-156	6
Cdk1	3.53348	2.39576e-142	1.40195e-164	9.56493e-135	6
Birc5	3.4855	2.50904e-109	6.21226e-134	3.13822e-101	6
Hmgb2	3.36298	2.33028e-161	9.46107e-122	4.39392e-153	6
Spc25	3.19274	5.33531e-109	1.14575e-150	4.04678e-102	6
Cdca8	3.08303	2.27172e-101	2.08501e-145	2.97404e-94	6
Ube2c	2.92186	1.50409e-88	7.59081e-120	3.04365e-80	6
Mxd3	2.92021	6.33708e-122	4.24911e-214	3.07556e-115	6
Spc24	2.87	4.71493e-114	3.07774e-144	5.80882e-105	6
Mki67	2.79972	1.44305e-98	2.6305e-158	1.39623e-91	6
Aurkb	2.76329	1.14192e-102	1.07731e-172	5.96494e-98	6
Smc2	2.64762	1.94477e-94	4.49058e-116	3.6665e-86	6
Cenpm	2.59659	1.28809e-87	7.87938e-113	3.55345e-80	6
Smc4	2.54294	1.45986e-69	9.57139e-84	4.77972e-62	6
Tubb6	2.49156	5.28763e-79	5.36507e-76	2.0643e-73	6
Dek	2.48801	2.88797e-95	3.43659e-86	3.71885e-89	6
Prc1	2.48436	1.86002e-75	1.87666e-128	1.15831e-71	6
Tcf19	2.4694	1.30605e-85	8.00284e-125	1.03434e-81	6
Ccne1	2.46153	4.63538e-76	1.37535e-91	5.45142e-71	6
H2afx	2.40144	3.19825e-63	5.07475e-62	1.22481e-54	6
Slbp	2.39631	6.61037e-55	2.26952e-60	1.25439e-50	6
Ccne2	2.37425	2.11305e-72	1.04351e-118	2.32019e-65	6
Tuba1b	2.36289	1.59785e-136	1.35727e-109	2.80225e-124	6
Ccna2	2.35573	2.71869e-89	1.52735e-137	1.53375e-84	6
Rrm1	2.34935	1.27714e-72	3.06598e-83	8.22744e-63	6
H2afz	2.34045	4.64663e-91	1.71817e-87	2.43245e-82	6
Dnajc9	2.29929	8.36523e-73	6.08186e-73	1.24416e-67	6
Pcna	2.29518	3.21212e-71	5.27719e-71	1.05939e-61	6
Hist1h1e	2.27914	1.39293e-77	3.66819e-139	1.82794e-74	6
Esco2	2.26596	2.24994e-96	9.13781e-184	4.63237e-90	6
Rad51ap1	2.25586	8.12404e-79	1.66076e-135	7.78096e-73	6
Gmnn	2.21548	2.02632e-64	3.06585e-87	8.30548e-58	6
Rpa2	2.20972	3.60602e-66	2.13708e-73	9.69692e-60	6
Tacc3	2.20458	3.12608e-59	2.96697e-87	1.11379e-53	6
Mis18bp1	2.1554	1.77762e-65	7.10051e-116	2.57269e-61	6
Fen1	2.1538	1.72227e-62	9.24075e-88	1.88615e-56	6
Hist1h2ae	2.14373	8.02448e-63	1.45857e-105	2.27535e-56	6
H2afv	2.11983	2.52112e-69	6.00939e-60	2.62857e-65	6
Pmf1	2.11637	1.9828e-52	1.15195e-58	2.94703e-46	6
Atad2	2.10908	1.55637e-59	2.92946e-93	1.74806e-54	6
Ska1	2.09401	9.47776e-66	2.41512e-120	1.78588e-60	6
Plk4	2.08474	1.05278e-51	2.78861e-83	3.93989e-47	6
Tpx2	2.07681	1.26615e-65	2.3077e-102	5.2712e-61	6
Cdkn2d	2.05445	1.60083e-46	5.12917e-65	2.06182e-43	6
Shcbp1	2.04942	2.76374e-56	1.15994e-90	6.26922e-51	6
Cdca3	2.03491	2.12535e-44	4.43713e-66	9.14701e-40	6
Hjurp	2.03477	3.90702e-54	7.11761e-86	3.30168e-50	6
Rad51	2.02588	5.89805e-59	2.74128e-95	2.92618e-53	6
Kif22	2.02124	9.4249e-51	3.73371e-82	6.72194e-47	6
Lig1	2.0193	1.69628e-43	2.16395e-58	2.51475e-38	6
Cks2	2.00268	8.26378e-44	3.77428e-60	1.25993e-37	6
Ccnb1	9.3401	3.63276e-219	2.24179e-278	1.34486e-197	7
Ube2c	9.19295	1.20398e-204	1.31094e-210	1.006e-179	7
Cdc20	8.78068	4.38708e-219	2.19037e-283	4.11567e-197	7
Arl6ip1	8.00081	1.0933e-283	2.5276e-131	3.4255e-278	7
Cenpf	6.92399	6.01225e-200	0	3.52084e-177	7
Cenpa	6.04888	1.3849e-160	5.42326e-189	1.39263e-143	7
Birc5	5.66599	3.74402e-161	5.99502e-167	1.14089e-134	7
Nusap1	5.38423	2.55713e-154	5.3259e-256	6.81656e-132	7
Kpna2	4.682	7.39985e-88	7.58683e-145	2.80216e-78	7
H2afx	4.61744	1.19322e-145	4.50177e-98	6.88937e-133	7
Tubb4b	4.39187	2.71414e-153	3.67097e-102	6.74783e-142	7
Ccnb2	4.34868	2.60101e-129	6.67891e-177	1.36526e-112	7
Aurka	4.34317	4.195e-126	2.93416e-244	3.65907e-105	7
Cdk1	4.22391	7.69003e-101	1.24066e-101	3.32175e-84	7
Pttg1	4.09023	1.33642e-117	1.85105e-142	8.99601e-105	7
Ccna2	4.07459	6.389e-115	2.36172e-191	1.5502e-94	7
Hmgb2	4.04615	3.19039e-163	4.93242e-97	1.71097e-129	7
Top2a	3.96847	3.55668e-100	1.32153e-149	8.36819e-78	7
Spc25	3.94875	1.36204e-104	6.31181e-149	5.73085e-85	7
Cdca8	3.93911	1.788e-126	6.9346e-192	2.75874e-105	7
Cks2	3.92388	1.46907e-116	6.9198e-157	4.22451e-100	7
Fam64a	3.92065	1.306e-138	4.08253e-286	1.18779e-116	7
Hn1	3.75542	3.24395e-151	2.96571e-91	1.65702e-150	7
Cenpe	3.70362	1.95967e-112	2.62019e-204	9.48028e-93	7
Tacc3	3.67904	3.08908e-115	3.24917e-180	8.62105e-97	7
Tuba1c	3.67792	1.63568e-116	2.35889e-188	1.34635e-93	7
Prc1	3.60361	6.28709e-93	3.1419e-177	2.1829e-73	7
Cdca3	3.53747	1.87232e-96	1.81336e-154	2.24877e-74	7
Kif23	3.51264	7.13197e-117	2.97006e-233	2.79763e-97	7
Tpx2	3.31613	4.25348e-98	4.23392e-174	6.93611e-79	7
1190002F15Rik	3.22467	6.32053e-101	1.7855e-186	4.79219e-86	7
Kif22	3.21373	1.42426e-98	1.06852e-186	7.50154e-79	7
Plk1	3.13643	2.36125e-97	3.4832e-207	1.55056e-77	7
Knstrn	3.13604	1.02986e-92	2.24468e-164	1.3519e-73	7
Racgap1	3.13185	8.18947e-89	1.54154e-152	6.65217e-68	7
Aurkb	3.06924	9.80179e-87	6.15597e-162	2.42936e-66	7
2810417H13Rik	3.01937	9.8474e-99	1.31717e-96	4.43264e-74	7
Kif20a	3.01629	1.85738e-95	2.88603e-189	2.24497e-77	7
Bub3	2.98405	9.99659e-87	1.73007e-68	7.56363e-95	7
Ckap2	2.96892	4.88183e-84	3.47982e-157	3.34113e-63	7
Mki67	2.96262	9.38611e-80	2.70343e-141	1.52601e-62	7
Smc4	2.9344	1.09463e-70	1.01159e-89	8.869e-55	7
Mis18bp1	2.92194	3.84022e-94	1.00833e-198	3.75017e-75	7
Hmmr	2.9133	2.02827e-98	5.0797e-219	1.03498e-78	7
Tubb6	2.85305	8.46135e-68	9.06818e-63	2.88427e-60	7
Tuba1b	2.74594	3.97595e-114	4.34476e-81	1.16584e-78	7
Ckap2l	2.71863	2.57598e-68	8.13796e-137	1.68122e-51	7
Kif20b	2.67866	1.82671e-85	1.86118e-171	5.79322e-67	7
Spc24	2.67184	2.15242e-63	1.37904e-85	1.23332e-49	7
Smc2	2.66285	8.09893e-63	1.19047e-79	3.66688e-47	7
Nde1	2.65481	2.20699e-62	9.10388e-89	1.31597e-51	7
H2afv	2.60435	2.09024e-84	1.84642e-66	3.05574e-81	7
H2afz	2.5585	3.24927e-68	1.91633e-62	3.35093e-60	7
Trim59	2.55652	3.73609e-65	2.4539e-114	5.09577e-50	7
Fzr1	2.51765	7.91451e-62	3.8129e-88	2.90631e-55	7
Lmnb1	2.49068	1.40676e-56	1.09333e-57	1.46617e-56	7
Rangap1	2.44564	4.18425e-61	3.57726e-88	6.0092e-47	7
Fam83d	2.44392	8.63431e-70	7.95309e-175	8.36096e-50	7
Cdkn2c	2.42704	2.87153e-65	2.599e-144	7.96173e-48	7
Psrc1	2.39302	4.85219e-72	2.65336e-159	4.40464e-57	7
Dlgap5	2.36168	2.11037e-61	6.63294e-148	1.15977e-46	7
Aspm	2.33705	4.75902e-81	4.59844e-203	1.26161e-65	7
Sgol2a	2.32016	9.677e-74	2.50684e-171	7.03065e-56	7
Cdkn3	2.31698	1.96976e-65	9.51208e-146	3.98555e-50	7
Shcbp1	2.29595	1.37106e-64	5.34523e-119	3.08559e-46	7
Kif2c	2.29396	3.47058e-76	1.18264e-183	3.45766e-59	7
Cdkn2d	2.28109	2.10975e-33	9.31934e-39	4.72503e-27	7
Kifc1	2.27716	1.07722e-64	2.51409e-143	1.9355e-47	7
Rad21	2.26561	6.1652e-42	6.54853e-49	3.24522e-35	7
Kif11	2.25526	2.94704e-65	9.87527e-146	3.54298e-49	7
Cenpm	2.25238	9.02209e-40	2.19651e-53	1.78534e-26	7
Mad2l1	2.22315	1.05473e-53	4.92822e-95	4.83398e-38	7
Bub1b	2.21674	5.09268e-67	1.18409e-151	1.8664e-51	7
2700094K13Rik	2.20713	4.8866e-49	6.85269e-47	7.86518e-41	7
Cks1b	2.20366	1.0511e-56	2.39151e-51	2.54573e-52	7
Incenp	2.18949	8.54126e-53	5.00454e-106	1.04928e-36	7
Cdca2	2.18428	7.88205e-59	1.78881e-132	2.6988e-43	7
Mxd3	2.1704	1.30524e-46	9.08697e-85	1.26441e-30	7
Casc5	2.17019	2.89076e-51	1.16716e-107	5.55856e-36	7
Cdc25c	2.14985	1.24547e-59	6.37891e-147	7.35175e-45	7
Anln	2.12302	1.27867e-49	2.92271e-109	4.25623e-36	7
Ccdc34	2.12186	5.90041e-35	8.07679e-40	3.38762e-30	7
Emp1	2.10722	8.79559e-31	1.99877e-23	2.16199e-29	7
Nuf2	2.10501	1.54766e-47	6.55328e-95	5.8387e-34	7
Sapcd2	2.07695	9.67989e-70	1.94192e-196	1.34693e-54	7
Rnf26	2.04383	1.19898e-36	1.04155e-45	2.02547e-34	7
Nucks1	2.02465	3.39047e-31	3.8695e-32	1.3669e-25	7
H1fx	2.01579	4.54548e-30	4.47977e-30	1.14833e-33	7
Calm2	2.01542	3.00424e-84	7.54549e-70	2.7859e-70	7
Ccnb2	4.22164	1.18799e-85	1.01798e-111	4.96538e-97	8
Cenpa	4.1573	8.19458e-95	1.01246e-120	2.54346e-107	8
Birc5	2.42962	1.3515e-51	5.01167e-62	2.34056e-67	8
Pttg1	2.37447	2.57281e-30	6.23015e-32	2.55218e-36	8
Hist1h1c	2.2634	4.34082e-39	1.39322e-68	2.1206e-40	8
H2afv	2.1443	1.69027e-56	1.41667e-48	9.10546e-60	8
H2afz	2.03791	1.61665e-34	3.73285e-35	1.773e-42	8
Slc40a1	12.4559	2.03523e-199	2.06658e-256	9.47308e-187	9
Kazald1	5.82679	2.65079e-111	1.31207e-116	1.08926e-103	9
Nkx2-5	5.1205	6.61009e-112	7.33418e-225	4.03402e-105	9
Clca3a1	4.38196	5.89489e-94	1.63116e-189	5.45458e-89	9
Tgfbi	3.90315	1.21203e-62	1.12989e-54	2.95396e-59	9
Cxcl13	3.86649	2.23886e-16	1.34808e-08	7.77016e-14	9
Fabp7	3.75831	3.94549e-48	4.53361e-73	1.08769e-44	9
Cdc42ep3	3.10531	8.8813e-38	2.19124e-36	5.46702e-34	9
Ntm	3.03281	2.31596e-43	3.05989e-63	3.17047e-43	9
Tpm4	2.79451	4.57293e-61	8.09468e-40	1.42715e-59	9
Tlx1	2.6703	1.68813e-40	1.43198e-79	2.48485e-40	9
Lbh	2.58672	3.98487e-29	1.10335e-32	4.44207e-27	9
Tcf21	2.54239	1.15156e-38	6.73078e-35	2.79957e-36	9
Npnt	2.42016	1.2855e-23	9.1756e-32	9.05979e-29	9
Csrp1	2.40962	5.08735e-28	3.29857e-21	1.822e-27	9
Itga8	2.3818	8.00757e-30	9.31233e-69	4.96793e-30	9
Emilin1	2.33422	2.47221e-26	1.46232e-21	3.66076e-25	9
Nrxn1	2.31941	9.22324e-30	3.48378e-73	4.77423e-29	9
Apela	2.27363	3.23328e-50	6.60369e-187	6.93516e-55	9
Nnat	2.25931	2.68041e-15	3.55532e-15	6.36954e-17	9
Ets1	2.25537	3.25544e-25	2.00022e-39	3.23518e-25	9
Actn1	2.2003	3.10377e-24	2.50905e-22	3.74378e-24	9
Rnf181	2.19741	5.14644e-23	4.51414e-15	9.44347e-23	9
Lims1	2.18145	1.84375e-25	1.26082e-14	9.52491e-23	9
Lhfp	2.13168	1.6575e-16	5.13674e-10	2.74249e-13	9
Krit1	2.12261	1.72209e-08	1	1	9
Col13a1	2.10663	3.00693e-25	4.9734e-39	7.65097e-22	9
Rcan1	2.0892	1.63991e-22	2.85862e-33	1.11076e-19	9
Hmga2	2.03965	5.8541e-16	4.50663e-19	2.59386e-17	9
Ctsc	2.02984	3.10356e-16	1.31406e-17	1.00812e-16	9
Hes1	2.01645	3.08837e-08	7.08339e-06	2.10951e-06	9
Cited2	2.0031	1.92384e-13	1.59607e-07	4.61685e-10	9
Gap43	2.43345	2.88733e-167	1.03237e-160	1.02865e-198	10
Osr2	2.10262	1.01073e-140	3.9074e-139	4.17513e-147	10
