# Supplementary material for: Lineage dynamics of murine pancreatic development at single-cell resolution
Source: Nat Commun. 2018 Sep 25;9:3922. doi: 10.1038/s41467-018-06176-3 (PMC6156586; doi:10.1038/s41467-018-06176-3)
Supplement: Supplementary file 5 — Supplementary Data 3 [file 41467_2018_6176_MOESM5_ESM.xlsx]

## Sheet: Pathway Analysis - mesenchymal 
Supplementary Data 3. Pathway analysis of E14.5 batch 1 and batch 2 mesenchymal clusters.
Cluster ID	p-value	q-value	-log(p-value)	pathway	source	external_id	members_input_overlap	members_input_overlap_geneids	size	effective_size
Cluster 1	1.44348e-05	0.00118366	4.84059	Senescence-Associated Secretory Phenotype (SASP)	Wikipathways	WP3391	IGFBP2; IGFBP6; IGFBP5	3489; 3488; 3485	13	13
Cluster 1	0.000112098	0.004596	3.9504	Regulation of Insulin-like Growth Factor (IGF) transport and uptake by Insulin-like Growth Factor Binding Proteins (IGFBPs)	Reactome	R-HSA-381426	IGFBP2; IGFBP5; IGFBP6; APOE; GAS6	3489; 2621; 3488; 348; 3485	127	126
Cluster 1	0.000338842	0.00926167	3.47	IGF signaling	INOH	None	IGFBP2; IGFBP6; IGFBP5	3488; 3489; 3485	36	36
Cluster 1	0.000615222	0.012612	3.21097	Prostaglandin Synthesis and Regulation	Wikipathways	WP98	PTGDS; ANXA3; S100A6	306; 5730; 6277	44	44
Cluster 1	0.00139845	0.0229346	2.85435	Keratinization	Reactome	R-HSA-6805567	KLK8; KRT7; KRT19; KRT18	3855; 11202; 3880; 3875	128	128
Cluster 1	0.00199479	0.0234815	2.7001	Direct p53 effectors	PID	p53downstreampathway	COL18A1; CD82; ATF3; CAV1	3732; 467; 857; 80781	142	141
Cluster 1	0.00200452	0.0234815	2.69799	Beta1 integrin cell surface interactions	PID	integrin1_pathway	COL18A1; NPNT; TGM2	80781; 255743; 7052	66	66
Cluster 1	0.00267419	0.0256143	2.57281	Primary Focal Segmental Glomerulosclerosis FSGS	Wikipathways	WP2572	PODXL; CD151; WT1	977; 7490; 5420	73	73
Cluster 1	0.00281291	0.0256143	2.55084	Myometrial Relaxation and Contraction Pathways	Wikipathways	WP289	IGFBP2; IGFBP6; ATF3; IGFBP5	3489; 3488; 467; 3485	155	155
Cluster 1	0.00312369	0.0256143	2.50533	cystic fibrosis transmembrane conductance regulator (cftr) and beta 2 adrenergic receptor (b2ar) pathway	BioCarta	cftrpathway	SLC9A3R1; EZR	7430; 9368	22	22
Cluster 1	0.00391791	0.0292062	2.40695	Tight junction - Homo sapiens (human)	KEGG	path:hsa04530	SLC9A3R1; EZR; F11R; PPP2R2B	9368; 50848; 7430; 5521	170	170
Cluster 1	0.00453374	0.0309805	2.34354	Cell junction organization	Reactome	R-HSA-446728	CD151; F11R; CADM1	23705; 977; 50848	89	88
Cluster 1	0.00695214	0.0403682	2.15788	Plasma lipoprotein clearance	Reactome	R-HSA-8964043	APOE; LSR	348; 51599	33	33
Cluster 1	0.0073688	0.0403682	2.1326	Prostaglandin formation from arachidonate	EHMN	Prostaglandin formation from arachidonate	PTGDS; MGST1	4257; 5730	34	34
Cluster 1	0.00779652	0.0403682	2.1081	Signaling mediated by p38-alpha and p38-beta	PID	p38alphabetadownstreampathway	KRT19; HSPB1	3315; 3880	35	35
Cluster 1	0.00820346	0.0403682	2.086	Post-translational protein phosphorylation	Reactome	R-HSA-8957275	IGFBP5; APOE; GAS6	2621; 3488; 348	110	109
Cluster 1	0.00836902	0.0403682	2.07733	Developmental Biology	Reactome	R-HSA-1266738	EFNA1; GATA6; KRT7; EZR; KLK8; KRT19; KRT18	7430; 3855; 1942; 3880; 11202; 3875; 2627	618	617
Cluster 1	0.00982654	0.0447654	2.0076	Neutrophil degranulation	Reactome	R-HSA-6798695	ALAD; VAMP8; APRT; MGST1; BST2; CYSTM1	8673; 84418; 4257; 684; 210; 353	490	485
Cluster 2	0.000521093	0.00952034	3.28309	Validated transcriptional targets of AP1 family members Fra1 and Fra2	PID	fra_pathway	DCN; MGP	1634; 4256	37	37
Cluster 2	0.000952034	0.00952034	3.02135	Chemokine receptors bind chemokines	Reactome	R-HSA-380108	CXCL13; CXCL12	6387; 10563	50	50
Cluster 2	0.00266193	0.0155782	2.5748	TGF-beta signaling pathway - Homo sapiens (human)	KEGG	path:hsa04350	PITX2; DCN	5308; 1634	84	84
Cluster 2	0.00311565	0.0155782	2.50645	Allograft Rejection	Wikipathways	WP2328	CXCL13; CXCL12	6387; 10563	91	91
Cluster 2	0.00443678	0.0168115	2.35293	Post-translational protein phosphorylation	Reactome	R-HSA-8957275	IGFBP7; PRSS23	11098; 3490	110	109
Cluster 2	0.0057039	0.0168115	2.24383	Integrin	INOH	None	DCN; ELN	2006; 1634	124	124
Cluster 2	0.00588404	0.0168115	2.23032	Regulation of Insulin-like Growth Factor (IGF) transport and uptake by Insulin-like Growth Factor Binding Proteins (IGFBPs)	Reactome	R-HSA-381426	IGFBP7; PRSS23	11098; 3490	127	126
Cluster 2	0.00990734	0.0247683	2.00404	Chemokine signaling pathway	Wikipathways	WP3929	CXCL13; CXCL12	6387; 10563	165	165
Cluster 3	1.73214e-05	0.000812619	4.76142	Smooth Muscle Contraction	Reactome	R-HSA-445355	ACTA2; TPM4; MYL9	59; 10398; 7171	35	35
Cluster 3	2.22635e-05	0.000812619	4.65241	Striated Muscle Contraction	Wikipathways	WP383	ACTA2; TPM4; MYL9	7171; 10398; 59	38	38
Cluster 3	5.11508e-05	0.00124467	4.29115	Protein alkylation leading to liver fibrosis	Wikipathways	WP3980	ACTA2; COL4A2; COL4A1	59; 1282; 1284	50	50
Cluster 3	0.000112639	0.00205566	3.94831	regulators of bone mineralization	BioCarta	npp1pathway	COL4A2; COL4A1	1284; 1282	11	11
Cluster 3	0.000214282	0.00312851	3.66902	Transcriptional regulation of white adipocyte differentiation	Wikipathways	WP2751	LPL; EBF1	1879; 4023	15	15
Cluster 3	0.000295362	0.00359357	3.52965	Protein digestion and absorption - Homo sapiens (human)	KEGG	path:hsa04974	ACE2; COL4A2; COL4A1	1282; 1284; 59272	90	90
Cluster 3	0.000347746	0.0036265	3.45874	Scavenging by Class A Receptors	Reactome	R-HSA-3000480	COL4A2; COL4A1	1284; 1282	19	19
Cluster 3	0.000512693	0.00467833	3.29014	intrinsic prothrombin activation pathway	BioCarta	intrinsicpathway	COL4A2; COL4A1	1284; 1282	23	23
Cluster 3	0.000807024	0.00587983	3.09311	Pathways in cancer - Homo sapiens (human)	KEGG	path:hsa05200	RASGRP2; GSTM1; HEYL; COL4A2; COL4A1	2944; 1282; 1284; 26508; 10235	526	526
Cluster 3	0.00086652	0.00587983	3.06222	Relaxin signaling pathway - Homo sapiens (human)	KEGG	path:hsa04926	ACTA2; COL4A2; COL4A1	59; 1282; 1284	130	130
Cluster 3	0.000886002	0.00587983	3.05257	Adipogenesis	Wikipathways	WP236	MEF2C; LPL; EBF1	4023; 4208; 1879	131	131
Cluster 3	0.0010606	0.00628333	2.97445	Prion disease pathway	Wikipathways	WP3995	MEF2C; EBF1	4208; 1879	33	33
Cluster 3	0.00111895	0.00628333	2.95119	Parkinson,s disease - Homo sapiens (human)	KEGG	path:hsa05012	COX4I2; NDUFA4L2; SLC25A5	56901; 84701; 292	142	142
Cluster 3	0.0013331	0.00695116	2.87514	NCAM1 interactions	Reactome	R-HSA-419037	COL4A2; COL4A1	1284; 1282	37	37
Cluster 3	0.00163559	0.00733381	2.78633	Binding and Uptake of Ligands by Scavenger Receptors	Reactome	R-HSA-2173782	COL4A2; COL4A1	1284; 1282	41	41
Cluster 3	0.00166417	0.00733381	2.7788	cGMP-PKG signaling pathway - Homo sapiens (human)	KEGG	path:hsa04022	MEF2C; SLC25A5; MYL9	4208; 10398; 292	163	163
Cluster 3	0.00188194	0.00733381	2.72539	Collagen chain trimerization	Reactome	R-HSA-8948216	COL4A2; COL4A1	1284; 1282	44	44
Cluster 3	0.00188194	0.00733381	2.72539	miRNA targets in ECM and membrane receptors	Wikipathways	WP2911	COL4A2; COL4A1	1284; 1282	44	44
Cluster 3	0.0019088	0.00733381	2.71924	Alzheimer,s disease - Homo sapiens (human)	KEGG	path:hsa05010	COX4I2; NDUFA4L2; LPL	56901; 84701; 4023	171	171
Cluster 3	0.00223613	0.00809688	2.6505	Assembly of collagen fibrils and other multimeric structures	Reactome	R-HSA-2022090	COL4A2; COL4A1	1284; 1282	48	48
Cluster 3	0.00232924	0.00809688	2.63279	Platelet Aggregation Inhibitor Pathway, Pharmacodynamics	PharmGKB	PA154444041	COL4A2; COL4A1	1282; 1284	49	49
Cluster 3	0.00269408	0.00843751	2.56959	Huntington,s disease - Homo sapiens (human)	KEGG	path:hsa05016	COX4I2; NDUFA4L2; SLC25A5	292; 84701; 56901	193	193
Cluster 3	0.00271975	0.00843751	2.56547	Signaling by PDGF	Reactome	R-HSA-186797	COL4A2; COL4A1	1284; 1282	53	53
Cluster 3	0.00277398	0.00843751	2.5569	Muscle contraction	Reactome	R-HSA-397014	ACTA2; TPM4; MYL9	59; 10398; 7171	195	195
Cluster 3	0.00293815	0.00857939	2.53193	Focal adhesion - Homo sapiens (human)	KEGG	path:hsa04510	COL4A2; COL4A1; MYL9	10398; 1282; 1284	199	199
Cluster 3	0.00324822	0.00887974	2.48835	NCAM signaling for neurite out-growth	Reactome	R-HSA-375165	COL4A2; COL4A1	1284; 1282	58	58
Cluster 3	0.00328429	0.00887974	2.48356	Focal Adhesion	Wikipathways	WP306	COL4A2; COL4A1; MYL9	10398; 1284; 1282	207	207
Cluster 3	0.00382092	0.00996168	2.41783	Integrins in angiogenesis	PID	avb3_integrin_pathway	COL4A1; MFGE8	4240; 1282	63	63
Cluster 3	0.00431051	0.0104889	2.36547	Integrin cell surface interactions	Reactome	R-HSA-216083	COL4A2; COL4A1	1284; 1282	67	67
Cluster 3	0.00431051	0.0104889	2.36547	Collagen biosynthesis and modifying enzymes	Reactome	R-HSA-1650814	COL4A2; COL4A1	1284; 1282	67	67
Cluster 3	0.00579833	0.0136541	2.2367	Cardiac muscle contraction - Homo sapiens (human)	KEGG	path:hsa04260	COX4I2; TPM4	7171; 84701	78	78
Cluster 3	0.00638987	0.0145769	2.19451	ECM-receptor interaction - Homo sapiens (human)	KEGG	path:hsa04512	COL4A2; COL4A1	1282; 1284	82	82
Cluster 3	0.00781716	0.0172925	2.10695	Collagen formation	Reactome	R-HSA-1474290	COL4A2; COL4A1	1282; 1284	91	91
Cluster 3	0.0081522	0.0175032	2.08873	Small cell lung cancer - Homo sapiens (human)	KEGG	path:hsa05222	COL4A2; COL4A1	1282; 1284	93	93
Cluster 3	0.00849364	0.0177153	2.07091	Amoebiasis - Homo sapiens (human)	KEGG	path:hsa05146	COL4A2; COL4A1	1282; 1284	96	95
Cluster 3	0.00919562	0.0186467	2.03642	AGE-RAGE signaling pathway in diabetic complications - Homo sapiens (human)	KEGG	path:hsa04933	COL4A2; COL4A1	1282; 1284	99	99
Cluster 4	0.000151162	0.00708594	3.82056	glutathione redox reactions I	HumanCyc	PWY-4081	GPX3; GPX7	2878; 2882	9	9
Cluster 4	0.000230345	0.00708594	3.63762	BMP2-WNT4-FOXO1 Pathway in Human Primary Endometrial Stromal Cell Differentiation	Wikipathways	WP3876	DCN; SFRP1	1634; 6422	11	11
Cluster 4	0.000276056	0.00708594	3.559	reactive oxygen species degradation	HumanCyc	DETOX1-PWY-1	GPX3; GPX7	2878; 2882	12	12
Cluster 4	0.000325826	0.00708594	3.48701	Senescence-Associated Secretory Phenotype (SASP)	Wikipathways	WP3391	IGFBP3; IGFBP7	3490; 3486	13	13
Cluster 4	0.000437478	0.00708594	3.35904	Negative regulation of TCF-dependent signaling by WNT ligand antagonists	Reactome	R-HSA-3772470	SFRP2; SFRP1	6422; 6423	15	15
Cluster 4	0.000483132	0.00708594	3.31593	Thyroid hormone synthesis - Homo sapiens (human)	KEGG	path:hsa04918	GPX3; GPX7; ATP1B1	2878; 2882; 481	74	74
Cluster 4	0.000565174	0.00710505	3.24782	ACE Inhibitor Pathway	Wikipathways	WP554	ACE2; AGTR2	59272; 186	17	17
Cluster 4	0.000786523	0.00753487	3.10429	ACE Inhibitor Pathway, Pharmacodynamics	PharmGKB	PA2023	ACE2; AGTR2	59272; 186	20	20
Cluster 4	0.000786523	0.00753487	3.10429	Agents Acting on the Renin-Angiotensin System Pathway, Pharmacodynamics	PharmGKB	PA165110622	ACE2; AGTR2	59272; 186	20	20
Cluster 4	0.000856235	0.00753487	3.06741	Protein digestion and absorption - Homo sapiens (human)	KEGG	path:hsa04974	ACE2; COL14A1; ATP1B1	7373; 59272; 481	90	90
Cluster 4	0.00104326	0.0083461	2.98161	Renin-angiotensin system - Homo sapiens (human)	KEGG	path:hsa04614	ACE2; AGTR2	59272; 186	23	23
Cluster 4	0.00149005	0.010927	2.8268	Post-translational protein phosphorylation	Reactome	R-HSA-8957275	IGFBP3; IGFBP7; PRSS23	11098; 3486; 3490	110	109
Cluster 4	0.00177759	0.011119	2.75017	arrestins in gpcr desensitization	BioCarta	barrestinpathway	AGTR2; CXCL12	186; 6387	30	30
Cluster 4	0.00189773	0.011119	2.72176	activation of camp-dependent protein kinase pka	BioCarta	gspathway	AGTR2; CXCL12	186; 6387	31	31
Cluster 4	0.00202164	0.011119	2.6943	role of -arrestins in the activation and targeting of map kinases	BioCarta	barrmapkpathway	AGTR2; CXCL12	186; 6387	32	32
Cluster 4	0.00202164	0.011119	2.6943	WNT-Ncore	Signalink	None	SFRP2; SFRP1	6422; 6423	32	32
Cluster 4	0.00225618	0.0112401	2.64663	Regulation of Insulin-like Growth Factor (IGF) transport and uptake by Insulin-like Growth Factor Binding Proteins (IGFBPs)	Reactome	R-HSA-381426	IGFBP3; IGFBP7; PRSS23	11098; 3486; 3490	127	126
Cluster 4	0.00241577	0.0112401	2.61694	Smooth Muscle Contraction	Reactome	R-HSA-445355	ACTA2; MYL9	59; 10398	35	35
Cluster 4	0.00255457	0.0112401	2.59268	Detoxification of Reactive Oxygen Species	Reactome	R-HSA-3299685	GPX3; GPX7	2878; 2882	36	36
Cluster 4	0.00255457	0.0112401	2.59268	roles of arrestin dependent recruitment of src kinases in gpcr signaling	BioCarta	barrestinsrcpathway	AGTR2; CXCL12	6387; 186	36	36
Cluster 4	0.00284323	0.0119145	2.54619	Striated Muscle Contraction	Wikipathways	WP383	ACTA2; MYL9	10398; 59	38	38
Cluster 4	0.00305341	0.0122136	2.51522	Extracellular matrix organization	Reactome	R-HSA-1474244	DCN; LOX; COL14A1; LUM	1634; 4060; 7373; 4015	293	293
Cluster 4	0.00346431	0.0132548	2.46038	chrebp regulation by carbohydrates and camp	BioCarta	chrebppathway	AGTR2; CXCL12	186; 6387	42	42
Cluster 4	0.00396797	0.0145492	2.40143	activation of csk by camp-dependent protein kinase inhibits signaling through the t cell receptor	BioCarta	cskpathway	AGTR2; CXCL12	186; 6387	45	45
Cluster 4	0.00432154	0.0152118	2.36436	ion channels and their functional role in vascular endothelium	BioCarta	raccpathway	AGTR2; CXCL12	186; 6387	47	47
Cluster 4	0.0048783	0.0165112	2.31173	Chemokine receptors bind chemokines	Reactome	R-HSA-380108	CXCL13; CXCL12	6387; 10563	50	50
Cluster 4	0.00526691	0.0171662	2.27844	One carbon metabolism and related pathways	Wikipathways	WP3940	GPX3; GPX7	2882; 2878	52	52
Cluster 4	0.00566934	0.0178179	2.24647	Glutathione metabolism - Homo sapiens (human)	KEGG	path:hsa00480	GPX3; GPX7	2878; 2882	54	54
Cluster 4	0.00629864	0.0191131	2.20075	ECM proteoglycans	Reactome	R-HSA-3000178	DCN; LUM	4060; 1634	57	57
Cluster 4	0.00692947	0.0203264	2.1593	TCF dependent signaling in response to WNT	Reactome	R-HSA-201681	RSPO3; SFRP2; SFRP1	6422; 84870; 6423	190	188
Cluster 4	0.00741496	0.0204326	2.12989	Arachidonic acid metabolism - Homo sapiens (human)	KEGG	path:hsa00590	GPX3; GPX7	2878; 2882	62	62
Cluster 4	0.00755484	0.0204326	2.12177	Peptide ligand-binding receptors	Reactome	R-HSA-375276	AGTR2; CXCL13; CXCL12	10563; 6387; 186	194	194
Cluster 4	0.00766222	0.0204326	2.11565	Muscle contraction	Reactome	R-HSA-397014	ACTA2; ATP1B1; MYL9	59; 10398; 481	195	195
Cluster 4	0.00899427	0.0232793	2.04603	G alpha (i) signalling events	Reactome	R-HSA-418594	AGTR2; CXCL13; CXCL12; RBP1	186; 10563; 5947; 6387	399	398
Cluster 4	0.00989439	0.0248773	2.00461	Linoleate metabolism	EHMN	Linoleate metabolism	GPX3; GPX7	2878; 2882	74	72
Cluster 5	5.49862e-08	6.04848e-07	7.25975	ID signaling pathway	Wikipathways	WP53	ID2; ID3; ID1	3397; 3399; 3398	16	16
Cluster 5	2.54698e-07	1.40084e-06	6.59397	ID	NetPath	Pathway_ID	ID2; ID3; ID1	3398; 3397; 3399	26	26
Cluster 5	2.53311e-06	9.28806e-06	5.59635	miR-517 relationship with ARCN1 and USP1	Wikipathways	WP3596	ID2; ID1	3398; 3397	5	5
Cluster 5	9.20843e-06	2.53232e-05	5.03581	TGF-beta signaling pathway - Homo sapiens (human)	KEGG	path:hsa04350	ID2; ID3; ID1	3397; 3398; 3399	84	84
Cluster 5	4.17861e-05	9.19294e-05	4.37897	Signaling pathways regulating pluripotency of stem cells - Homo sapiens (human)	KEGG	path:hsa04550	ID2; ID3; ID1	3397; 3398; 3399	139	139
Cluster 5	0.000534826	0.000980515	3.27179	HIF-1-alpha transcription factor network	PID	hif1_tfpathway	CXCL12; ID2	6387; 3398	66	66
Cluster 5	0.0028345	0.00425569	2.54752	Hippo signaling pathway - Homo sapiens (human)	KEGG	path:hsa04390	ID2; ID1	3397; 3398	154	153
Cluster 5	0.00309505	0.00425569	2.50933	EMT transition in Colorectal Cancer	Wikipathways	WP4239	ID2; ID1	3397; 3398	160	160
Cluster 6	3.96173e-34	1.25587e-31	33.4021	Cell Cycle	Reactome	R-HSA-1640170	SMC2; BIRC5; PLK4; HIST1H2AE; FEN1; FBXO5; GMNN; TPX2; HJURP; CCNE2; ESCO2; CCNE1; SMC4; SKA1; LIG1; AURKB; RRM2; CDCA8; TOP2A; PCNA; CENPM; CDKN2D; MIS18BP1; TK1; CCNA2; H2AFV; PMF1; UBE2C; H2AFX; H2AFZ; RPA2; CDK1; SPC25; SPC24	6118; 6241; 3014; 3978; 79019; 55320; 10592; 55355; 55143; 983; 898; 147841; 22974; 26271; 51053; 3015; 94239; 220134; 9212; 7083; 11243; 10051; 5111; 157570; 57405; 890; 9134; 332; 7153; 3012; 10733; 1032; 11065; 2237	561	560
Cluster 6	3.90395e-33	6.18777e-31	32.4085	Cell Cycle, Mitotic	Reactome	R-HSA-69278	SMC2; BIRC5; PLK4; HIST1H2AE; FEN1; FBXO5; GMNN; TPX2; CCNA2; CCNE2; ESCO2; CCNE1; SMC4; SKA1; LIG1; AURKB; RRM2; CDCA8; TOP2A; PCNA; CENPM; CDKN2D; TK1; H2AFV; PMF1; UBE2C; H2AFX; H2AFZ; RPA2; CDK1; SPC25; SPC24	6118; 6241; 3014; 10051; 9212; 3978; 79019; 10592; 55143; 983; 898; 147841; 22974; 26271; 51053; 3015; 94239; 220134; 7083; 11243; 5111; 157570; 57405; 890; 9134; 332; 7153; 3012; 10733; 1032; 11065; 2237	479	478
Cluster 6	2.80968e-19	2.9689e-17	18.5513	Retinoblastoma (RB) in Cancer	Wikipathways	WP2446	PCNA; CCNE1; CCNA2; TYMS; CCNE2; HMGB2; SMC2; PLK4; H2AFZ; RPA2; CDK1; RRM2; RRM1; TOP2A	6240; 10592; 983; 10733; 3148; 3015; 7153; 9134; 7298; 6241; 6118; 5111; 890; 898	89	89
Cluster 6	2.24239e-17	1.77709e-15	16.6493	Mitotic G1-G1-S phases	Wikipathways	WP1858	PCNA; CCNA2; TYMS; CCNE1; CDK1; FBXO5; TK1; RRM2; TOP2A	890; 7083; 5111; 898; 983; 7153; 7298; 26271; 6241	20	20
Cluster 6	4.04576e-16	2.56501e-14	15.393	M Phase	Reactome	R-HSA-68886	CENPM; SMC2; PMF1; UBE2C; H2AFV; H2AFX; SMC4; H2AFZ; PLK4; SKA1; CDK1; FBXO5; AURKB; HIST1H2AE; CDCA8; BIRC5; SPC25; SPC24	983; 9212; 55143; 57405; 147841; 3014; 11065; 10051; 332; 220134; 10733; 11243; 3012; 79019; 26271; 94239; 10592; 3015	338	337
Cluster 6	6.36799e-15	3.36442e-13	14.196	Mitotic G1-G1/S phases	Reactome	R-HSA-453279	PCNA; FBXO5; CCNA2; CDKN2D; CCNE2; CCNE1; RPA2; CDK1; RRM2; TK1; GMNN; TOP2A	983; 6118; 898; 6241; 7083; 890; 9134; 7153; 26271; 1032; 5111; 51053	104	104
Cluster 6	2.91141e-14	1.31845e-12	13.5359	Cell Cycle Checkpoints	Reactome	R-HSA-69620	CENPM; CCNA2; PMF1; CCNE2; BIRC5; CCNE1; H2AFX; RPA2; SKA1; CDK1; AURKB; CDCA8; UBE2C; SPC25; SPC24	55143; 983; 6118; 9212; 898; 57405; 890; 147841; 9134; 3014; 332; 11243; 220134; 79019; 11065	249	248
Cluster 6	3.61803e-13	1.43364e-11	12.4415	G1/S Transition	Reactome	R-HSA-69206	PCNA; CCNA2; CCNE2; CCNE1; RPA2; CDK1; RRM2; TK1; GMNN; FBXO5	983; 898; 6118; 5111; 6241; 7083; 890; 51053; 26271; 9134	76	76
Cluster 6	5.31656e-13	1.87261e-11	12.2744	Chromosome Maintenance	Reactome	R-HSA-73886	PCNA; CENPM; HJURP; MIS18BP1; H2AFX; H2AFV; H2AFZ; RPA2; FEN1; LIG1; HIST1H2AE	55355; 79019; 6118; 3014; 3012; 3978; 5111; 94239; 55320; 2237; 3015	112	111
Cluster 6	6.79048e-12	2.15258e-10	11.1681	Mitotic Prometaphase	Reactome	R-HSA-68877	CENPM; PMF1; BIRC5; SMC2; SMC4; PLK4; SKA1; CDK1; AURKB; CDCA8; SPC25; SPC24	55143; 983; 9212; 57405; 147841; 332; 11243; 10051; 220134; 79019; 10733; 10592	185	185
Cluster 6	2.58323e-11	7.4444e-10	10.5878	DNA Replication	Reactome	R-HSA-69306	PCNA; CCNA2; CCNE2; UBE2C; CCNE1; RPA2; FEN1; LIG1; GMNN	51053; 5111; 898; 11065; 3978; 2237; 890; 9134; 6118	80	80
Cluster 6	3.86034e-11	9.4133e-10	10.4134	Activation of E2F1 target genes at G1/S	Reactome	R-HSA-539107	PCNA; CCNE1; CDK1; RRM2; TK1; FBXO5	5111; 6241; 26271; 7083; 898; 983	17	17
Cluster 6	3.86034e-11	9.4133e-10	10.4134	G1/S-Specific Transcription	Reactome	R-HSA-69205	PCNA; CCNE1; CDK1; RRM2; TK1; FBXO5	5111; 6241; 26271; 7083; 898; 983	17	17
Cluster 6	1.24634e-10	2.82208e-09	9.90436	RHO GTPase Effectors	Reactome	R-HSA-195258	CENPM; PMF1; BIRC5; H2AFX; H2AFV; H2AFZ; SKA1; AURKB; HIST1H2AE; CDCA8; PRC1; SPC25; SPC24	55143; 9212; 57405; 147841; 3014; 332; 11243; 3012; 220134; 79019; 9055; 94239; 3015	300	299
Cluster 6	1.72619e-10	3.55855e-09	9.76291	Cellular Senescence	Reactome	R-HSA-2559583	H2AFV; CCNA2; CDKN2D; CCNE2; UBE2C; CCNE1; H2AFX; H2AFZ; HIST1H2AE; HIST1H1E; HIST1H1B	898; 890; 9134; 3014; 3009; 3012; 1032; 3008; 11065; 3015; 94239	189	188
Cluster 6	1.79611e-10	3.55855e-09	9.74567	Mitotic Metaphase and Anaphase	Reactome	R-HSA-2555396	CENPM; PMF1; UBE2C; SKA1; FBXO5; AURKB; CDCA8; BIRC5; SPC25; SPC24	55143; 9212; 57405; 147841; 11065; 332; 11243; 220134; 79019; 26271	140	140
Cluster 6	2.60789e-10	4.86296e-09	9.58371	S Phase	Reactome	R-HSA-69242	PCNA; CCNA2; CCNE2; ESCO2; UBE2C; CCNE1; RPA2; FEN1; LIG1	6118; 898; 890; 9134; 3978; 157570; 5111; 11065; 2237	103	103
Cluster 6	4.00341e-10	7.05046e-09	9.39757	Resolution of Sister Chromatid Cohesion	Reactome	R-HSA-2500257	CENPM; PMF1; BIRC5; SKA1; CDK1; AURKB; CDCA8; SPC25; SPC24	55143; 983; 9212; 57405; 147841; 332; 220134; 11243; 79019	108	108
Cluster 6	5.39014e-10	8.00596e-09	9.2684	G0 and Early G1	Reactome	R-HSA-1538133	PCNA; CCNA2; CCNE2; CCNE1; CDK1; TOP2A	9134; 983; 5111; 898; 890; 7153	25	25
Cluster 6	5.54976e-10	8.00596e-09	9.25573	E2F transcription factor network	PID	e2f_pathway	CCNA2; TYMS; CCNE2; CCNE1; CDK1; RRM2; RRM1; TK1	9134; 898; 983; 7298; 6241; 7083; 6240; 890	75	75
Cluster 6	5.54976e-10	8.00596e-09	9.25573	Synthesis of DNA	Reactome	R-HSA-69239	PCNA; CCNA2; CCNE2; UBE2C; CCNE1; RPA2; FEN1; LIG1	9134; 6118; 5111; 898; 11065; 3978; 2237; 890	75	75
Cluster 6	5.55619e-10	8.00596e-09	9.25522	Mitotic Spindle Checkpoint	Reactome	R-HSA-69618	CENPM; PMF1; UBE2C; SKA1; AURKB; CDCA8; BIRC5; SPC25; SPC24	55143; 9212; 57405; 147841; 11065; 332; 11243; 220134; 79019	112	112
Cluster 6	1.2662e-09	1.74515e-08	8.8975	Telomere Maintenance	Reactome	R-HSA-157579	PCNA; H2AFV; H2AFX; H2AFZ; RPA2; FEN1; LIG1; HIST1H2AE	3014; 3978; 6118; 5111; 3012; 2237; 3015; 94239	84	83
Cluster 6	1.83654e-09	2.42576e-08	8.736	Separation of Sister Chromatids	Reactome	R-HSA-2467813	CENPM; PMF1; UBE2C; SKA1; AURKB; CDCA8; BIRC5; SPC25; SPC24	55143; 9212; 57405; 147841; 11065; 332; 11243; 220134; 79019	128	128
Cluster 6	3.76166e-09	4.48303e-08	8.42462	Amplification of signal from unattached kinetochores via a MAD2 inhibitory signal	Reactome	R-HSA-141444	CENPM; PMF1; BIRC5; SKA1; AURKB; CDCA8; SPC25; SPC24	55143; 9212; 57405; 147841; 332; 220134; 11243; 79019	95	95
Cluster 6	3.76166e-09	4.48303e-08	8.42462	Amplification of signal from the kinetochores	Reactome	R-HSA-141424	CENPM; PMF1; BIRC5; SKA1; AURKB; CDCA8; SPC25; SPC24	55143; 9212; 57405; 147841; 332; 220134; 11243; 79019	95	95
Cluster 6	3.81835e-09	4.48303e-08	8.41812	Mitotic Anaphase	Reactome	R-HSA-68882	CENPM; PMF1; UBE2C; SKA1; AURKB; CDCA8; BIRC5; SPC25; SPC24	55143; 9212; 57405; 147841; 11065; 332; 11243; 220134; 79019	139	139
Cluster 6	8.65446e-09	9.79809e-08	8.06276	Cellular responses to stress	Reactome	R-HSA-2262752	H2AFV; CCNA2; CDKN2D; CCNE2; UBE2C; CCNE1; H2AFX; H2AFZ; RPA2; HIST1H2AE; HIST1H1E; HIST1H1B	6118; 3014; 3008; 898; 3015; 94239; 3009; 890; 9134; 3012; 1032; 11065	345	344
Cluster 6	1.01522e-08	1.10974e-07	7.99344	Signaling by Rho GTPases	Reactome	R-HSA-194315	CENPM; PMF1; BIRC5; H2AFX; H2AFV; H2AFZ; SKA1; AURKB; HIST1H2AE; CDCA8; PRC1; SPC25; SPC24	3014; 79019; 55143; 147841; 9055; 94239; 9212; 11243; 220134; 57405; 332; 3012; 3015	434	429
Cluster 6	1.8585e-08	1.96381e-07	7.73084	Condensation of Prophase Chromosomes	Reactome	R-HSA-2299718	H2AFV; SMC2; H2AFX; SMC4; H2AFZ; CDK1; HIST1H2AE	3014; 983; 3012; 10051; 10592; 3015; 94239	76	75
Cluster 6	2.74399e-08	2.80595e-07	7.56162	RHO GTPases Activate Formins	Reactome	R-HSA-5663220	CENPM; PMF1; BIRC5; SKA1; AURKB; CDCA8; SPC25; SPC24	55143; 9212; 57405; 147841; 332; 11243; 220134; 79019	122	122
Cluster 6	6.55046e-08	6.48904e-07	7.18373	Cellular responses to external stimuli	Reactome	R-HSA-8953897	H2AFV; CCNA2; CDKN2D; CCNE2; UBE2C; CCNE1; H2AFX; H2AFZ; RPA2; HIST1H2AE; HIST1H1E; HIST1H1B	6118; 3014; 3008; 898; 3015; 94239; 3009; 890; 9134; 3012; 1032; 11065	414	413
Cluster 6	7.65223e-08	7.35078e-07	7.11621	Processive synthesis on the C-strand of the telomere	Reactome	R-HSA-174414	PCNA; FEN1; LIG1; RPA2	6118; 3978; 2237; 5111	11	11
Cluster 6	8.09298e-08	7.54552e-07	7.09189	DNA Damage/Telomere Stress Induced Senescence	Reactome	R-HSA-2559586	CCNE2; HIST1H1E; CCNE1; CCNA2; HIST1H1B	9134; 898; 3009; 3008; 890	28	28
Cluster 6	2.84741e-07	2.50118e-06	6.54555	Senescence-Associated Secretory Phenotype (SASP)	Reactome	R-HSA-2559582	H2AFV; CCNA2; CDKN2D; UBE2C; H2AFX; H2AFZ; HIST1H2AE	890; 3014; 3012; 1032; 11065; 3015; 94239	112	111
Cluster 6	2.91935e-07	2.50118e-06	6.53471	G1 to S cell cycle control	Wikipathways	WP45	PCNA; CDKN2D; CCNE2; CCNE1; RPA2; CDK1	5111; 983; 1032; 9134; 898; 6118	68	68
Cluster 6	2.91935e-07	2.50118e-06	6.53471	DNA Damage Response	Wikipathways	WP707	CCNE2; CCNE1; H2AFX; RPA2; CDK1; RAD51	9134; 983; 5888; 898; 6118; 3014	68	68
Cluster 6	3.12765e-07	2.60912e-06	6.50478	Processive synthesis on the lagging strand	Reactome	R-HSA-69183	PCNA; FEN1; LIG1; RPA2	6118; 3978; 2237; 5111	15	15
Cluster 6	5.93137e-07	4.58596e-06	6.22685	APC/C-mediated degradation of cell cycle proteins	Reactome	R-HSA-174143	CDK1; UBE2C; CCNA2; FBXO5; AURKB	983; 9212; 11065; 890; 26271	41	41
Cluster 6	5.93137e-07	4.58596e-06	6.22685	Regulation of mitotic cell cycle	Reactome	R-HSA-453276	CDK1; UBE2C; CCNA2; FBXO5; AURKB	983; 9212; 11065; 890; 26271	41	41
Cluster 6	5.93137e-07	4.58596e-06	6.22685	Aurora B signaling	PID	aurora_b_pathway	BIRC5; CDCA8; SMC2; SMC4; AURKB	55143; 9212; 10051; 10592; 332	41	41
Cluster 6	6.71243e-07	5.02787e-06	6.17312	FOXM1 transcription factor network	PID	foxm1pathway	CDK1; BIRC5; CCNE1; CCNA2; AURKB	983; 9212; 898; 890; 332	42	42
Cluster 6	6.82014e-07	5.02787e-06	6.16621	RNA Polymerase II Transcription	Reactome	R-HSA-73857	PCNA; TPX2; SLBP; CCNA2; RAD51; CCNE2; BIRC5; CCNE1; H2AFX; H2AFV; H2AFZ; RPA2; CDK1; DEK; RRM2; AURKB; HIST1H2AE; ATAD2	6118; 3014; 9212; 7884; 983; 898; 22974; 7913; 3015; 94239; 5888; 5111; 890; 9134; 6241; 332; 3012; 29028	1235	1227
Cluster 6	7.3318e-07	5.28223e-06	6.13479	Generic Transcription Pathway	Reactome	R-HSA-212436	PCNA; TPX2; CCNA2; RAD51; CCNE2; BIRC5; CCNE1; H2AFX; H2AFV; H2AFZ; RPA2; CDK1; DEK; RRM2; AURKB; HIST1H2AE; ATAD2	6118; 3014; 9212; 6241; 983; 898; 22974; 7913; 3015; 94239; 5888; 5111; 890; 9134; 332; 3012; 29028	1106	1098
Cluster 6	8.51739e-07	6.00003e-06	6.06969	PLK1 signaling events	PID	plk1_pathway	CDK1; TPX2; FBXO5; PRC1; SPC24	983; 22974; 9055; 147841; 26271	44	44
Cluster 6	1.09369e-06	7.53695e-06	5.96111	Lagging Strand Synthesis	Reactome	R-HSA-69186	PCNA; FEN1; LIG1; RPA2	6118; 3978; 2237; 5111	20	20
Cluster 6	1.31248e-06	8.85228e-06	5.88191	Homology Directed Repair	Reactome	R-HSA-5693538	PCNA; CCNA2; H2AFX; RPA2; RAD51AP1; FEN1; RAD51	6118; 890; 3014; 10635; 5888; 5111; 2237	141	139
Cluster 6	1.347e-06	8.89582e-06	5.87063	PCNA-Dependent Long Patch Base Excision Repair	Reactome	R-HSA-5651801	PCNA; FEN1; LIG1; RPA2	6118; 3978; 2237; 5111	21	21
Cluster 6	1.45317e-06	9.40114e-06	5.83768	miRNA Regulation of DNA Damage Response	Wikipathways	WP1530	CCNE2; CCNE1; H2AFX; RPA2; CDK1; RAD51	6118; 983; 3014; 9134; 5888; 898	89	89
Cluster 6	1.51508e-06	9.60561e-06	5.81956	Mitotic Prophase	Reactome	R-HSA-68875	H2AFV; SMC2; H2AFX; SMC4; H2AFZ; CDK1; HIST1H2AE	983; 3014; 10051; 3012; 94239; 10592; 3015	143	142
Cluster 6	1.80347e-06	1.12098e-05	5.74389	TP53 Regulates Transcription of Cell Cycle Genes	Reactome	R-HSA-6791312	CCNE2; CDK1; CCNE1; PCNA; CCNA2	9134; 898; 983; 5111; 890	51	51
Cluster 6	2.37019e-06	1.39139e-05	5.62522	Telomere C-strand (Lagging Strand) Synthesis	Reactome	R-HSA-174417	PCNA; FEN1; LIG1; RPA2	6118; 5111; 3978; 2237	24	24
Cluster 6	2.37019e-06	1.39139e-05	5.62522	Resolution of AP sites via the multiple-nucleotide patch replacement pathway	Reactome	R-HSA-110373	PCNA; FEN1; LIG1; RPA2	6118; 5111; 3978; 2237	24	24
Cluster 6	2.37019e-06	1.39139e-05	5.62522	Fluoropyrimidine Pathway, Pharmacokinetics	PharmGKB	PA150653776	TYMS; RRM2; RRM1; TK1	7298; 7083; 6240; 6241	24	24
Cluster 6	3.1578e-06	1.82004e-05	5.50062	Gene expression (Transcription)	Reactome	R-HSA-74160	PCNA; TPX2; SLBP; CCNA2; AURKB; CCNE2; BIRC5; CCNE1; H2AFX; H2AFV; H2AFZ; ATAD2; CDK1; DEK; RRM2; RAD51; HIST1H2AE; RPA2	7884; 7913; 5888; 3015; 890; 332; 6241; 3014; 22974; 29028; 983; 5111; 9134; 6118; 898; 94239; 9212; 3012	1372	1363
Cluster 6	4.46642e-06	2.50979e-05	5.35004	DNA Double-Strand Break Repair	Reactome	R-HSA-5693532	PCNA; CCNA2; H2AFX; RPA2; RAD51AP1; FEN1; RAD51	6118; 890; 3014; 10635; 5888; 5111; 2237	169	167
Cluster 6	4.51287e-06	2.50979e-05	5.34555	CDK-mediated phosphorylation and removal of Cdc6	Reactome	R-HSA-69017	CCNE2; UBE2C; CCNE1; CCNA2	9134; 898; 11065; 890	28	28
Cluster 6	6.00437e-06	3.2817e-05	5.22153	Extension of Telomeres	Reactome	R-HSA-180786	PCNA; FEN1; LIG1; RPA2	6118; 5111; 3978; 2237	30	30
Cluster 6	6.87336e-06	3.69298e-05	5.16283	Aurora A signaling	PID	aurora_a_pathway	TPX2; TACC3; BIRC5; AURKB	10460; 22974; 9212; 332	31	31
Cluster 6	7.31471e-06	3.86461e-05	5.1358	Removal of the Flap Intermediate from the C-strand	Reactome	R-HSA-174437	PCNA; FEN1; RPA2	6118; 2237; 5111	10	10
Cluster 6	7.83187e-06	4.07e-05	5.10613	DNA strand elongation	Reactome	R-HSA-69190	PCNA; FEN1; LIG1; RPA2	6118; 5111; 3978; 2237	32	32
Cluster 6	1.00293e-05	5.05204e-05	4.99873	Cell cycle - Homo sapiens (human)	KEGG	path:hsa04110	PCNA; CCNA2; CDKN2D; CCNE2; CCNE1; CDK1	1032; 898; 890; 5111; 9134; 983	124	124
Cluster 6	1.00403e-05	5.05204e-05	4.99825	Fluoropyrimidine Activity	Wikipathways	WP1601	TYMS; RRM2; RRM1; TK1	7298; 6240; 6241; 7083	34	34
Cluster 6	1.2677e-05	6.18246e-05	4.89698	Regulation of APC/C activators between G1/S and early anaphase	Reactome	R-HSA-176408	CDK1; UBE2C; CCNA2; FBXO5	983; 11065; 890; 26271	36	36
Cluster 6	1.2677e-05	6.18246e-05	4.89698	DNA replication - Homo sapiens (human)	KEGG	path:hsa03030	PCNA; FEN1; LIG1; RPA2	3978; 2237; 6118; 5111	36	36
Cluster 6	1.33339e-05	6.40431e-05	4.87504	Condensation of Prometaphase Chromosomes	Reactome	R-HSA-2514853	CDK1; SMC2; SMC4	10051; 10592; 983	12	12
Cluster 6	1.41712e-05	6.6063e-05	4.84859	Resolution of Abasic Sites (AP sites)	Reactome	R-HSA-73933	PCNA; FEN1; LIG1; RPA2	6118; 5111; 3978; 2237	37	37
Cluster 6	1.41712e-05	6.6063e-05	4.84859	Base Excision Repair	Reactome	R-HSA-73884	PCNA; FEN1; LIG1; RPA2	6118; 5111; 3978; 2237	37	37
Cluster 6	1.498e-05	6.78708e-05	4.82449	HDR through Homologous Recombination (HR) or Single Strand Annealing (SSA)	Reactome	R-HSA-5693567	PCNA; CCNA2; H2AFX; RPA2; RAD51AP1; RAD51	6118; 890; 3014; 10635; 5888; 5111	135	133
Cluster 6	1.49872e-05	6.78708e-05	4.82428	Transcriptional Regulation by TP53	Reactome	R-HSA-3700989	PCNA; TPX2; CCNA2; CCNE2; BIRC5; CCNE1; RPA2; CDK1; AURKB	6118; 983; 898; 22974; 9212; 5111; 890; 9134; 332	373	370
Cluster 6	1.72846e-05	7.40436e-05	4.76234	Activation of DNA fragmentation factor	Reactome	R-HSA-211227	HIST1H1E; HIST1H1B; HMGB2	3008; 3009; 3148	13	13
Cluster 6	1.72846e-05	7.40436e-05	4.76234	Apoptosis induced DNA fragmentation	Reactome	R-HSA-140342	HIST1H1E; HIST1H1B; HMGB2	3008; 3009; 3148	13	13
Cluster 6	1.72846e-05	7.40436e-05	4.76234	Gemcitabine Action Pathway	SMPDB	SMP00446	TYMS; RRM2; RRM1	7298; 6240; 6241	13	13
Cluster 6	1.72846e-05	7.40436e-05	4.76234	Gemcitabine Metabolism Pathway	SMPDB	SMP00603	TYMS; RRM2; RRM1	7298; 6240; 6241	13	13
Cluster 6	2.19359e-05	8.91497e-05	4.65884	Removal of the Flap Intermediate	Reactome	R-HSA-69166	PCNA; FEN1; RPA2	6118; 2237; 5111	14	14
Cluster 6	2.19359e-05	8.91497e-05	4.65884	Mismatch repair (MMR) directed by MSH2:MSH3 (MutSbeta)	Reactome	R-HSA-5358606	PCNA; LIG1; RPA2	6118; 3978; 5111	15	14
Cluster 6	2.19359e-05	8.91497e-05	4.65884	Mismatch repair (MMR) directed by MSH2:MSH6 (MutSalpha)	Reactome	R-HSA-5358565	PCNA; LIG1; RPA2	6118; 3978; 5111	15	14
Cluster 6	2.19359e-05	8.91497e-05	4.65884	TP53 Regulates Transcription of Genes Involved in G1 Cell Cycle Arrest	Reactome	R-HSA-6804116	CCNE2; CCNE1; CCNA2	9134; 890; 898	14	14
Cluster 6	2.73417e-05	0.000109713	4.56318	Mismatch Repair	Reactome	R-HSA-5358508	PCNA; LIG1; RPA2	6118; 3978; 5111	16	15
Cluster 6	3.35553e-05	0.000131321	4.47424	pyrimidine deoxyribonucleotides <i>de novo</i> biosynthesis	HumanCyc	PWY-7184	TYMS; RRM2; RRM1	7298; 6240; 6241	16	16
Cluster 6	3.35553e-05	0.000131321	4.47424	pyrimidine deoxyribonucleotides biosynthesis from CTP	HumanCyc	PWY-7210	TYMS; RRM2; RRM1	7298; 6241; 6240	16	16
Cluster 6	3.40874e-05	0.000131777	4.46741	Switching of origins to a post-replicative state	Reactome	R-HSA-69052	CCNE2; UBE2C; CCNE1; CCNA2	9134; 898; 11065; 890	46	46
Cluster 6	3.5112e-05	0.000134103	4.45454	B-WICH complex positively regulates rRNA expression	Reactome	R-HSA-5250924	HIST1H2AE; H2AFV; DEK; H2AFX; H2AFZ	3014; 7913; 3012; 3015; 94239	94	93
Cluster 6	3.62779e-05	0.000136906	4.44036	DNA Repair	Reactome	R-HSA-73894	PCNA; CCNA2; H2AFX; RPA2; RAD51AP1; FEN1; LIG1; RAD51	6118; 890; 3014; 3978; 5888; 10635; 5111; 2237	320	317
Cluster 6	4.78972e-05	0.000178628	4.31969	Phosphorylation of proteins involved in the G2/M transition by Cyclin A:Cdc2 complexes	Reactome	R-HSA-170145	CDK1; CCNA2	983; 890	3	3
Cluster 6	4.86165e-05	0.000179203	4.31322	SCF(Skp2)-mediated degradation of p27/p21	Reactome	R-HSA-187577	CCNE2; CCNE1; CCNA2	9134; 890; 898	18	18
Cluster 6	5.1429e-05	0.000187391	4.28879	Pyrimidine nucleotides nucleosides metabolism	INOH	None	TYMS; RRM2; RRM1; TK1	7298; 6241; 7083; 6240	51	51
Cluster 6	5.73714e-05	0.000205044	4.2413	Cell Cycle	Wikipathways	WP179	CCNE2; CDK1; CCNA2; PCNA; CCNE1	983; 9134; 5111; 890; 898	103	103
Cluster 6	5.75676e-05	0.000205044	4.23982	ATM Signaling Pathway	Wikipathways	WP2516	CDK1; CCNE1; RAD51	898; 983; 5888	19	19
Cluster 6	5.99048e-05	0.000210998	4.22254	Packaging Of Telomere Ends	Reactome	R-HSA-171306	HIST1H2AE; H2AFV; H2AFX; H2AFZ	3014; 3012; 3015; 94239	54	53
Cluster 6	7.19505e-05	0.000250641	4.14297	Positive epigenetic regulation of rRNA expression	Reactome	R-HSA-5250913	HIST1H2AE; H2AFV; DEK; H2AFX; H2AFZ	3014; 7913; 3012; 94239; 3015	109	108
Cluster 6	7.85647e-05	0.000267796	4.10477	p53-Dependent G1 DNA Damage Response	Reactome	R-HSA-69563	CCNE2; CCNE1; CCNA2	9134; 890; 898	21	21
Cluster 6	7.85647e-05	0.000267796	4.10477	p53-Dependent G1/S DNA damage checkpoint	Reactome	R-HSA-69580	CCNE2; CCNE1; CCNA2	9134; 890; 898	21	21
Cluster 6	9.07104e-05	0.000305906	4.04234	superpathway of pyrimidine deoxyribonucleotides <i>de novo</i> biosynthesis	HumanCyc	PWY-7211	TYMS; RRM2; RRM1	7298; 6241; 6240	22	22
Cluster 6	9.55464e-05	0.00031706	4.01979	Phosphorylation of proteins involved in G1/S transition by active Cyclin E:Cdk2 complexes	Reactome	R-HSA-69200	CCNE2; CCNE1	9134; 898	4	4
Cluster 6	0.00010402	0.00031706	3.98288	cyclins and cell cycle regulation	BioCarta	cellcyclepathway	CDK1; CCNE1; CDKN2D	1032; 983; 898	23	23
Cluster 6	0.00010402	0.00031706	3.98288	Mismatch repair - Homo sapiens (human)	KEGG	path:hsa03430	PCNA; LIG1; RPA2	3978; 6118; 5111	23	23
Cluster 6	0.00010402	0.00031706	3.98288	Pyrimidine Metabolism	SMPDB	SMP00046	TYMS; RRM2; TK1	6241; 7083; 7298	23	23
Cluster 6	0.00010402	0.00031706	3.98288	UMP Synthase Deiciency (Orotic Aciduria)	SMPDB	SMP00219	TYMS; RRM2; TK1	6241; 7083; 7298	23	23
Cluster 6	0.00010402	0.00031706	3.98288	MNGIE (Mitochondrial Neurogastrointestinal Encephalopathy)	SMPDB	SMP00202	TYMS; RRM2; TK1	6241; 7083; 7298	23	23
Cluster 6	0.00010402	0.00031706	3.98288	Beta Ureidopropionase Deficiency	SMPDB	SMP00172	TYMS; RRM2; TK1	6241; 7083; 7298	23	23
Cluster 6	0.00010402	0.00031706	3.98288	Dihydropyrimidinase Deficiency	SMPDB	SMP00178	TYMS; RRM2; TK1	6241; 7083; 7298	23	23
Cluster 6	0.00010402	0.00031706	3.98288	G1/S DNA Damage Checkpoints	Reactome	R-HSA-69615	CCNE2; CCNE1; CCNA2	9134; 890; 898	23	23
Cluster 6	0.00010402	0.00031706	3.98288	Signaling events mediated by PRL	PID	prlsignalingeventspathway	TUBA1B; CCNE1; CCNA2	10376; 890; 898	23	23
Cluster 6	0.000118282	0.0003571	3.92708	Meiotic recombination	Reactome	R-HSA-912446	HIST1H2AE; H2AFV; H2AFX; H2AFZ	3014; 94239; 3012; 3015	64	63
Cluster 6	0.000125793	0.000376192	3.90034	RNA Polymerase I Promoter Opening	Reactome	R-HSA-73728	HIST1H2AE; H2AFV; H2AFX; H2AFZ	3014; 94239; 3012; 3015	65	64
Cluster 6	0.000134322	0.000397945	3.87185	Gap-filling DNA repair synthesis and ligation in GG-NER	Reactome	R-HSA-5696397	PCNA; LIG1; RPA2	6118; 5111; 3978	25	25
Cluster 6	0.000141842	0.000416333	3.84819	DNA methylation	Reactome	R-HSA-5334118	HIST1H2AE; H2AFV; H2AFX; H2AFZ	3014; 3012; 3015; 94239	67	66
Cluster 6	0.000143759	0.000418087	3.84237	Oxidative Stress Induced Senescence	Reactome	R-HSA-2559580	HIST1H2AE; H2AFV; H2AFX; H2AFZ; CDKN2D	3014; 3012; 1032; 3015; 94239	126	125
Cluster 6	0.000158832	0.000446955	3.79906	pyrimidine deoxyribonucleosides salvage	HumanCyc	PWY-7199	TYMS; TK1	7083; 7298	5	5
Cluster 6	0.000159325	0.000446955	3.79772	p53 signaling pathway - Homo sapiens (human)	KEGG	path:hsa04115	CCNE2; CDK1; CCNE1; RRM2	983; 898; 6241; 9134	68	68
Cluster 6	0.000159325	0.000446955	3.79772	Activated PKN1 stimulates transcription of AR (androgen receptor) regulated genes KLK2 and KLK3	Reactome	R-HSA-5625886	HIST1H2AE; H2AFV; H2AFX; H2AFZ	3014; 3012; 3015; 94239	69	68
Cluster 6	0.000159325	0.000446955	3.79772	HDR through Homologous Recombination (HRR)	Reactome	R-HSA-5685942	PCNA; RAD51AP1; RAD51; RPA2	5888; 6118; 10635; 5111	69	68
Cluster 6	0.000168627	0.000468901	3.77307	SIRT1 negatively regulates rRNA expression	Reactome	R-HSA-427359	HIST1H2AE; H2AFV; H2AFX; H2AFZ	3014; 3012; 3015; 94239	70	69
Cluster 6	0.000189692	0.000522891	3.72195	Cdc20:Phospho-APC/C mediated degradation of Cyclin A	Reactome	R-HSA-174184	CDK1; UBE2C; CCNA2	983; 11065; 890	28	28
Cluster 6	0.000210977	0.000557332	3.67576	APC:Cdc20 mediated degradation of cell cycle proteins prior to satisfation of the cell cycle checkpoint	Reactome	R-HSA-179419	CDK1; UBE2C; CCNA2	983; 11065; 890	29	29
Cluster 6	0.000210977	0.000557332	3.67576	BARD1 signaling events	PID	bard1pathway	PCNA; CCNE1; RAD51	5888; 5111; 898	29	29
Cluster 6	0.000210977	0.000557332	3.67576	Cyclin E associated events during G1/S transition	Reactome	R-HSA-69202	CCNE2; CCNE1; CCNA2	9134; 890; 898	29	29
Cluster 6	0.000210977	0.000557332	3.67576	Cyclin A:Cdk2-associated events at S phase entry	Reactome	R-HSA-69656	CCNE2; CCNE1; CCNA2	9134; 890; 898	29	29
Cluster 6	0.000210977	0.000557332	3.67576	Gastric Cancer Network 1	Wikipathways	WP2361	TPX2; UBE2C; TOP2A	22974; 7153; 11065	29	29
Cluster 6	0.000221123	0.000579305	3.65537	PRC2 methylates histones and DNA	Reactome	R-HSA-212300	HIST1H2AE; H2AFV; H2AFX; H2AFZ	3014; 3012; 3015; 94239	75	74
Cluster 6	0.000237631	0.000617451	3.6241	Phosphorylation of Emi1	Reactome	R-HSA-176417	CDK1; FBXO5	983; 26271	6	6
Cluster 6	0.000245094	0.000631665	3.61067	Meiosis	Reactome	R-HSA-1500620	HIST1H2AE; H2AFV; H2AFX; H2AFZ	3014; 3012; 3015; 94239	77	76
Cluster 6	0.000258061	0.00065972	3.58828	APC/C:Cdc20 mediated degradation of mitotic proteins	Reactome	R-HSA-176409	CDK1; UBE2C; CCNA2	983; 11065; 890	31	31
Cluster 6	0.000270882	0.000686956	3.56722	ERCC6 (CSB) and EHMT2 (G9a) positively regulate rRNA expression	Reactome	R-HSA-427389	HIST1H2AE; H2AFV; H2AFX; H2AFZ	3014; 3015; 3012; 94239	79	78
Cluster 6	0.0002783	0.000699075	3.55549	Hepatitis B - Homo sapiens (human)	KEGG	path:hsa05161	CCNE2; PCNA; BIRC5; CCNE1; CCNA2	898; 332; 890; 9134; 5111	144	144
Cluster 6	0.000283946	0.000699075	3.54676	Activation of APC/C and APC/C:Cdc20 mediated degradation of mitotic proteins	Reactome	R-HSA-176814	CDK1; UBE2C; CCNA2	983; 11065; 890	32	32
Cluster 6	0.000283946	0.000699075	3.54676	Gastric Cancer Network 2	Wikipathways	WP2363	UBE2C; ATAD2; TOP2A	7153; 11065; 29028	32	32
Cluster 6	0.000284481	0.000699075	3.54595	p73 transcription factor network	PID	p73pathway	CCNE2; CDK1; CCNA2; RAD51	5888; 9134; 983; 890	79	79
Cluster 6	0.000311453	0.000759465	3.50661	Base excision repair - Homo sapiens (human)	KEGG	path:hsa03410	PCNA; FEN1; LIG1	3978; 2237; 5111	33	33
Cluster 6	0.000331823	0.00080296	3.47909	POLB-Dependent Long Patch Base Excision Repair	Reactome	R-HSA-110362	FEN1; LIG1	3978; 2237	7	7
Cluster 6	0.000336105	0.00080716	3.47353	Epigenetic regulation of gene expression	Reactome	R-HSA-212165	HIST1H2AE; H2AFV; DEK; H2AFX; H2AFZ	3014; 7913; 3012; 94239; 3015	151	150
Cluster 6	0.000340621	0.000811857	3.46773	Interconversion of nucleotide di- and triphosphates	Reactome	R-HSA-499943	TYMS; RRM2; RRM1	7298; 6241; 6240	34	34
Cluster 6	0.000359937	0.000851493	3.44377	Pyrimidine metabolism	Wikipathways	WP4022	TYMS; RRM2; RRM1; TK1	6240; 6241; 7298; 7083	84	84
Cluster 6	0.000393788	0.000924673	3.40474	RUNX1 regulates transcription of genes involved in differentiation of HSCs	Reactome	R-HSA-8939236	HIST1H2AE; H2AFV; H2AFX; H2AFZ	3014; 3012; 3015; 94239	88	86
Cluster 6	0.000438522	0.00102214	3.35801	ATR signaling pathway	PID	atr_pathway	CCNA2; RAD51; RPA2	5888; 6118; 890	37	37
Cluster 6	0.00046522	0.00107646	3.33234	Regulation of TP53 Activity	Reactome	R-HSA-5633007	CDK1; TPX2; CCNA2; AURKB; RPA2	983; 6118; 22974; 9212; 890	161	161
Cluster 6	0.000488304	0.00112168	3.31131	RNA Polymerase I Chain Elongation	Reactome	R-HSA-73777	HIST1H2AE; H2AFV; H2AFX; H2AFZ	3014; 3012; 3015; 94239	92	91
Cluster 6	0.000508985	0.00116078	3.2933	RUNX1 regulates genes involved in megakaryocyte differentiation and platelet function	Reactome	R-HSA-8936459	HIST1H2AE; H2AFV; H2AFX; H2AFZ	3014; 3012; 3015; 94239	94	92
Cluster 6	0.000530283	0.0011922	3.27549	Formation of the beta-catenin:TCF transactivating complex	Reactome	R-HSA-201722	HIST1H2AE; H2AFV; H2AFX; H2AFZ	3014; 3012; 3015; 94239	94	93
Cluster 6	0.000530283	0.0011922	3.27549	Regulation of TP53 Activity through Phosphorylation	Reactome	R-HSA-6804756	TPX2; CCNA2; AURKB; RPA2	6118; 9212; 890; 22974	93	93
Cluster 6	0.0005659	0.00126331	3.24726	Mismatch repair	Wikipathways	WP531	PCNA; LIG1	5111; 3978	9	9
Cluster 6	0.00057477	0.00127414	3.24051	RHO GTPases activate PKNs	Reactome	R-HSA-5625740	HIST1H2AE; H2AFV; H2AFX; H2AFZ	3014; 3012; 3015; 94239	96	95
Cluster 6	0.000621851	0.00136894	3.20631	Chaperonin-mediated protein folding	Reactome	R-HSA-390466	TUBB6; CCNE2; CCNE1; TUBA1B	898; 84617; 9134; 10376	97	97
Cluster 6	0.000638751	0.00138688	3.19467	DNA Replication	Wikipathways	WP466	PCNA; GMNN; RPA2	5111; 6118; 51053	42	42
Cluster 6	0.000638751	0.00138688	3.19467	Homologous DNA Pairing and Strand Exchange	Reactome	R-HSA-5693579	RAD51AP1; RAD51; RPA2	5888; 6118; 10635	42	42
Cluster 6	0.000684707	0.00146657	3.1645	Deposition of new CENPA-containing nucleosomes at the centromere	Reactome	R-HSA-606279	MIS18BP1; CENPM; HJURP	79019; 55355; 55320	43	43
Cluster 6	0.000684707	0.00146657	3.1645	Nucleosome assembly	Reactome	R-HSA-774815	MIS18BP1; CENPM; HJURP	79019; 55355; 55320	43	43
Cluster 6	0.000705547	0.00150106	3.15147	Gemcitabine Pathway, Pharmacodynamics	PharmGKB	PA2036	RRM2; RRM1	6240; 6241	10	10
Cluster 6	0.000724127	0.00153032	3.14019	Pyrimidine metabolism - Homo sapiens (human)	KEGG	path:hsa00240	TYMS; RRM2; RRM1; TK1	6241; 6240; 7298; 7083	102	101
Cluster 6	0.000751448	0.00157754	3.1241	Reproduction	Reactome	R-HSA-1474165	HIST1H2AE; H2AFV; H2AFX; H2AFZ	3014; 3012; 3015; 94239	103	102
Cluster 6	0.000779492	0.00162565	3.10819	Protein folding	Reactome	R-HSA-391251	TUBB6; CCNE2; CCNE1; TUBA1B	898; 84617; 9134; 10376	103	103
Cluster 6	0.000835065	0.00172454	3.07828	ATM Signaling Network in Development and Disease	Wikipathways	WP3878	CDK1; H2AFX; AURKB	983; 9212; 3014	46	46
Cluster 6	0.000837788	0.00172454	3.07687	Metabolism of nucleotides	Reactome	R-HSA-15869	TYMS; RRM2; RRM1; TK1	7083; 6241; 6240; 7298	105	105
Cluster 6	0.000860106	0.00174778	3.06545	Transcription of E2F targets under negative control by p107 (RBL1) and p130 (RBL2) in complex with HDAC1	Reactome	R-HSA-1362300	CDK1; CCNA2	890; 983	11	11
Cluster 6	0.000860106	0.00174778	3.06545	Nucleotide Excision Repair	SMPDB	SMP00478	PCNA; LIG1	5111; 3978	11	11
Cluster 6	0.000868061	0.00175271	3.06145	Transcriptional regulation by small RNAs	Reactome	R-HSA-5578749	HIST1H2AE; H2AFV; H2AFX; H2AFZ	3014; 3012; 3015; 94239	107	106
Cluster 6	0.000889468	0.00178457	3.05087	Nucleotide excision repair - Homo sapiens (human)	KEGG	path:hsa03420	PCNA; LIG1; RPA2	3978; 6118; 5111	47	47
Cluster 6	0.000899099	0.00179254	3.04619	NoRC negatively regulates rRNA expression	Reactome	R-HSA-427413	HIST1H2AE; H2AFV; H2AFX; H2AFZ	3014; 3012; 3015; 94239	108	107
Cluster 6	0.000996908	0.00197512	3.00134	Negative epigenetic regulation of rRNA expression	Reactome	R-HSA-5250941	HIST1H2AE; H2AFV; H2AFX; H2AFZ	3014; 3012; 3015; 94239	111	110
Cluster 6	0.00102946	0.00200529	2.98739	guanosine deoxyribonucleotides <i>de novo</i> biosynthesis	HumanCyc	PWY-7226	RRM2; RRM1	6241; 6240	12	12
Cluster 6	0.00102946	0.00200529	2.98739	adenosine deoxyribonucleotides <i>de novo</i> biosynthesis	HumanCyc	PWY-7227	RRM2; RRM1	6241; 6240	12	12
Cluster 6	0.00103111	0.00200529	2.98669	RNA Polymerase I Promoter Clearance	Reactome	R-HSA-73854	HIST1H2AE; H2AFV; H2AFX; H2AFZ	3014; 3012; 3015; 94239	112	111
Cluster 6	0.00110198	0.00213005	2.95783	RNA Polymerase I Transcription	Reactome	R-HSA-73864	HIST1H2AE; H2AFV; H2AFX; H2AFZ	3014; 3012; 3015; 94239	114	113
Cluster 6	0.00119518	0.0022962	2.92257	Apoptotic execution phase	Reactome	R-HSA-75153	HIST1H1E; HIST1H1B; HMGB2	3009; 3008; 3148	52	52
Cluster 6	0.00121349	0.00231733	2.91596	p53 signaling pathway	BioCarta	p53pathway	PCNA; CCNE1	898; 5111	13	13
Cluster 6	0.00155405	0.00294991	2.80853	Oocyte meiosis - Homo sapiens (human)	KEGG	path:hsa04114	CCNE2; CDK1; CCNE1; FBXO5	26271; 983; 898; 9134	124	124
Cluster 6	0.00162512	0.00306645	2.78911	Early Phase of HIV Life Cycle	Reactome	R-HSA-162594	FEN1; LIG1	3978; 2237	15	15
Cluster 6	0.00185249	0.00343415	2.73224	Translesion synthesis by REV1	Reactome	R-HSA-110312	PCNA; RPA2	6118; 5111	16	16
Cluster 6	0.00185249	0.00343415	2.73224	guanosine nucleotides <i>de novo</i> biosynthesis	HumanCyc	PWY-7228	RRM2; RRM1	6240; 6241	16	16
Cluster 6	0.00185249	0.00343415	2.73224	Transcription of E2F targets under negative control by DREAM complex	Reactome	R-HSA-1362277	PCNA; TOP2A	7153; 5111	16	16
Cluster 6	0.00195467	0.00360251	2.70893	Systemic lupus erythematosus - Homo sapiens (human)	KEGG	path:hsa05322	HIST1H2AE; H2AFV; H2AFX; H2AFZ	94239; 3012; 3014; 3015	133	132
Cluster 6	0.00200932	0.00368182	2.69695	Gene Silencing by RNA	Reactome	R-HSA-211000	HIST1H2AE; H2AFV; H2AFX; H2AFZ	3014; 3012; 3015; 94239	134	133
Cluster 6	0.00209407	0.0037504	2.67901	Formation of Senescence-Associated Heterochromatin Foci (SAHF)	Reactome	R-HSA-2559584	HIST1H1E; HIST1H1B	3008; 3009	17	17
Cluster 6	0.00209407	0.0037504	2.67901	Translesion synthesis by POLK	Reactome	R-HSA-5655862	PCNA; RPA2	6118; 5111	17	17
Cluster 6	0.00209407	0.0037504	2.67901	Translesion synthesis by POLI	Reactome	R-HSA-5656121	PCNA; RPA2	6118; 5111	17	17
Cluster 6	0.00209407	0.0037504	2.67901	superpathway of pyrimidine deoxyribonucleoside salvage	HumanCyc	PWY-7200	TYMS; TK1	7298; 7083	17	17
Cluster 6	0.00223852	0.00398658	2.65004	G2/M Transition	Reactome	R-HSA-69275	CDK1; TPX2; CCNA2; PLK4	983; 890; 22974; 10733	137	137
Cluster 6	0.00234975	0.00415558	2.62898	TP53 Regulates Transcription of Genes Involved in G2 Cell Cycle Arrest	Reactome	R-HSA-6804114	PCNA; CDK1	983; 5111	18	18
Cluster 6	0.00235963	0.00415558	2.62716	Mitotic G2-G2/M phases	Reactome	R-HSA-453274	CDK1; TPX2; CCNA2; PLK4	983; 890; 22974; 10733	139	139
Cluster 6	0.00242185	0.00424159	2.61585	Estrogen-dependent gene expression	Reactome	R-HSA-9018519	HIST1H2AE; H2AFV; H2AFX; H2AFZ	3014; 3012; 3015; 94239	142	140
Cluster 6	0.00258998	0.00451112	2.5867	Gap-filling DNA repair synthesis and ligation in TC-NER	Reactome	R-HSA-6782210	PCNA; LIG1; RPA2	6118; 5111; 3978	68	68
Cluster 6	0.00261942	0.00451281	2.58179	Translesion Synthesis by POLH	Reactome	R-HSA-110320	PCNA; RPA2	6118; 5111	19	19
Cluster 6	0.00261942	0.00451281	2.58179	Nucleotide Metabolism	Wikipathways	WP404	RRM2; RRM1	6240; 6241	19	19
Cluster 6	0.00290297	0.00497427	2.53716	Phosphorylation of the APC/C	Reactome	R-HSA-176412	CDK1; UBE2C	11065; 983	20	20
Cluster 6	0.00296088	0.00504622	2.52858	ESR-mediated signaling	Reactome	R-HSA-8939211	HIST1H2AE; H2AFV; H2AFX; H2AFZ	3014; 3012; 3015; 94239	150	148
Cluster 6	0.00304743	0.00516597	2.51607	AURKA Activation by TPX2	Reactome	R-HSA-8854518	CDK1; TPX2; PLK4	10733; 22974; 983	72	72
Cluster 6	0.00316905	0.00534355	2.49907	Parkin-Ubiquitin Proteasomal System pathway	Wikipathways	WP2359	TUBB6; TUBA1B; CCNE1	84617; 898; 10376	73	73
Cluster 6	0.00320027	0.00536765	2.49481	cell cycle: g2/m checkpoint	BioCarta	g2pathway	CDK1; CDKN2D	983; 1032	21	21
Cluster 6	0.00383572	0.0063996	2.41615	Post-chaperonin tubulin folding pathway	Reactome	R-HSA-389977	TUBB6; TUBA1B	10376; 84617	23	23
Cluster 6	0.00391543	0.00649838	2.40722	Cellular senescence - Homo sapiens (human)	KEGG	path:hsa04218	CCNE2; CDK1; CCNE1; CCNA2	898; 890; 9134; 983	160	160
Cluster 6	0.0039614	0.00654043	2.40215	Drug metabolism - other enzymes - Homo sapiens (human)	KEGG	path:hsa00983	RRM2; RRM1; TK1	7083; 6240; 6241	79	79
Cluster 6	0.00417365	0.00685516	2.37948	APC/C:Cdc20 mediated degradation of Cyclin B	Reactome	R-HSA-174048	CDK1; UBE2C	983; 11065	24	24
Cluster 6	0.00424991	0.00690883	2.37162	Amyloid fiber formation	Reactome	R-HSA-977225	HIST1H2AE; H2AFX; H2AFZ	3014; 3012; 3015	82	81
Cluster 6	0.00424991	0.00690883	2.37162	Transcription-Coupled Nucleotide Excision Repair (TC-NER)	Reactome	R-HSA-6781827	PCNA; LIG1; RPA2	6118; 5111; 3978	81	81
Cluster 6	0.00427506	0.00691426	2.36906	Necroptosis - Homo sapiens (human)	KEGG	path:hsa04217	HIST1H2AE; H2AFV; H2AFX; H2AFZ	94239; 3012; 3014; 3015	164	164
Cluster 6	0.00452489	0.0072444	2.34439	Cyclin A/B1/B2 associated events during G2/M transition	Reactome	R-HSA-69273	CDK1; CCNA2	983; 890	25	25
Cluster 6	0.00452489	0.0072444	2.34439	cell cycle: g1/s check point	BioCarta	g1pathway	CDK1; CCNE1	983; 898	25	25
Cluster 6	0.00470612	0.00749669	2.32734	Global Genome Nucleotide Excision Repair (GG-NER)	Reactome	R-HSA-5696399	PCNA; LIG1; RPA2	5111; 3978; 6118	84	84
Cluster 6	0.00488935	0.00774962	2.31075	Formation of tubulin folding intermediates by CCT/TriC	Reactome	R-HSA-389960	TUBB6; TUBA1B	10376; 84617	26	26
Cluster 6	0.00526691	0.0082654	2.27844	Resolution of D-loop Structures through Synthesis-Dependent Strand Annealing (SDSA)	Reactome	R-HSA-5693554	RAD51AP1; RAD51	5888; 10635	27	27
Cluster 6	0.00526691	0.0082654	2.27844	APC/C:Cdh1 mediated degradation of Cdc20 and other APC/C:Cdh1 targeted proteins in late mitosis/early G1	Reactome	R-HSA-174178	UBE2C; AURKB	9212; 11065	27	27
Cluster 6	0.00535896	0.00836842	2.27092	Gap junction - Homo sapiens (human)	KEGG	path:hsa04540	TUBB6; TUBA1B; CDK1	10376; 84617; 983	88	88
Cluster 6	0.00593698	0.00922559	2.22643	Alcoholism - Homo sapiens (human)	KEGG	path:hsa05034	HIST1H2AE; H2AFV; H2AFX; H2AFZ	94239; 3012; 3014; 3015	180	180
Cluster 6	0.00624821	0.00966187	2.20424	Small cell lung cancer - Homo sapiens (human)	KEGG	path:hsa05222	CCNE2; CKS2; CCNE1	1164; 898; 9134	93	93
Cluster 6	0.00662712	0.010198	2.17868	G2/M DNA damage checkpoint	Reactome	R-HSA-69473	CDK1; H2AFX; RPA2	983; 6118; 3014	96	95
Cluster 6	0.00690604	0.0105311	2.16077	Recognition of DNA damage by PCNA-containing replication complex	Reactome	R-HSA-110314	PCNA; RPA2	5111; 6118	31	31
Cluster 6	0.00691001	0.0105311	2.16052	TCF dependent signaling in response to WNT	Reactome	R-HSA-201681	HIST1H2AE; H2AFV; H2AFX; H2AFZ	3014; 3012; 3015; 94239	190	188
Cluster 6	0.00722073	0.010952	2.14142	Processing of DNA double-strand break ends	Reactome	R-HSA-5693607	H2AFX; CCNA2; RPA2	6118; 890; 3014	99	98
Cluster 6	0.00734751	0.0110912	2.13386	Termination of translesion DNA synthesis	Reactome	R-HSA-5656169	PCNA; RPA2	6118; 5111	32	32
Cluster 6	0.00742539	0.0111557	2.12928	Progesterone-mediated oocyte maturation - Homo sapiens (human)	KEGG	path:hsa04914	CDK1; CCNA2; KIF22	3835; 890; 983	99	99
Cluster 6	0.00756896	0.0113177	2.12096	Signaling by Nuclear Receptors	Reactome	R-HSA-9006931	HIST1H2AE; H2AFV; H2AFX; H2AFZ	3014; 3012; 3015; 94239	195	193
Cluster 6	0.00780145	0.0115026	2.10782	Resolution of D-loop Structures through Holliday Junction Intermediates	Reactome	R-HSA-5693568	RAD51AP1; RAD51	5888; 10635	34	33
Cluster 6	0.00780145	0.0115026	2.10782	Activation of the pre-replicative complex	Reactome	R-HSA-68962	GMNN; RPA2	6118; 51053	33	33
Cluster 6	0.00780145	0.0115026	2.10782	Cooperation of Prefoldin and TriC/CCT in actin and tubulin folding	Reactome	R-HSA-389958	TUBB6; TUBA1B	10376; 84617	33	33
Cluster 6	0.00798361	0.0117167	2.0978	Transcriptional regulation by RUNX1	Reactome	R-HSA-8878171	HIST1H2AE; H2AFV; H2AFX; H2AFZ	3014; 3012; 3015; 94239	198	196
Cluster 6	0.00870752	0.0126602	2.06011	Viral carcinogenesis - Homo sapiens (human)	KEGG	path:hsa05203	CCNE2; CDK1; CCNE1; CCNA2	983; 890; 898; 9134	201	201
Cluster 6	0.00874631	0.0126602	2.05818	Transcriptional Regulation by E2F6	Reactome	R-HSA-8953750	RRM2; RAD51	5888; 6241	35	35
Cluster 6	0.00874631	0.0126602	2.05818	Resolution of D-Loop Structures	Reactome	R-HSA-5693537	RAD51AP1; RAD51	5888; 10635	36	35
Cluster 6	0.00923703	0.0129185	2.03447	Regulation of TP53 Degradation	Reactome	R-HSA-6804757	CDK1; CCNA2	983; 890	36	36
Cluster 6	0.0097398	0.0129185	2.01145	Regulation of TP53 Expression and Degradation	Reactome	R-HSA-6806003	CDK1; CCNA2	983; 890	37	37
Cluster 6	0.0097398	0.0129185	2.01145	SUMOylation of DNA replication proteins	Reactome	R-HSA-4615885	PCNA; TOP2A	5111; 7153	37	37
Cluster 6	0.0097398	0.0129185	2.01145	HDR through Single Strand Annealing (SSA)	Reactome	R-HSA-5685938	RAD51; RPA2	5888; 6118	37	37
Cluster 6	0.0097398	0.0129185	2.01145	DNA Replication Pre-Initiation	Reactome	R-HSA-69002	GMNN; RPA2	6118; 51053	37	37
Cluster 6	0.0097398	0.0129185	2.01145	M/G1 Transition	Reactome	R-HSA-68874	GMNN; RPA2	6118; 51053	37	37
Cluster 6	0.0097398	0.0129185	2.01145	Purine Nucleoside Phosphorylase Deficiency	SMPDB	SMP00210	RRM2; RRM1	6240; 6241	37	37
Cluster 6	0.0097398	0.0129185	2.01145	Xanthine Dehydrogenase Deficiency (Xanthinuria)	SMPDB	SMP00220	RRM2; RRM1	6240; 6241	37	37
Cluster 6	0.0097398	0.0129185	2.01145	Adenylosuccinate Lyase Deficiency	SMPDB	SMP00167	RRM2; RRM1	6240; 6241	37	37
Cluster 6	0.0097398	0.0129185	2.01145	AICA-Ribosiduria	SMPDB	SMP00168	RRM2; RRM1	6240; 6241	37	37
Cluster 6	0.0097398	0.0129185	2.01145	Adenine phosphoribosyltransferase deficiency (APRT)	SMPDB	SMP00535	RRM2; RRM1	6240; 6241	37	37
Cluster 6	0.0097398	0.0129185	2.01145	Mitochondrial DNA depletion syndrome	SMPDB	SMP00536	RRM2; RRM1	6240; 6241	37	37
Cluster 6	0.0097398	0.0129185	2.01145	Myoadenylate deaminase deficiency	SMPDB	SMP00537	RRM2; RRM1	6240; 6241	37	37
Cluster 6	0.0097398	0.0129185	2.01145	Purine Metabolism	SMPDB	SMP00050	RRM2; RRM1	6240; 6241	37	37
Cluster 6	0.0097398	0.0129185	2.01145	Molybdenum Cofactor Deficiency	SMPDB	SMP00203	RRM2; RRM1	6240; 6241	37	37
Cluster 6	0.0097398	0.0129185	2.01145	Adenosine Deaminase Deficiency	SMPDB	SMP00144	RRM2; RRM1	6240; 6241	37	37
Cluster 6	0.0097398	0.0129185	2.01145	Gout or Kelley-Seegmiller Syndrome	SMPDB	SMP00365	RRM2; RRM1	6240; 6241	37	37
Cluster 6	0.0097398	0.0129185	2.01145	Lesch-Nyhan Syndrome (LNS)	SMPDB	SMP00364	RRM2; RRM1	6240; 6241	37	37
Cluster 6	0.0097398	0.0129185	2.01145	Xanthinuria type I	SMPDB	SMP00512	RRM2; RRM1	6240; 6241	37	37
Cluster 6	0.0097398	0.0129185	2.01145	Xanthinuria type II	SMPDB	SMP00513	RRM2; RRM1	6240; 6241	37	37
Cluster 7	4.91954e-48	1.2594e-45	47.3081	Cell Cycle, Mitotic	Reactome	R-HSA-69278	MAD2L1; BUB1B; PLK1; BIRC5; CKS1B; H2AFZ; NDE1; KIF2C; TPX2; CCNA2; CDKN2D; SMC2; SMC4; AURKA; AURKB; PTTG1; CDCA8; TOP2A; HMMR; CDKN2C; CENPM; BUB3; NUF2; CDC25C; CENPF; CENPE; H2AFV; CENPA; RANGAP1; RAD21; CCNB2; CCNB1; LMNB1; TUBB4B; UBE2C; FZR1; H2AFX; KIF23; CDC20; CDK1; INCENP; KIF20A; SPC25; SPC24	4085; 3014; 9493; 9133; 10051; 9212; 79019; 1058; 891; 701; 10592; 3161; 995; 55143; 983; 1063; 1163; 147841; 22974; 9232; 6790; 83540; 10383; 3015; 94239; 4001; 10112; 5905; 9184; 51343; 57405; 890; 5885; 1031; 3619; 332; 1062; 7153; 5347; 11004; 991; 1032; 54820; 11065	479	478
Cluster 7	1.21071e-46	1.54971e-44	45.917	Cell Cycle	Reactome	R-HSA-1640170	MAD2L1; BUB1B; PLK1; BIRC5; CKS1B; H2AFZ; NDE1; KIF2C; TPX2; CCNA2; CDKN2D; SMC2; SMC4; AURKA; AURKB; CENPF; PTTG1; CDCA8; TOP2A; HMMR; CDKN2C; CENPM; BUB3; NUF2; CDC25C; MIS18BP1; CENPE; CCNB1; CENPA; RANGAP1; RAD21; CCNB2; H2AFV; LMNB1; TUBB4B; UBE2C; FZR1; H2AFX; KIF23; CDC20; CDK1; INCENP; KIF20A; SPC25; SPC24	4085; 3014; 9493; 9133; 79019; 1058; 891; 55320; 701; 10592; 3161; 995; 55143; 983; 1063; 147841; 22974; 9232; 6790; 83540; 3015; 94239; 4001; 9212; 10112; 5905; 10051; 9184; 51343; 1163; 57405; 890; 5885; 1031; 3619; 332; 1062; 7153; 5347; 11004; 991; 10383; 1032; 54820; 11065	561	560
Cluster 7	5.0213e-37	4.28485e-35	36.2992	M Phase	Reactome	R-HSA-68886	MAD2L1; BUB1B; PLK1; BIRC5; H2AFZ; NDE1; SMC2; KIF2C; CCNB1; NUF2; SMC4; AURKB; PTTG1; CDCA8; INCENP; CENPM; BUB3; RAD21; CENPF; CENPE; RANGAP1; CENPA; CCNB2; H2AFV; LMNB1; TUBB4B; UBE2C; H2AFX; KIF23; CDC20; CDK1; SPC24; SPC25; KIF20A	4001; 983; 9212; 55143; 57405; 147841; 4085; 3014; 10383; 5885; 9493; 9133; 9232; 3619; 11065; 10051; 332; 1062; 83540; 5347; 10112; 5905; 1063; 991; 11004; 79019; 1058; 9184; 94239; 891; 701; 54820; 10592; 3015	338	337
Cluster 7	2.50598e-32	1.60383e-30	31.601	Resolution of Sister Chromatid Cohesion	Reactome	R-HSA-2500257	MAD2L1; BUB1B; PLK1; BIRC5; NDE1; KIF2C; NUF2; AURKB; CDCA8; INCENP; CENPM; BUB3; RAD21; CENPF; CENPE; RANGAP1; CENPA; CCNB2; CCNB1; CDC20; CDK1; SPC25; SPC24	55143; 983; 54820; 9212; 1063; 57405; 147841; 4085; 5885; 9133; 3619; 332; 1062; 83540; 5347; 5905; 11004; 991; 79019; 1058; 9184; 891; 701	108	108
Cluster 7	1.27002e-31	6.50251e-30	30.8962	Mitotic Prometaphase	Reactome	R-HSA-68877	MAD2L1; BUB1B; PLK1; BIRC5; NDE1; SMC2; KIF2C; NUF2; SMC4; AURKB; CDCA8; INCENP; CENPM; BUB3; RAD21; CENPF; CENPE; RANGAP1; CENPA; CCNB2; CCNB1; TUBB4B; CDC20; CDK1; SPC25; SPC24	55143; 983; 54820; 9212; 1063; 3619; 57405; 147841; 4085; 5885; 9133; 332; 1062; 83540; 5347; 5905; 991; 11004; 10383; 10051; 79019; 1058; 9184; 891; 701; 10592	185	185
Cluster 7	1.36941e-29	5.8428e-28	28.8635	Mitotic Anaphase	Reactome	R-HSA-68882	MAD2L1; BUB1B; PLK1; BIRC5; NDE1; KIF2C; NUF2; AURKB; PTTG1; CDCA8; INCENP; CENPM; BUB3; RAD21; CENPF; CENPE; RANGAP1; CENPA; LMNB1; UBE2C; CDC20; SPC25; SPC24	4001; 55143; 54820; 9212; 57405; 147841; 4085; 5885; 9232; 3619; 11065; 332; 1062; 83540; 5347; 5905; 11004; 991; 79019; 1058; 9184; 1063; 701	139	139
Cluster 7	1.63343e-29	5.97369e-28	28.7869	Mitotic Metaphase and Anaphase	Reactome	R-HSA-2555396	MAD2L1; BUB1B; PLK1; BIRC5; NDE1; KIF2C; NUF2; AURKB; PTTG1; CDCA8; INCENP; CENPM; BUB3; RAD21; CENPF; CENPE; RANGAP1; CENPA; LMNB1; UBE2C; CDC20; SPC25; SPC24	4001; 55143; 54820; 9212; 57405; 147841; 4085; 5885; 9232; 3619; 11065; 332; 1062; 83540; 5347; 5905; 11004; 991; 79019; 1058; 9184; 1063; 701	140	140
Cluster 7	1.14486e-28	3.66355e-27	27.9412	Separation of Sister Chromatids	Reactome	R-HSA-2467813	MAD2L1; BUB1B; PLK1; BIRC5; NDE1; KIF2C; NUF2; AURKB; PTTG1; CDCA8; INCENP; CENPM; BUB3; RAD21; CENPF; CENPE; RANGAP1; CENPA; UBE2C; CDC20; SPC25; SPC24	55143; 54820; 9212; 57405; 147841; 4085; 5885; 9232; 3619; 11065; 332; 1062; 83540; 5347; 5905; 11004; 991; 79019; 1058; 9184; 1063; 701	128	128
Cluster 7	3.48992e-28	9.92689e-27	27.4572	Cell Cycle Checkpoints	Reactome	R-HSA-69620	MAD2L1; BUB1B; PLK1; BIRC5; NDE1; KIF2C; CCNA2; AURKB; CDCA8; INCENP; CENPM; BUB3; NUF2; CDC25C; CENPF; CENPE; RANGAP1; CENPA; CCNB2; CCNB1; UBE2C; H2AFX; CDC20; CDK1; SPC25; SPC24	995; 5347; 55143; 983; 54820; 9212; 1063; 57405; 890; 147841; 3619; 3014; 9133; 332; 1062; 83540; 4085; 5905; 991; 79019; 1058; 9184; 11004; 891; 11065; 701	249	248
Cluster 7	2.15137e-26	5.5075e-25	25.6673	Mitotic Spindle Checkpoint	Reactome	R-HSA-69618	INCENP; CENPM; MAD2L1; CENPE; BUB3; NUF2; PLK1; CENPF; UBE2C; BUB1B; RANGAP1; CENPA; CDC20; KIF2C; AURKB; NDE1; CDCA8; BIRC5; SPC25; SPC24	55143; 54820; 9212; 1063; 57405; 147841; 4085; 3619; 11065; 332; 1062; 83540; 5347; 5905; 11004; 991; 79019; 1058; 9184; 701	112	112
Cluster 7	4.3566e-26	9.29409e-25	25.3609	Amplification of signal from unattached kinetochores via a MAD2 inhibitory signal	Reactome	R-HSA-141444	INCENP; CENPM; MAD2L1; BUB3; NUF2; PLK1; CENPF; BIRC5; BUB1B; RANGAP1; CENPA; CDC20; KIF2C; AURKB; NDE1; CDCA8; CENPE; SPC25; SPC24	55143; 54820; 9212; 1063; 57405; 147841; 4085; 3619; 332; 1062; 83540; 5347; 5905; 991; 11004; 79019; 1058; 9184; 701	95	95
Cluster 7	4.3566e-26	9.29409e-25	25.3609	Amplification of signal from the kinetochores	Reactome	R-HSA-141424	INCENP; CENPM; MAD2L1; BUB3; NUF2; PLK1; CENPF; BIRC5; BUB1B; RANGAP1; CENPA; CDC20; KIF2C; AURKB; NDE1; CDCA8; CENPE; SPC25; SPC24	55143; 54820; 9212; 1063; 57405; 147841; 4085; 3619; 332; 1062; 83540; 5347; 5905; 991; 11004; 79019; 1058; 9184; 701	95	95
Cluster 7	7.22904e-24	1.42356e-22	23.1409	RHO GTPases Activate Formins	Reactome	R-HSA-5663220	INCENP; CENPM; MAD2L1; BUB3; NUF2; PLK1; CENPF; BIRC5; BUB1B; RANGAP1; CENPA; CDC20; KIF2C; AURKB; NDE1; CDCA8; CENPE; SPC25; SPC24	55143; 54820; 9212; 1063; 57405; 147841; 4085; 3619; 332; 1062; 83540; 5347; 5905; 11004; 991; 79019; 1058; 9184; 701	122	122
Cluster 7	4.08604e-23	7.47162e-22	22.3887	RHO GTPase Effectors	Reactome	R-HSA-195258	MAD2L1; BUB1B; PLK1; BIRC5; NDE1; PRC1; KIF2C; AURKB; CDCA8; INCENP; CENPM; BUB3; NUF2; CDC25C; CENPF; CENPE; RANGAP1; CENPA; H2AFV; H2AFX; H2AFZ; CDC20; SPC25; SPC24	995; 55143; 9212; 991; 1063; 57405; 147841; 4085; 3014; 3619; 332; 1062; 83540; 5347; 5905; 79019; 1058; 9184; 9055; 94239; 11004; 701; 54820; 3015	300	299
Cluster 7	1.6065e-22	2.74177e-21	21.7941	PLK1 signaling events	PID	plk1_pathway	INCENP; TPX2; CDK1; CDC25C; CENPE; FZR1; CCNB1; CDC20; PLK1; AURKA; BUB1B; PRC1; SPC24; KIF20A	995; 10112; 5347; 983; 22974; 9055; 991; 3619; 51343; 891; 6790; 701; 147841; 1062	44	44
Cluster 7	6.12552e-21	9.22431e-20	20.2129	APC/C-mediated degradation of cell cycle proteins	Reactome	R-HSA-174143	CCNB1; MAD2L1; CCNA2; BUB3; BUB1B; PLK1; UBE2C; FZR1; CDC20; CDK1; AURKA; AURKB; PTTG1	5347; 4085; 983; 51343; 9232; 991; 9212; 891; 6790; 11065; 701; 9184; 890	41	41
Cluster 7	6.12552e-21	9.22431e-20	20.2129	Regulation of mitotic cell cycle	Reactome	R-HSA-453276	CCNB1; MAD2L1; CCNA2; BUB3; BUB1B; PLK1; UBE2C; FZR1; CDC20; CDK1; AURKA; AURKB; PTTG1	5347; 4085; 983; 51343; 9232; 991; 9212; 891; 6790; 11065; 701; 9184; 890	41	41
Cluster 7	1.12492e-20	1.59989e-19	19.9489	Signaling by Rho GTPases	Reactome	R-HSA-194315	MAD2L1; BUB1B; PLK1; BIRC5; NDE1; PRC1; KIF2C; RACGAP1; AURKB; CDCA8; INCENP; CENPM; BUB3; NUF2; CDC25C; CENPF; CENPE; RANGAP1; CENPA; H2AFV; H2AFX; H2AFZ; CDC20; SPC25; SPC24	4085; 3014; 79019; 1058; 701; 29127; 995; 5347; 55143; 1063; 147841; 83540; 9055; 94239; 9212; 5905; 9184; 57405; 3619; 332; 1062; 11004; 991; 3015; 54820	434	429
Cluster 7	6.62821e-19	8.93064e-18	18.1786	Aurora B signaling	PID	aurora_b_pathway	INCENP; RACGAP1; BIRC5; SMC2; SMC4; KIF23; AURKA; AURKB; CDCA8; CENPA; KIF2C; KIF20A	10112; 55143; 9493; 9212; 6790; 11004; 3619; 1058; 10051; 10592; 29127; 332	41	41
Cluster 7	3.31509e-17	4.24332e-16	16.4795	Cell cycle - Homo sapiens (human)	KEGG	path:hsa04110	CDKN2C; CCNB1; CCNB2; CCNA2; BUB3; CDKN2D; BUB1B; PLK1; FZR1; CDC25C; CDC20; CDK1; MAD2L1; RAD21; PTTG1	1031; 1032; 9232; 51343; 701; 5347; 5885; 890; 891; 9133; 983; 991; 9184; 995; 4085	124	124
Cluster 7	3.09115e-16	3.76826e-15	15.5099	Activation of APC/C and APC/C:Cdc20 mediated degradation of mitotic proteins	Reactome	R-HSA-176814	CCNB1; MAD2L1; CCNA2; BUB3; BUB1B; PLK1; UBE2C; CDC20; CDK1; PTTG1	5347; 4085; 983; 9232; 991; 891; 11065; 701; 9184; 890	32	32
Cluster 7	1.19911e-15	1.39533e-14	14.9211	Regulation of APC/C activators between G1/S and early anaphase	Reactome	R-HSA-176408	CCNB1; MAD2L1; CCNA2; BUB3; BUB1B; PLK1; UBE2C; FZR1; CDC20; CDK1	5347; 4085; 983; 51343; 991; 891; 11065; 701; 9184; 890	36	36
Cluster 7	6.78092e-15	7.54746e-14	14.1687	FOXM1 transcription factor network	PID	foxm1pathway	CCNB2; CCNB1; CCNA2; PLK1; CENPF; BIRC5; CKS1B; CENPA; CDK1; AURKB	5347; 983; 9133; 9212; 1163; 891; 1063; 1058; 890; 332	42	42
Cluster 7	2.21734e-14	2.36516e-13	13.6542	APC/C:Cdc20 mediated degradation of mitotic proteins	Reactome	R-HSA-176409	CCNB1; MAD2L1; CCNA2; BUB3; BUB1B; UBE2C; CDC20; CDK1; PTTG1	4085; 983; 9232; 991; 891; 11065; 701; 9184; 890	31	31
Cluster 7	3.74249e-13	3.83231e-12	12.4268	Regulation of sister chromatid separation at the metaphase-anaphase transition	Wikipathways	WP4240	MAD2L1; BUB3; BUB1B; CENPE; RAD21; CDC20; PTTG1	1062; 991; 4085; 701; 9184; 5885; 9232	15	15
Cluster 7	5.91673e-13	5.8257e-12	12.2279	Kinesins	Reactome	R-HSA-983189	RACGAP1; CENPE; KIF23; KIF22; KIF11; KIF20A; KIF20B; KIF2C; KIFC1	10112; 3833; 9493; 3832; 11004; 3835; 1062; 29127; 9585	43	43
Cluster 7	1.94958e-12	1.84849e-11	11.7101	Aurora A signaling	PID	aurora_a_pathway	TPX2; FZR1; BIRC5; TACC3; CENPA; AURKA; AURKB; DLGAP5	9787; 10460; 22974; 9212; 51343; 6790; 1058; 332	31	31
Cluster 7	3.12043e-12	2.85201e-11	11.5058	Cell Cycle	Wikipathways	WP179	CCNB2; CCNB1; MAD2L1; CCNA2; BUB3; PLK1; BUB1B; CDC25C; CDC20; CDK1; PTTG1	995; 991; 983; 701; 9133; 9232; 5347; 4085; 9184; 890; 891	103	103
Cluster 7	3.2308e-12	2.85201e-11	11.4907	G2/M Transition	Reactome	R-HSA-69275	HMMR; CCNB2; TPX2; CCNA2; PLK1; CDC25C; CENPF; CCNB1; CDK1; AURKA; TUBB4B; NDE1	995; 983; 1063; 890; 9133; 6790; 5347; 22974; 10383; 54820; 891; 3161	137	137
Cluster 7	3.84325e-12	3.27957e-11	11.4153	Mitotic G2-G2/M phases	Reactome	R-HSA-453274	HMMR; CCNB2; TPX2; CCNA2; PLK1; CDC25C; CENPF; CCNB1; CDK1; AURKA; TUBB4B; NDE1	995; 983; 1063; 890; 9133; 6790; 5347; 22974; 10383; 54820; 891; 3161	139	139
Cluster 7	1.67773e-11	1.38548e-10	10.7753	Phosphorylation of Emi1	Reactome	R-HSA-176417	PLK1; CDK1; CCNB1; FZR1; CDC20	5347; 51343; 891; 991; 983	6	6
Cluster 7	4.92537e-11	3.9403e-10	10.3076	APC/C:Cdh1 mediated degradation of Cdc20 and other APC/C:Cdh1 targeted proteins in late mitosis/early G1	Reactome	R-HSA-174178	PLK1; UBE2C; FZR1; CDC20; AURKA; AURKB; PTTG1	5347; 9232; 991; 9212; 51343; 6790; 11065	27	27
Cluster 7	5.74714e-11	4.45839e-10	10.2405	Progesterone-mediated oocyte maturation - Homo sapiens (human)	KEGG	path:hsa04914	CCNB2; CCNB1; MAD2L1; CCNA2; CDK1; PLK1; FZR1; KIF22; CDC25C; AURKA	6790; 51343; 5347; 3835; 995; 890; 891; 9133; 983; 4085	99	99
Cluster 7	6.54125e-11	4.92518e-10	10.1843	Cdc20:Phospho-APC/C mediated degradation of Cyclin A	Reactome	R-HSA-174184	MAD2L1; CCNA2; BUB3; BUB1B; UBE2C; CDC20; CDK1	4085; 983; 991; 11065; 701; 9184; 890	28	28
Cluster 7	8.58854e-11	6.2819e-10	10.0661	APC:Cdc20 mediated degradation of cell cycle proteins prior to satisfation of the cell cycle checkpoint	Reactome	R-HSA-179419	MAD2L1; CCNA2; BUB3; BUB1B; UBE2C; CDC20; CDK1	4085; 983; 991; 11065; 701; 9184; 890	29	29
Cluster 7	2.63758e-10	1.87561e-09	9.57879	COPI-dependent Golgi-to-ER retrograde traffic	Reactome	R-HSA-6811434	RACGAP1; CENPE; KIF23; KIF22; KIF11; KIF20A; KIF20B; KIF2C; KIFC1	10112; 3833; 9493; 3832; 11004; 3835; 1062; 29127; 9585	82	82
Cluster 7	5.45902e-10	3.74937e-09	9.26289	Oocyte meiosis - Homo sapiens (human)	KEGG	path:hsa04114	CCNB2; CCNB1; MAD2L1; CALM2; PLK1; CDC25C; CDC20; CDK1; AURKA; PTTG1	9232; 6790; 891; 5347; 983; 805; 9133; 991; 995; 4085	124	124
Cluster 7	5.56547e-10	3.74937e-09	9.2545	Retinoblastoma (RB) in Cancer	Wikipathways	WP2446	CCNB2; CCNB1; ANLN; CCNA2; HMGB2; SMC2; H2AFZ; CDK1; TOP2A	10592; 983; 3148; 54443; 3015; 7153; 9133; 890; 891	89	89
Cluster 7	2.07101e-09	1.35086e-08	8.68382	Mitotic Prophase	Reactome	R-HSA-68875	CCNB2; H2AFV; LMNB1; PLK1; SMC2; H2AFX; SMC4; H2AFZ; CDK1; CCNB1	4001; 983; 3014; 9133; 5347; 10051; 94239; 891; 10592; 3015	143	142
Cluster 7	2.15111e-09	1.35086e-08	8.66734	Cyclin A/B1/B2 associated events during G2/M transition	Reactome	R-HSA-69273	CCNB2; CCNB1; CCNA2; CDK1; PLK1; CDC25C	5347; 995; 983; 9133; 891; 890	25	25
Cluster 7	2.16348e-09	1.35086e-08	8.66485	Condensation of Prometaphase Chromosomes	Reactome	R-HSA-2514853	CCNB2; CCNB1; SMC2; SMC4; CDK1	10051; 10592; 891; 9133; 983	12	12
Cluster 7	2.9496e-09	1.79785e-08	8.53024	Mitotic G2-G2-M phases	Wikipathways	WP1859	PLK1; CCNB2; CCNB1; CENPF	9133; 891; 1063; 5347	5	5
Cluster 7	3.50428e-09	2.08627e-08	8.4554	Condensation of Prophase Chromosomes	Reactome	R-HSA-2299718	CCNB1; PLK1; SMC2; H2AFX; SMC4; H2AFZ; CDK1; H2AFV	5347; 3014; 983; 891; 10051; 10592; 3015; 94239	76	75
Cluster 7	5.67957e-09	3.30448e-08	8.24568	Gastric Cancer Network 1	Wikipathways	WP2361	TPX2; CENPF; UBE2C; AURKA; KIF20B; TOP2A	22974; 7153; 9585; 6790; 1063; 11065	29	29
Cluster 7	6.00202e-09	3.41448e-08	8.2217	Golgi-to-ER retrograde transport	Reactome	R-HSA-8856688	RACGAP1; CENPE; KIF23; KIF22; KIF11; KIFC1; KIF20B; KIF2C; KIF20A	3835; 9493; 1062; 10112; 3833; 11004; 9585; 29127; 3832	116	116
Cluster 7	1.17476e-08	6.5378e-08	7.93005	Polo-like kinase mediated events	Reactome	R-HSA-156711	CDC25C; CCNB2; CCNB1; PLK1; CENPF	995; 891; 9133; 1063; 5347	16	16
Cluster 7	1.75444e-08	9.55612e-08	7.75586	Factors involved in megakaryocyte development and platelet production	Reactome	R-HSA-983231	RACGAP1; CENPE; KIF23; KIF22; KIF11; KIFC1; KIF20B; KIF2C; KIF20A	3835; 9493; 1062; 10112; 3833; 11004; 9585; 3832; 29127	131	131
Cluster 7	2.04909e-08	1.09285e-07	7.68844	Activation of NIMA Kinases NEK9, NEK6, NEK7	Reactome	R-HSA-2980767	PLK1; CCNB2; CCNB1; CDK1	5347; 891; 9133; 983	7	7
Cluster 7	5.36736e-08	2.74809e-07	7.27024	Inactivation of APC/C via direct inhibition of the APC/C complex	Reactome	R-HSA-141430	BUB1B; UBE2C; MAD2L1; BUB3; CDC20	4085; 9184; 11065; 991; 701	21	21
Cluster 7	5.36736e-08	2.74809e-07	7.27024	Inhibition of the proteolytic activity of APC/C required for the onset of anaphase by mitotic spindle checkpoint components	Reactome	R-HSA-141405	BUB1B; UBE2C; MAD2L1; BUB3; CDC20	4085; 9184; 11065; 991; 701	21	21
Cluster 7	6.83886e-08	3.43284e-07	7.16502	AURKA Activation by TPX2	Reactome	R-HSA-8854518	HMMR; TPX2; PLK1; TUBB4B; CDK1; AURKA; NDE1	5347; 22974; 983; 10383; 6790; 54820; 3161	72	72
Cluster 7	7.95456e-08	3.91609e-07	7.09938	Senescence-Associated Secretory Phenotype (SASP)	Reactome	R-HSA-2559582	CDKN2C; H2AFV; CCNA2; CDKN2D; UBE2C; FZR1; H2AFX; H2AFZ	890; 3014; 1031; 51343; 1032; 11065; 3015; 94239	112	111
Cluster 7	1.70162e-07	8.21916e-07	6.76914	APC-Cdc20 mediated degradation of Nek2A	Reactome	R-HSA-179409	UBE2C; MAD2L1; CDC20; BUB3; BUB1B	4085; 701; 991; 11065; 9184	26	26
Cluster 7	1.90287e-07	8.85702e-07	6.72059	The role of GTSE1 in G2/M progression after G2 checkpoint	Reactome	R-HSA-8852276	PLK1; CCNB2; CCNB1; CDK1	5347; 891; 9133; 983	11	11
Cluster 7	1.90287e-07	8.85702e-07	6.72059	role of ran in mitotic spindle regulation	BioCarta	ranmspathway	TPX2; AURKA; RANGAP1; KPNA2	6790; 22974; 3838; 5905	11	11
Cluster 7	2.55655e-07	1.16871e-06	6.59235	Regulation of PLK1 Activity at G2/M Transition	Reactome	R-HSA-2565942	CCNB2; CCNB1; PLK1; TUBB4B; CDK1; AURKA; NDE1	9133; 983; 10383; 6790; 5347; 54820; 891	87	87
Cluster 7	3.60402e-07	1.61865e-06	6.44321	Intra-Golgi and retrograde Golgi-to-ER traffic	Reactome	R-HSA-6811442	RACGAP1; CENPE; KIF23; KIF22; KIF11; KIFC1; KIF20B; KIF2C; KIF20A	3835; 9493; 1062; 10112; 3833; 11004; 9585; 3832; 29127	186	186
Cluster 7	3.94536e-07	1.7414e-06	6.40391	Cellular Senescence	Reactome	R-HSA-2559583	CDKN2C; H2AFV; LMNB1; CCNA2; CDKN2D; UBE2C; FZR1; H2AFX; H2AFZ	4001; 890; 3014; 1031; 51343; 1032; 11065; 3015; 94239	189	188
Cluster 7	5.70668e-07	2.43485e-06	6.24362	Golgi Cisternae Pericentriolar Stack Reorganization	Reactome	R-HSA-162658	PLK1; CCNB2; CCNB1; CDK1	5347; 891; 9133; 983	14	14
Cluster 7	5.70668e-07	2.43485e-06	6.24362	Mitotic Telophase/Cytokinesis	Reactome	R-HSA-68884	PLK1; RAD21; KIF23; KIF20A	5347; 9493; 10112; 5885	14	14
Cluster 7	8.69007e-07	3.64698e-06	6.06098	Mitotic G1-G1/S phases	Reactome	R-HSA-453279	CDKN2C; CCNB1; CCNA2; CDKN2D; CKS1B; CDK1; TOP2A	983; 890; 1031; 7153; 1032; 1163; 891	104	104
Cluster 7	1.22026e-06	5.0385e-06	5.91355	G2/M DNA replication checkpoint	Reactome	R-HSA-69478	CCNB2; CCNB1; CDK1	891; 9133; 983	5	5
Cluster 7	1.71822e-06	6.98196e-06	5.76492	TP53 Regulates Transcription of Genes Involved in G2 Cell Cycle Arrest	Reactome	R-HSA-6804114	CDC25C; CDK1; CCNB1; AURKA	995; 891; 6790; 983	18	18
Cluster 7	2.69994e-06	1.07998e-05	5.56865	Phosphorylation of the APC/C	Reactome	R-HSA-176412	PLK1; CDK1; CCNB1; UBE2C	5347; 891; 11065; 983	20	20
Cluster 7	4.87873e-06	1.89236e-05	5.31169	cyclins and cell cycle regulation	BioCarta	cellcyclepathway	CDK1; CCNB1; CDKN2D; CDKN2C	1032; 983; 1031; 891	23	23
Cluster 7	4.87873e-06	1.89236e-05	5.31169	Post-chaperonin tubulin folding pathway	Reactome	R-HSA-389977	TUBA1C; TUBA1B; TUBB6; TUBB4B	84790; 10376; 10383; 84617	23	23
Cluster 7	5.51387e-06	2.07581e-05	5.25854	TP53 Regulates Transcription of Cell Cycle Genes	Reactome	R-HSA-6791312	CDC25C; CDK1; CCNB1; CCNA2; AURKA	995; 983; 891; 6790; 890	51	51
Cluster 7	5.51387e-06	2.07581e-05	5.25854	Nuclear Envelope Breakdown	Reactome	R-HSA-2980766	PLK1; CDK1; CCNB1; LMNB1; CCNB2	5347; 4001; 983; 9133; 891	51	51
Cluster 7	5.83231e-06	2.16387e-05	5.23416	APC/C:Cdc20 mediated degradation of Cyclin B	Reactome	R-HSA-174048	CDK1; CCNB1; UBE2C; CDC20	983; 991; 891; 11065	24	24
Cluster 7	8.14364e-06	2.97825e-05	5.08918	Formation of tubulin folding intermediates by CCT/TriC	Reactome	R-HSA-389960	TUBA1C; TUBA1B; TUBB6; TUBB4B	84790; 10376; 10383; 84617	26	26
Cluster 7	8.94681e-06	3.22589e-05	5.04833	Signal Transduction	Reactome	R-HSA-162582	MAD2L1; BUB1B; PLK1; BIRC5; NDE1; PRC1; KIF2C; RACGAP1; RAD21; AURKB; DLGAP5; CDCA8; INCENP; CENPM; BUB3; NUF2; CDC25C; CENPF; CENPE; RANGAP1; CENPA; H2AFV; TACC3; H2AFX; H2AFZ; CDC20; CDK1; SPC25; SPC24	9787; 701; 55143; 1063; 3015; 332; 1062; 11004; 54820; 79019; 3014; 9212; 995; 5347; 991; 29127; 983; 147841; 83540; 57405; 3619; 4085; 1058; 10460; 9055; 94239; 9184; 5905; 5885	2643	2629
Cluster 7	1.96077e-05	6.90922e-05	4.70757	Chromosome Maintenance	Reactome	R-HSA-73886	CENPM; MIS18BP1; H2AFX; H2AFV; H2AFZ; CENPA	79019; 3014; 1058; 94239; 55320; 3015	112	111
Cluster 7	1.97021e-05	6.90922e-05	4.70549	Depolymerisation of the Nuclear Lamina	Reactome	R-HSA-4419969	CDK1; CCNB1; LMNB1	4001; 891; 983	11	11
Cluster 7	2.17065e-05	7.50928e-05	4.66341	Cooperation of Prefoldin and TriC/CCT in actin and tubulin folding	Reactome	R-HSA-389958	TUBA1C; TUBA1B; TUBB6; TUBB4B	84790; 10376; 10383; 84617	33	33
Cluster 7	2.2905e-05	7.81826e-05	4.64007	DNA Damage Response	Wikipathways	WP707	CDC25C; CDK1; CCNB1; H2AFX; CCNB2	983; 995; 891; 9133; 3014	68	68
Cluster 7	3.39043e-05	0.000114204	4.46975	Chk1/Chk2(Cds1) mediated inactivation of Cyclin B:Cdk1 complex	Reactome	R-HSA-75035	CDC25C; CDK1; CCNB1	995; 891; 983	13	13
Cluster 7	3.84214e-05	0.000127739	4.41543	Carboxyterminal post-translational modifications of tubulin	Reactome	R-HSA-8955332	TUBA1C; TUBA1B; TUBB6; TUBB4B	84790; 10376; 10383; 84617	38	38
Cluster 7	4.74525e-05	0.000155742	4.32374	p73 transcription factor network	PID	p73pathway	PLK1; CDK1; CCNB1; CCNA2; BUB3	5347; 983; 890; 891; 9184	79	79
Cluster 7	5.35184e-05	0.000171361	4.2715	Cellular responses to stress	Reactome	R-HSA-2262752	CDKN2C; H2AFV; LMNB1; CCNA2; CDKN2D; UBE2C; FZR1; H2AFX; H2AFZ	3014; 3015; 94239; 4001; 1031; 890; 51343; 1032; 11065	345	344
Cluster 7	5.35503e-05	0.000171361	4.27124	estrogen responsive protein efp controls cell cycle and breast tumors growth	BioCarta	efppathway	CCNB2; CCNB1; CDK1	891; 9133; 983	15	15
Cluster 7	7.50821e-05	0.000237297	4.12446	Phosphorylation of proteins involved in the G2/M transition by Cyclin A:Cdc2 complexes	Reactome	R-HSA-170145	CDK1; CCNA2	983; 890	3	3
Cluster 7	7.96547e-05	0.000248678	4.09879	Gap junction - Homo sapiens (human)	KEGG	path:hsa04540	TUBA1C; TUBA1B; TUBB6; CDK1; TUBB4B	10376; 10383; 84790; 84617; 983	88	88
Cluster 7	8.40694e-05	0.000259299	4.07536	miRNA Regulation of DNA Damage Response	Wikipathways	WP1530	CDC25C; CDK1; CCNB1; H2AFX; CCNB2	995; 983; 3014; 9133; 891	89	89
Cluster 7	0.000112409	0.00034258	3.9492	ATM Signaling Pathway	Wikipathways	WP2516	CDC25C; CDK1; CCNB1	995; 891; 983	19	19
Cluster 7	0.00013177	0.000392244	3.88018	Mitotic G1-G1-S phases	Wikipathways	WP1858	CDK1; CCNA2; TOP2A	890; 983; 7153	20	20
Cluster 7	0.00013177	0.000392244	3.88018	Conversion from APC/C:Cdc20 to APC/C:Cdh1 in late anaphase	Reactome	R-HSA-176407	UBE2C; FZR1; CDC20	51343; 11065; 991	20	20
Cluster 7	0.000153177	0.000450729	3.81481	cell cycle: g2/m checkpoint	BioCarta	g2pathway	CDK1; CCNB1; CDKN2D	891; 983; 1032	21	21
Cluster 7	0.000166462	0.000483068	3.77868	Pathogenic Escherichia coli infection - Homo sapiens (human)	KEGG	path:hsa05130	TUBB6; TUBA1B; TUBA1C; TUBB4B	10376; 84617; 10383; 84790	55	55
Cluster 7	0.000167941	0.000483068	3.77484	S Phase	Reactome	R-HSA-69242	UBE2C; FZR1; CCNA2; CKS1B; RAD21	890; 5885; 51343; 1163; 11065	103	103
Cluster 7	0.000178591	0.000507991	3.74814	Pathogenic Escherichia coli infection	Wikipathways	WP2272	TUBB6; TUBB4B; TUBA1C; TUBA1B	10383; 84617; 84790; 10376	56	56
Cluster 7	0.000202501	0.000563482	3.69357	how progesterone initiates the oocyte maturation	BioCarta	mprpathway	CDC25C; CDK1; CCNB1	995; 983; 891	23	23
Cluster 7	0.000202501	0.000563482	3.69357	APC/C:Cdc20 mediated degradation of Securin	Reactome	R-HSA-174154	PTTG1; UBE2C; CDC20	9232; 991; 11065	23	23
Cluster 7	0.000214791	0.000591253	3.66798	Cellular responses to external stimuli	Reactome	R-HSA-8953897	CDKN2C; H2AFV; LMNB1; CCNA2; CDKN2D; UBE2C; FZR1; H2AFX; H2AFZ	3014; 51343; 3015; 94239; 4001; 890; 1031; 1032; 11065	414	413
Cluster 7	0.000248644	0.000677158	3.60442	Aurora C signaling	PID	aurora_c_pathway	INCENP; AURKB	9212; 3619	5	5
Cluster 7	0.000261099	0.000696263	3.5832	G0 and Early G1	Reactome	R-HSA-1538133	CDK1; CCNA2; TOP2A	983; 890; 7153	25	25
Cluster 7	0.000261099	0.000696263	3.5832	stathmin and breast cancer resistance to antimicrotubule agents	BioCarta	stathminpathway	TUBA1C; CDK1; CCNB1	84790; 983; 891	25	25
Cluster 7	0.000288298	0.00076087	3.54016	HTLV-I infection - Homo sapiens (human)	KEGG	path:hsa05166	CDKN2C; CCNB2; BUB3; BUB1B; CDC20; MAD2L1; PTTG1	1031; 9232; 701; 9133; 991; 9184; 4085	255	255
Cluster 7	0.000329326	0.000860281	3.48237	G2/M Checkpoints	Reactome	R-HSA-69481	CDC25C; CDK1; CCNB1; H2AFX; CCNB2	995; 983; 3014; 9133; 891	120	119
Cluster 7	0.000367895	0.000941812	3.43428	CDK-mediated phosphorylation and removal of Cdc6	Reactome	R-HSA-69017	UBE2C; FZR1; CCNA2	51343; 11065; 890	28	28
Cluster 7	0.000367895	0.000941812	3.43428	Prefoldin mediated transfer of substrate to CCT/TriC	Reactome	R-HSA-389957	TUBA1C; TUBB4B; TUBB6	84790; 10383; 84617	28	28
Cluster 7	0.000378434	0.0009592	3.42201	G1 to S cell cycle control	Wikipathways	WP45	CDK1; CCNB1; CDKN2D; CDKN2C	983; 1032; 891; 1031	68	68
Cluster 7	0.000400209	0.000994694	3.39771	Loss of Nlp from mitotic centrosomes	Reactome	R-HSA-380259	PLK1; CDK1; NDE1; TUBB4B	5347; 983; 10383; 54820	69	69
Cluster 7	0.000400209	0.000994694	3.39771	Loss of proteins required for interphase microtubule organization from the centrosome	Reactome	R-HSA-380284	PLK1; CDK1; NDE1; TUBB4B	5347; 983; 10383; 54820	69	69
Cluster 7	0.000408869	0.00100645	3.38842	Cyclin A:Cdk2-associated events at S phase entry	Reactome	R-HSA-69656	FZR1; CCNA2; CKS1B	51343; 1163; 890	29	29
Cluster 7	0.000413194	0.00100741	3.38385	Oxidative Stress Induced Senescence	Reactome	R-HSA-2559580	CDKN2C; H2AFV; H2AFX; H2AFZ; CDKN2D	3014; 1031; 1032; 3015; 94239	126	125
Cluster 7	0.000496324	0.00119867	3.30424	Parkin-Ubiquitin Proteasomal System pathway	Wikipathways	WP2359	TUBB6; TUBB4B; TUBA1C; TUBA1B	10383; 84617; 84790; 10376	73	73
Cluster 7	0.000521476	0.00124764	3.28277	Transcriptional Regulation by TP53	Reactome	R-HSA-3700989	CCNB1; CCNA2; CDC25C; BIRC5; TPX2; CDK1; AURKA; AURKB	891; 995; 983; 22974; 6790; 9212; 890; 332	373	370
Cluster 7	0.000578452	0.00135857	3.23773	G1/S Transition	Reactome	R-HSA-69206	CDK1; CCNB1; CCNA2; CKS1B	983; 891; 1163; 890	76	76
Cluster 7	0.000578452	0.00135857	3.23773	Meiosis	Reactome	R-HSA-1500620	H2AFV; H2AFX; H2AFZ; RAD21	3014; 5885; 3015; 94239	77	76
Cluster 7	0.000657638	0.0015305	3.18201	Nuclear Pore Complex (NPC) Disassembly	Reactome	R-HSA-3301854	CDK1; CCNB1; CCNB2	983; 9133; 891	34	34
Cluster 7	0.000669807	0.00154478	3.17405	Recruitment of NuMA to mitotic centrosomes	Reactome	R-HSA-380320	PLK1; CDK1; NDE1; TUBB4B	5347; 983; 10383; 54820	79	79
Cluster 7	0.000702406	0.00159129	3.15341	Recruitment of mitotic centrosome proteins and complexes	Reactome	R-HSA-380270	PLK1; CDK1; NDE1; TUBB4B	5347; 983; 10383; 54820	80	80
Cluster 7	0.000702406	0.00159129	3.15341	Centrosome maturation	Reactome	R-HSA-380287	PLK1; CDK1; NDE1; TUBB4B	5347; 983; 10383; 54820	80	80
Cluster 7	0.00084475	0.00189698	3.07327	ATR signaling pathway	PID	atr_pathway	PLK1; CDC25C; CCNA2	5347; 995; 890	37	37
Cluster 7	0.000883509	0.00194981	3.05379	sonic hedgehog receptor ptc1 regulates cell cycle	BioCarta	ptc1pathway	CDK1; CCNB1	891; 983	9	9
Cluster 7	0.000883509	0.00194981	3.05379	E2F-enabled inhibition of pre-replication complex formation	Reactome	R-HSA-113507	CDK1; CCNB1	891; 983	9	9
Cluster 7	0.00110079	0.00238816	2.9583	MASTL Facilitates Mitotic Progression	Reactome	R-HSA-2465910	CDK1; CCNB1	891; 983	10	10
Cluster 7	0.00110079	0.00238816	2.9583	SCF-beta-TrCP mediated degradation of Emi1	Reactome	R-HSA-174113	FZR1; CDC20	991; 51343	10	10
Cluster 7	0.00123472	0.0026562	2.90843	Regulation of TP53 Activity through Phosphorylation	Reactome	R-HSA-6804756	TPX2; CCNA2; AURKA; AURKB	9212; 890; 22974; 6790	93	93
Cluster 7	0.00126247	0.00269327	2.89878	Cellular senescence - Homo sapiens (human)	KEGG	path:hsa04218	CCNA2; CCNB1; CALM2; CDK1; CCNB2	805; 891; 890; 9133; 983	160	160
Cluster 7	0.00129791	0.00270318	2.88675	Regulation of TP53 Activity	Reactome	R-HSA-5633007	CDK1; TPX2; CCNA2; AURKA; AURKB	983; 22974; 9212; 890; 6790	161	161
Cluster 7	0.00131307	0.00270318	2.88171	Deposition of new CENPA-containing nucleosomes at the centromere	Reactome	R-HSA-606279	MIS18BP1; CENPM; CENPA	79019; 55320; 1058	43	43
Cluster 7	0.00131307	0.00270318	2.88171	Nucleosome assembly	Reactome	R-HSA-774815	MIS18BP1; CENPM; CENPA	79019; 55320; 1058	43	43
Cluster 7	0.00133618	0.00270318	2.87414	G2/M DNA damage checkpoint	Reactome	R-HSA-69473	CDC25C; CDK1; CCNB1; H2AFX	995; 983; 3014; 891	96	95
Cluster 7	0.00133618	0.00270318	2.87414	RHO GTPases activate PKNs	Reactome	R-HSA-5625740	CDC25C; H2AFV; H2AFX; H2AFZ	995; 3014; 3015; 94239	96	95
Cluster 7	0.00134103	0.00270318	2.87256	Transcription of E2F targets under negative control by p107 (RBL1) and p130 (RBL2) in complex with HDAC1	Reactome	R-HSA-1362300	CDK1; CCNA2	890; 983	11	11
Cluster 7	0.00134103	0.00270318	2.87256	apoptotic dna-fragmentation and tissue homeostasis	BioCarta	dnafragmentpathway	HMGB2; H1FX	3148; 8971	11	11
Cluster 7	0.0014041	0.00278642	2.8526	Cyclin D associated events in G1	Reactome	R-HSA-69231	CDKN2C; CKS1B; CDKN2D	1031; 1032; 1163	44	44
Cluster 7	0.0014041	0.00278642	2.8526	G1 Phase	Reactome	R-HSA-69236	CDKN2C; CKS1B; CDKN2D	1031; 1032; 1163	44	44
Cluster 7	0.00144334	0.00282056	2.84063	Anchoring of the basal body to the plasma membrane	Reactome	R-HSA-5620912	PLK1; CDK1; NDE1; TUBB4B	983; 5347; 10383; 54820	97	97
Cluster 7	0.00144334	0.00282056	2.84063	Chaperonin-mediated protein folding	Reactome	R-HSA-390466	TUBA1C; TUBB6; TUBB4B; TUBA1B	84790; 84617; 10376; 10383	97	97
Cluster 7	0.00159783	0.00304167	2.79647	ATM Signaling Network in Development and Disease	Wikipathways	WP3878	CDK1; H2AFX; AURKB	983; 9212; 3014	46	46
Cluster 7	0.00159783	0.00304167	2.79647	Regulation of Microtubule Cytoskeleton	Wikipathways	WP2038	CDK1; KIF2C; AURKB	983; 9212; 11004	46	46
Cluster 7	0.00159783	0.00304167	2.79647	Switching of origins to a post-replicative state	Reactome	R-HSA-69052	UBE2C; FZR1; CCNA2	51343; 11065; 890	46	46
Cluster 7	0.001604	0.00304167	2.79479	mechanism of protein import into the nucleus	BioCarta	npcpathway	KPNA2; RANGAP1	3838; 5905	12	12
Cluster 7	0.00173724	0.00327009	2.76014	Reproduction	Reactome	R-HSA-1474165	H2AFV; H2AFX; H2AFZ; RAD21	3014; 5885; 3015; 94239	103	102
Cluster 7	0.00180064	0.00336471	2.74457	Protein folding	Reactome	R-HSA-391251	TUBA1C; TUBB6; TUBB4B; TUBA1B	84790; 84617; 10376; 10383	103	103
Cluster 7	0.00219722	0.00407601	2.65813	akap95 role in mitosis and chromosome dynamics	BioCarta	akap95pathway	CDK1; CCNB1	891; 983	14	14
Cluster 7	0.00240461	0.00442864	2.61895	Packaging Of Telomere Ends	Reactome	R-HSA-171306	H2AFV; H2AFX; H2AFZ	3014; 3015; 94239	54	53
Cluster 7	0.00246957	0.00451579	2.60738	Membrane Trafficking	Reactome	R-HSA-199991	RACGAP1; CENPE; KIF23; KIF22; KIF11; KIFC1; KIF20B; KIF2C; KIF20A	9493; 3833; 29127; 3835; 10112; 3832; 1062; 11004; 9585	582	582
Cluster 7	0.00364647	0.00648262	2.43813	SCF(Skp2)-mediated degradation of p27/p21	Reactome	R-HSA-187577	CCNA2; CKS1B	890; 1163	18	18
Cluster 7	0.00364647	0.00648262	2.43813	regulation of cell cycle progression by plk3	BioCarta	plk3pathway	CDK1; CCNB1	891; 983	18	18
Cluster 7	0.00364647	0.00648262	2.43813	Deregulated CDK5 triggers multiple neurodegenerative pathways in Alzheimer,s disease models	Reactome	R-HSA-8862803	CDC25C; LMNB1	995; 4001	18	18
Cluster 7	0.00364647	0.00648262	2.43813	Neurodegenerative Diseases	Reactome	R-HSA-8863678	CDC25C; LMNB1	995; 4001	18	18
Cluster 7	0.00376655	0.0066499	2.42406	Vesicle-mediated transport	Reactome	R-HSA-5653656	RACGAP1; CENPE; KIF23; KIF22; KIF11; KIFC1; KIF20B; KIF2C; KIF20A	9493; 3833; 29127; 3835; 10112; 3832; 1062; 11004; 9585	620	620
Cluster 7	0.00393276	0.0068958	2.4053	Meiotic recombination	Reactome	R-HSA-912446	H2AFV; H2AFX; H2AFZ	3014; 94239; 3015	64	63
Cluster 7	0.00411143	0.00716004	2.38601	RNA Polymerase I Promoter Opening	Reactome	R-HSA-73728	H2AFV; H2AFX; H2AFZ	3014; 94239; 3015	65	64
Cluster 7	0.00429557	0.00743018	2.36698	FoxO signaling pathway - Homo sapiens (human)	KEGG	path:hsa04068	PLK1; CCNB2; CCNB1; CDKN2D	1032; 5347; 891; 9133	132	131
Cluster 7	0.00448343	0.00767824	2.34839	DNA methylation	Reactome	R-HSA-5334118	H2AFV; H2AFX; H2AFZ	3014; 3015; 94239	67	66
Cluster 7	0.00449897	0.00767824	2.34689	Regulation of cytoplasmic and nuclear SMAD2/3 signaling	PID	smad2_3pathway	CALM2; KPNA2	3838; 805	20	20
Cluster 7	0.00487522	0.00821089	2.31201	p53 signaling pathway - Homo sapiens (human)	KEGG	path:hsa04115	CDK1; CCNB1; CCNB2	983; 9133; 891	68	68
Cluster 7	0.00487522	0.00821089	2.31201	Activated PKN1 stimulates transcription of AR (androgen receptor) regulated genes KLK2 and KLK3	Reactome	R-HSA-5625886	H2AFV; H2AFX; H2AFZ	3014; 3015; 94239	69	68
Cluster 7	0.00507863	0.00849757	2.29425	SIRT1 negatively regulates rRNA expression	Reactome	R-HSA-427359	H2AFV; H2AFX; H2AFZ	3014; 3015; 94239	70	69
Cluster 7	0.0051652	0.0085863	2.28691	Apoptosis - Homo sapiens (human)	KEGG	path:hsa04210	TUBA1C; TUBA1B; BIRC5; LMNB1	10376; 84790; 332; 4001	138	138
Cluster 7	0.0054338	0.00886117	2.2649	Estrogen-dependent gene expression	Reactome	R-HSA-9018519	H2AFV; H2AFX; H2AFZ; RAD21	3014; 5885; 3015; 94239	142	140
Cluster 7	0.00543439	0.00886117	2.26485	E2F mediated regulation of DNA replication	Reactome	R-HSA-113510	CDK1; CCNB1	983; 891	22	22
Cluster 7	0.00543439	0.00886117	2.26485	Autodegradation of Cdh1 by Cdh1:APC/C	Reactome	R-HSA-174084	UBE2C; FZR1	51343; 11065	22	22
Cluster 7	0.00593266	0.00961241	2.22675	Signaling events mediated by PRL	PID	prlsignalingeventspathway	TUBA1B; CCNA2	10376; 890	23	23
Cluster 7	0.00605676	0.00975176	2.21776	Hemostasis	Reactome	R-HSA-109582	RACGAP1; CENPE; KIF23; KIF22; KIF11; KIFC1; KIF20B; KIF2C; KIF20A	9493; 3833; 29127; 3832; 3835; 10112; 1062; 11004; 9585	668	667
Cluster 7	0.00617222	0.00987555	2.20956	PRC2 methylates histones and DNA	Reactome	R-HSA-212300	H2AFV; H2AFX; H2AFZ	3014; 3015; 94239	75	74
Cluster 7	0.00640647	0.0101238	2.19338	E2F transcription factor network	PID	e2f_pathway	CDK1; CCNA2; CDKN2C	983; 1031; 890	75	75
Cluster 7	0.00640647	0.0101238	2.19338	Synthesis of DNA	Reactome	R-HSA-69239	UBE2C; FZR1; CCNA2	51343; 11065; 890	75	75
Cluster 7	0.00660171	0.0103683	2.18034	ESR-mediated signaling	Reactome	R-HSA-8939211	H2AFV; H2AFX; H2AFZ; RAD21	3014; 5885; 3015; 94239	150	148
Cluster 7	0.00707945	0.0110508	2.15	Phagosome - Homo sapiens (human)	KEGG	path:hsa04145	TUBB6; TUBA1B; TUBA1C; TUBB4B	10376; 84617; 10383; 84790	152	151
Cluster 7	0.00714087	0.0110792	2.14625	ERCC6 (CSB) and EHMT2 (G9a) positively regulate rRNA expression	Reactome	R-HSA-427389	H2AFV; H2AFX; H2AFZ	3014; 3015; 94239	79	78
Cluster 7	0.00765711	0.0118085	2.11594	DNA Replication	Reactome	R-HSA-69306	UBE2C; FZR1; CCNA2	51343; 11065; 890	80	80
Cluster 7	0.00847195	0.0129869	2.07202	Telomere Maintenance	Reactome	R-HSA-157579	H2AFV; H2AFX; H2AFZ	3014; 3015; 94239	84	83
Cluster 7	0.00872129	0.0132896	2.05942	DNA Damage/Telomere Stress Induced Senescence	Reactome	R-HSA-2559586	LMNB1; CCNA2	4001; 890	28	28
Cluster 7	0.00933598	0.0140605	2.02984	RUNX1 regulates transcription of genes involved in differentiation of HSCs	Reactome	R-HSA-8939236	H2AFV; H2AFX; H2AFZ	3014; 3015; 94239	88	86
Cluster 7	0.00933703	0.0140605	2.02979	Cyclin E associated events during G1/S transition	Reactome	R-HSA-69202	CCNA2; CKS1B	1163; 890	29	29
Cluster 8	2.11051e-09	1.47735e-07	8.67561	M Phase	Reactome	R-HSA-68886	CCNB2; H2AFV; BIRC5; H2AFZ; CENPA; PTTG1	9133; 9232; 332; 1058; 94239; 3015	338	337
Cluster 8	1.7248e-08	6.0368e-07	7.76326	Cell Cycle, Mitotic	Reactome	R-HSA-69278	CCNB2; H2AFV; BIRC5; H2AFZ; CENPA; PTTG1	9133; 1058; 9232; 3015; 94239; 332	479	478
Cluster 8	4.45505e-08	1.03951e-06	7.35115	Cell Cycle	Reactome	R-HSA-1640170	CCNB2; H2AFV; BIRC5; H2AFZ; CENPA; PTTG1	9133; 1058; 9232; 3015; 94239; 332	561	560
Cluster 8	1.1204e-06	1.96069e-05	5.95063	FOXM1 transcription factor network	PID	foxm1pathway	CCNB2; BIRC5; CENPA	9133; 1058; 332	42	42
Cluster 8	9.45198e-06	0.000132328	5.02448	RHO GTPase Effectors	Reactome	R-HSA-195258	BIRC5; H2AFZ; H2AFV; CENPA	332; 1058; 94239; 3015	300	299
Cluster 8	1.96195e-05	0.000213015	4.70731	Resolution of Sister Chromatid Cohesion	Reactome	R-HSA-2500257	CCNB2; BIRC5; CENPA	9133; 332; 1058	108	108
Cluster 8	2.13015e-05	0.000213015	4.67159	Chromosome Maintenance	Reactome	R-HSA-73886	H2AFV; H2AFZ; CENPA	1058; 94239; 3015	112	111
Cluster 8	3.26529e-05	0.000259815	4.48608	Separation of Sister Chromatids	Reactome	R-HSA-2467813	PTTG1; BIRC5; CENPA	9232; 332; 1058	128	128
Cluster 8	3.93165e-05	0.000259815	4.40543	Signaling by Rho GTPases	Reactome	R-HSA-194315	H2AFV; H2AFZ; BIRC5; CENPA	1058; 94239; 332; 3015	434	429
Cluster 8	4.17861e-05	0.000259815	4.37897	Mitotic Anaphase	Reactome	R-HSA-68882	PTTG1; BIRC5; CENPA	9232; 332; 1058	139	139
Cluster 8	4.26911e-05	0.000259815	4.36966	Mitotic Metaphase and Anaphase	Reactome	R-HSA-2555396	PTTG1; BIRC5; CENPA	9232; 332; 1058	140	140
Cluster 8	4.45397e-05	0.000259815	4.35125	Mitotic Prophase	Reactome	R-HSA-68875	CCNB2; H2AFV; H2AFZ	9133; 94239; 3015	143	142
Cluster 8	9.79864e-05	0.000513927	4.00883	Mitotic Prometaphase	Reactome	R-HSA-68877	CCNB2; BIRC5; CENPA	9133; 332; 1058	185	185
Cluster 8	0.000102785	0.000513927	3.98807	Cellular Senescence	Reactome	R-HSA-2559583	H2AFV; H2AFZ; HIST1H1C	3006; 3015; 94239	189	188
Cluster 8	0.000116999	0.000545993	3.93182	Aurora A signaling	PID	aurora_a_pathway	BIRC5; CENPA	1058; 332	31	31
Cluster 8	0.000205786	0.000900313	3.68658	Aurora B signaling	PID	aurora_b_pathway	BIRC5; CENPA	1058; 332	41	41
Cluster 8	0.000233543	0.000961646	3.63163	Cell Cycle Checkpoints	Reactome	R-HSA-69620	CCNB2; BIRC5; CENPA	9133; 332; 1058	249	248
Cluster 8	0.000344746	0.00134068	3.4625	Packaging Of Telomere Ends	Reactome	R-HSA-171306	H2AFV; H2AFZ	3015; 94239	54	53
Cluster 8	0.000487333	0.00176023	3.31217	Meiotic recombination	Reactome	R-HSA-912446	H2AFV; H2AFZ	94239; 3015	64	63
Cluster 8	0.000502923	0.00176023	3.2985	RNA Polymerase I Promoter Opening	Reactome	R-HSA-73728	H2AFV; H2AFZ	94239; 3015	65	64
Cluster 8	0.000534826	0.00177888	3.27179	DNA methylation	Reactome	R-HSA-5334118	H2AFV; H2AFZ	3015; 94239	67	66
Cluster 8	0.000567693	0.00177888	3.24589	Activated PKN1 stimulates transcription of AR (androgen receptor) regulated genes KLK2 and KLK3	Reactome	R-HSA-5625886	H2AFV; H2AFZ	3015; 94239	69	68
Cluster 8	0.000584488	0.00177888	3.23322	SIRT1 negatively regulates rRNA expression	Reactome	R-HSA-427359	H2AFV; H2AFZ	3015; 94239	70	69
Cluster 8	0.000611374	0.00178317	3.21369	Cellular responses to stress	Reactome	R-HSA-2262752	H2AFV; H2AFZ; HIST1H1C	3015; 94239; 3006	345	344
Cluster 8	0.00067206	0.00183754	3.17259	PRC2 methylates histones and DNA	Reactome	R-HSA-212300	H2AFV; H2AFZ	3015; 94239	75	74
Cluster 8	0.000690294	0.00183754	3.16097	Condensation of Prophase Chromosomes	Reactome	R-HSA-2299718	H2AFV; H2AFZ	3015; 94239	76	75
Cluster 8	0.000708767	0.00183754	3.1495	Meiosis	Reactome	R-HSA-1500620	H2AFV; H2AFZ	3015; 94239	77	76
Cluster 8	0.000746429	0.00186607	3.12701	ERCC6 (CSB) and EHMT2 (G9a) positively regulate rRNA expression	Reactome	R-HSA-427389	H2AFV; H2AFZ	3015; 94239	79	78
Cluster 8	0.000844756	0.00198322	3.07327	Telomere Maintenance	Reactome	R-HSA-157579	H2AFV; H2AFZ	3015; 94239	84	83
Cluster 8	0.000906606	0.00198322	3.04258	RUNX1 regulates transcription of genes involved in differentiation of HSCs	Reactome	R-HSA-8939236	H2AFV; H2AFZ	3015; 94239	88	86
Cluster 8	0.000970589	0.00198322	3.01296	Retinoblastoma (RB) in Cancer	Wikipathways	WP2446	CCNB2; H2AFZ	3015; 9133	89	89
Cluster 8	0.00101443	0.00198322	2.99378	RNA Polymerase I Chain Elongation	Reactome	R-HSA-73777	H2AFV; H2AFZ	3015; 94239	92	91
Cluster 8	0.0010367	0.00198322	2.98435	RUNX1 regulates genes involved in megakaryocyte differentiation and platelet function	Reactome	R-HSA-8936459	H2AFV; H2AFZ	3015; 94239	94	92
Cluster 8	0.00104234	0.00198322	2.98199	Cellular responses to external stimuli	Reactome	R-HSA-8953897	H2AFV; H2AFZ; HIST1H1C	3015; 94239; 3006	414	413
Cluster 8	0.00105921	0.00198322	2.97502	B-WICH complex positively regulates rRNA expression	Reactome	R-HSA-5250924	H2AFV; H2AFZ	3015; 94239	94	93
Cluster 8	0.00105921	0.00198322	2.97502	Formation of the beta-catenin:TCF transactivating complex	Reactome	R-HSA-201722	H2AFV; H2AFZ	3015; 94239	94	93
Cluster 8	0.00110494	0.00198322	2.95666	Amplification of signal from unattached kinetochores via a MAD2 inhibitory signal	Reactome	R-HSA-141444	BIRC5; CENPA	332; 1058	95	95
Cluster 8	0.00110494	0.00198322	2.95666	Amplification of signal from the kinetochores	Reactome	R-HSA-141424	BIRC5; CENPA	332; 1058	95	95
Cluster 8	0.00110494	0.00198322	2.95666	RHO GTPases activate PKNs	Reactome	R-HSA-5625740	H2AFV; H2AFZ	3015; 94239	96	95
Cluster 8	0.00127238	0.00221481	2.89538	Reproduction	Reactome	R-HSA-1474165	H2AFV; H2AFZ	3015; 94239	103	102
Cluster 8	0.00129724	0.00221481	2.88698	Cell Cycle	Wikipathways	WP179	CCNB2; PTTG1	9133; 9232	103	103
Cluster 8	0.00137322	0.00222666	2.86226	Transcriptional regulation by small RNAs	Reactome	R-HSA-5578749	H2AFV; H2AFZ	3015; 94239	107	106
Cluster 8	0.00139902	0.00222666	2.85418	NoRC negatively regulates rRNA expression	Reactome	R-HSA-427413	H2AFV; H2AFZ	3015; 94239	108	107
Cluster 8	0.00142504	0.00222666	2.84617	Positive epigenetic regulation of rRNA expression	Reactome	R-HSA-5250913	H2AFV; H2AFZ	94239; 3015	109	108
Cluster 8	0.00147779	0.00222666	2.83039	Negative epigenetic regulation of rRNA expression	Reactome	R-HSA-5250941	H2AFV; H2AFZ	3015; 94239	111	110
Cluster 8	0.00150452	0.00222666	2.8226	RNA Polymerase I Promoter Clearance	Reactome	R-HSA-73854	H2AFV; H2AFZ	3015; 94239	112	111
Cluster 8	0.00150452	0.00222666	2.8226	Senescence-Associated Secretory Phenotype (SASP)	Reactome	R-HSA-2559582	H2AFV; H2AFZ	3015; 94239	112	111
Cluster 8	0.00153148	0.00222666	2.81489	Mitotic Spindle Checkpoint	Reactome	R-HSA-69618	BIRC5; CENPA	332; 1058	112	112
Cluster 8	0.00155866	0.00222666	2.80725	RNA Polymerase I Transcription	Reactome	R-HSA-73864	H2AFV; H2AFZ	3015; 94239	114	113
Cluster 8	0.00181379	0.00251337	2.74141	RHO GTPases Activate Formins	Reactome	R-HSA-5663220	BIRC5; CENPA	332; 1058	122	122
Cluster 8	0.00187302	0.00251337	2.72746	Cell cycle - Homo sapiens (human)	KEGG	path:hsa04110	PTTG1; CCNB2	9232; 9133	124	124
Cluster 8	0.00187302	0.00251337	2.72746	Oocyte meiosis - Homo sapiens (human)	KEGG	path:hsa04114	PTTG1; CCNB2	9232; 9133	124	124
Cluster 8	0.00190298	0.00251337	2.72057	Oxidative Stress Induced Senescence	Reactome	R-HSA-2559580	H2AFV; H2AFZ	3015; 94239	126	125
Cluster 8	0.00211913	0.00273754	2.67384	Systemic lupus erythematosus - Homo sapiens (human)	KEGG	path:hsa05322	H2AFV; H2AFZ	94239; 3015	133	132
Cluster 8	0.00215092	0.00273754	2.66738	Gene Silencing by RNA	Reactome	R-HSA-211000	H2AFV; H2AFZ	3015; 94239	134	133
Cluster 8	0.00237986	0.00297483	2.62345	Estrogen-dependent gene expression	Reactome	R-HSA-9018519	H2AFV; H2AFZ	3015; 94239	142	140
Cluster 8	0.00265512	0.00326068	2.57592	ESR-mediated signaling	Reactome	R-HSA-8939211	H2AFV; H2AFZ	3015; 94239	150	148
Cluster 8	0.0027262	0.00329024	2.56444	Epigenetic regulation of gene expression	Reactome	R-HSA-212165	H2AFV; H2AFZ	94239; 3015	151	150
Cluster 8	0.00324885	0.00385457	2.48827	Necroptosis - Homo sapiens (human)	KEGG	path:hsa04217	H2AFV; H2AFZ	94239; 3015	164	164
Cluster 8	0.00389957	0.0045495	2.40898	Alcoholism - Homo sapiens (human)	KEGG	path:hsa05034	H2AFV; H2AFZ	94239; 3015	180	180
Cluster 8	0.00424606	0.00487253	2.37201	TCF dependent signaling in response to WNT	Reactome	R-HSA-201681	H2AFV; H2AFZ	3015; 94239	190	188
Cluster 8	0.00446972	0.00504646	2.34972	Signaling by Nuclear Receptors	Reactome	R-HSA-9006931	H2AFV; H2AFZ	3015; 94239	195	193
Cluster 8	0.00460652	0.00511836	2.33663	Transcriptional regulation by RUNX1	Reactome	R-HSA-8878171	H2AFV; H2AFZ	3015; 94239	198	196
Cluster 8	0.00768743	0.00840813	2.11422	HTLV-I infection - Homo sapiens (human)	KEGG	path:hsa05166	PTTG1; CCNB2	9232; 9133	255	255
Cluster 8	0.00895924	0.00964841	2.04773	Signaling by WNT	Reactome	R-HSA-195721	H2AFV; H2AFZ	3015; 94239	278	276
Cluster 9	9.26549e-05	0.00370619	4.03313	Regulation of cytoskeletal remodeling and cell spreading by IPP complex components	Reactome	R-HSA-446388	ACTN1; LIMS1	3987; 87	8	8
Cluster 9	0.000241282	0.00482565	3.61747	Beta1 integrin cell surface interactions	PID	integrin1_pathway	ITGA8; TGFBI; NPNT	7045; 8516; 255743	66	66
Cluster 9	0.000393489	0.00524652	3.40507	Cell-extracellular matrix interactions	Reactome	R-HSA-446353	ACTN1; LIMS1	3987; 87	16	16
Cluster 9	0.00190932	0.0156036	2.71912	HIF-2-alpha transcription factor network	PID	hif2pathway	CITED2; ETS1	2113; 10370	35	35
Cluster 9	0.00195044	0.0156036	2.70987	Extracellular matrix organization	Reactome	R-HSA-1474244	ITGA8; ACTN1; COL13A1; NRXN1	9378; 8516; 1305; 87	293	293
Cluster 9	0.002741	0.0157047	2.56209	Non-integrin membrane-ECM interactions	Reactome	R-HSA-3000171	ACTN1; NRXN1	87; 9378	42	42
Cluster 9	0.00290645	0.0157047	2.53664	miR-targeted genes in epithelium - TarBase	Wikipathways	WP2002	CSRP1; HES1; CTSC; TPM4	1075; 1465; 3280; 7171	327	327
Cluster 9	0.00314094	0.0157047	2.50294	Integrin-linked kinase signaling	PID	ilk_pathway	ACTN1; LIMS1	87; 3987	45	45
Cluster 9	0.0035666	0.0158515	2.44775	Notch-mediated HES/HEY network	PID	hes_heypathway	RCAN1; HES1	1827; 3280	48	48
Cluster 9	0.00565207	0.0210517	2.24779	miR-targeted genes in muscle cell - TarBase	Wikipathways	WP2005	CSRP1; HES1; CTSC; TPM4	7171; 3280; 1465; 1075	394	394
Cluster 9	0.00588485	0.0210517	2.23026	Signaling events mediated by focal adhesion kinase	PID	fak_pathway	ACTN1; ETS1	2113; 87	62	62
Cluster 9	0.00664509	0.0210517	2.1775	HIF-1-alpha transcription factor network	PID	hif1_tfpathway	CITED2; ETS1	2113; 10370	66	66
Cluster 9	0.00684179	0.0210517	2.16483	Integrin cell surface interactions	Reactome	R-HSA-216083	ITGA8; COL13A1	1305; 8516	67	67
Cluster 9	0.008292	0.0236914	2.08134	Arrhythmogenic Right Ventricular Cardiomyopathy	Wikipathways	WP2118	ITGA8; ACTN1	8516; 87	74	74
