# Supplementary material for: Lineage dynamics of murine pancreatic development at single-cell resolution
Source: Nat Commun. 2018 Sep 25;9:3922. doi: 10.1038/s41467-018-06176-3 (PMC6156586; doi:10.1038/s41467-018-06176-3)
Supplement: Supplementary file 6 — Supplementary Data 4 [file 41467_2018_6176_MOESM6_ESM.xlsx]

## Sheet: Figure 3 - Timecourse Mes
Supplementary Data 4. Differentially expressed genes of v1 merged (E12.5, E14.5 batch 1, E14.5 batch 2, E17.5) timecourse mesenchymal clusters.
Gene Name	Seurat Fold Change cluster x vs. all	Bimodal Likelihood Ratio adjusted p-value	Wilcoxon adjusted p-value	MAST adjusted p-value	Cluster ID
Cav1	7.19003	0	0	0	1
Upk3b	5.9036	0	0	0	1
Slc9a3r1	5.56463	0	0	0	1
Krt19	5.10823	0	0	0	1
Igfbp2	5.0835	0	0	0	1
Apoe	5.03751	0	0	0	1
Krt7	4.97812	0	0	0	1
Sbspon	4.72406	0	0	0	1
Cryab	4.61762	0	0	0	1
Serpinb1a	4.03899	0	0	0	1
Spint2	4.00391	0	0	0	1
Igfbp5	3.95341	0	0	0	1
Hspb1	3.85659	0	0	2.98985e-297	1
Tm4sf5	3.63453	0	0	0	1
Mgst1	3.56088	0	0	0	1
Wt1	3.28082	1.44362523255291e-316	0	2.31265e-294	1
Aldh1a2	3.23982	0	0	8.04069e-307	1
Ezr	3.22335	0	0	2.35148e-290	1
Egfl6	3.1884	1.33624e-277	0	3.38918e-260	1
Tgm2	3.15859	0	0	0	1
Bcam	3.06383	4.70983e-305	0	4.29784e-267	1
Fbln2	3.00859	2.87373e-270	0	1.63659e-252	1
Prkcdbp	3.00266	6.15117e-262	3.84872e-253	1.73848e-261	1
Gpm6a	2.96723	0	0	0	1
Alad	2.86622	2.27796376999794e-316	3.80111e-251	6.48724e-300	1
Tspan13	2.82088	1.17883e-247	0	6.38545e-224	1
F11r	2.72819	4.5594e-255	0	5.14652e-227	1
Podxl	2.70179	0	0	6.46854e-298	1
Col18a1	2.51543	1.03473e-222	0	1.2007e-200	1
Sulf1	2.45153	1.6934e-204	5.07469e-278	2.76867e-189	1
Rarres1	2.44009	8.75658e-237	0	2.63285e-209	1
Tmem151a	2.36218	5.78451e-241	0	3.73725e-211	1
Npnt	2.30628	4.11828e-203	0	5.39067e-178	1
Tmem176b	2.28878	7.91234e-192	1.39096e-182	4.57345e-185	1
Krt18	2.27843	2.18341e-163	2.16609e-269	4.87501e-144	1
Gas6	2.24311	2.84969e-152	7.22886e-218	2.52349e-142	1
Crip1	2.2197	4.75923e-78	1.94135e-90	7.6197e-75	1
Upk1b	2.20778	2.73618e-195	0	1.56221e-168	1
Cebpb	2.20451	2.76532e-146	3.44667e-163	1.18643e-154	1
Efna1	2.19891	5.41804e-178	4.10752e-287	2.04724e-157	1
Tmem108	2.19166	6.27098e-146	2.21018e-180	2.29828e-117	1
Bst2	2.15974	8.42755e-141	8.34634e-239	3.45154e-119	1
Cd151	2.15382	5.15627e-161	3.02194e-223	2.19284e-138	1
Cd82	2.14223	2.77897e-150	1.06774e-194	9.54683e-138	1
Rspo1	2.13905	1.28545e-171	0	3.31778e-150	1
Atf3	2.132	8.47253e-76	2.4511e-103	1.05027e-65	1
Bex4	2.12918	5.47268e-156	4.71382e-217	9.12252e-130	1
S100a6	2.1232	4.22197e-131	2.94816e-132	6.05841e-153	1
Frem2	2.11787	8.70885e-222	0	2.25173e-191	1
Bex1	2.1135	3.25892e-155	6.60665e-224	4.81304e-127	1
Gata6	2.10682	4.81018e-149	1.16667e-201	4.14687e-135	1
Aprt	2.08841	4.00812e-153	8.11444e-141	9.48498e-158	1
Cystm1	2.08104	3.82582e-169	7.98073e-280	1.64077e-144	1
Ptgds	2.0774	2.6923e-225	0	5.80343e-201	1
Ppp2r2b	2.05064	3.49986e-186	0	6.96668e-158	1
Slc48a1	2.04685	4.99235e-158	8.6079e-247	3.74048e-136	1
Fgf9	2.0358	2.99602e-193	0	4.99459e-166	1
Cd200	2.03257	1.49997e-185	0	1.86706e-163	1
Cadm1	2.00388	2.03104e-169	0	1.87237e-144	1
Stmn2	10.3192	2.68889e-141	2.03868e-284	6.63162e-143	2
Cxcl13	6.24578	8.09214e-59	2.09785e-66	5.20649e-55	2
Mgp	5.57588	8.98291e-101	4.55096e-173	6.93298e-99	2
Mfap4	4.26826	1.20339e-161	1.85508e-88	2.34275e-173	2
Eln	4.15387	2.17111e-87	6.7685e-38	1.28533e-72	2
Dcn	3.75812	1.68743e-54	1.51023e-40	7.09673e-54	2
Cxcl12	3.42621	1.81781e-95	4.08469e-75	2.60552e-99	2
Prss23	3.1611	8.53555e-61	7.30358e-78	7.10171e-59	2
Lum	3.13174	7.70334e-39	4.2961e-39	9.18238e-40	2
Cthrc1	3.05272	3.059e-40	4.05045e-32	7.41582e-40	2
Acta2	2.77316	5.26343e-29	1.47395e-42	2.54063e-31	2
Fibin	2.73845	4.10317e-43	3.77598e-81	3.93681e-44	2
Igfbp7	2.62282	7.84707e-20	1.66546e-25	9.10899e-22	2
Fhl1	2.58152	3.44052e-51	3.57959e-72	2.00735e-49	2
Bgn	2.56453	9.76212e-54	3.09869e-44	4.67151e-54	2
Spon1	2.49183	5.69106e-53	1.05911e-91	5.86943e-54	2
Prnp	2.26167	5.35422e-37	1.0309e-27	2.4846e-37	2
Ace2	2.12035	6.83365e-23	1.81051e-43	9.90628e-25	2
Nkain4	2.05725	1.12295e-32	9.72396e-26	2.04436e-32	2
Ndufa4l2	5.0716	3.08264e-118	1.80558e-222	2.7113e-131	3
Col4a1	3.7481	8.91708e-110	6.51414e-153	5.32978e-136	3
Cox4i2	3.69357	3.24762e-122	1.81741e-282	3.27734e-118	3
Phlda1	3.63274	5.43926e-78	2.95947e-85	1.56852e-85	3
Sept4	3.09274	3.18068e-101	1.98809e-282	4.93239e-104	3
Crip2	3.07732	5.14811e-78	3.60535e-76	1.02001e-74	3
Ebf1	3.06881	2.2596e-71	7.53155e-93	1.04019e-100	3
Lpl	2.88723	2.25048e-63	1.19664e-83	6.7259e-64	3
Col4a2	2.83361	6.69927e-78	1.38623e-132	3.47296e-89	3
Slc25a5	2.8014	1.10805e-107	1.45111e-71	1.62694e-100	3
Thy1	2.67242	6.6266e-69	3.90479e-175	4.03592e-71	3
Acta2	2.61234	1.66252e-45	2.18102e-72	3.29931e-40	3
Chst2	2.58556	2.25501e-63	5.14259e-108	2.13339e-68	3
Mfge8	2.535	2.6465e-61	7.22884e-61	2.41206e-71	3
Tinagl1	2.41321	3.88402e-47	2.71327e-96	1.60465e-49	3
Rasgrp2	2.18702	4.97553e-39	4.93034e-55	1.21317e-37	3
Cpa1	2.13426	1.90303e-25	8.39742e-37	3.84492e-34	3
Gng11	2.10058	5.62677e-32	6.53848e-36	5.15991e-44	3
Heyl	2.02376	1.68841e-49	1.38936e-130	1.10497e-45	3
Cygb	2.0119	1.84535e-33	1.36734e-53	3.50169e-38	3
Rgs5	2.01169	1.00101e-32	2.80212e-42	6.16086e-33	3
Rasl11a	2.00373	3.15689e-23	2.21514e-31	6.21067e-20	3
Atp1b1	4.16014	5.05902e-126	1.45485e-213	5.76391e-130	4
Dcn	3.61145	2.07509e-112	8.09201e-95	1.57421e-117	4
Cxcl12	3.44125	7.89386e-128	2.29137e-94	2.18528e-144	4
Sfrp2	3.1312	7.1991e-59	1.28267e-60	1.04932e-63	4
Ace2	3.01712	2.06479e-82	7.88489e-156	1.0077e-83	4
Col14a1	2.94914	1.3488e-92	1.66779e-112	2.41703e-97	4
Plac8	2.89822	1.96773e-75	1.09101e-118	1.86089e-77	4
Figf	2.79906	1.64308e-91	2.95229e-190	3.74964e-97	4
Lum	2.74659	2.20571e-65	1.1067e-74	6.84574e-72	4
Cxcl13	2.55993	1.86321e-23	1.33591e-34	1.12884e-24	4
Myl9	2.45101	3.42461e-63	3.05881e-57	9.87081e-69	4
Acta2	2.42978	7.48428e-27	1.7037e-39	3.86544e-28	4
Id3	2.36332	2.91152e-63	8.86899e-68	1.18472e-64	4
S100a10	2.33403	2.7108e-55	5.24313e-53	2.63606e-57	4
Rbp1	2.32631	1.0279e-67	7.55906e-60	1.47119e-68	4
Igfbp3	2.30138	9.49612e-41	5.54847e-25	1.55921e-41	4
Matn2	2.28871	1.25725e-41	3.9544e-53	2.08575e-45	4
Col1a1	2.19761	5.33406e-52	7.98163e-43	3.99076e-60	4
Prss23	2.1874	3.36864e-41	1.29917e-59	6.34944e-44	4
Agtr2	2.17903	8.44738e-25	7.14603e-37	2.98112e-29	4
Kdelr3	2.15094	7.07406e-55	2.28542e-60	2.96445e-60	4
Gpx3	2.12928	7.35664e-38	6.85409e-41	7.38302e-41	4
Alcam	2.09045	2.74142e-38	7.37692e-49	4.06234e-41	4
Sfrp2	5.30449	1.69319e-168	2.59913e-162	8.1412e-159	5
Id3	3.88691	5.38067e-133	1.35808e-113	3.28828e-138	5
Id2	3.27857	1.83783e-103	5.76769e-89	4.81101e-102	5
Ly6h	2.97631	1.90435e-89	1.41365e-101	2.97199e-87	5
Alcam	2.7936	1.10461e-73	1.90173e-78	1.36795e-72	5
Barx1	2.73712	9.82011e-82	1.78179e-84	3.73877e-82	5
Id1	2.32017	4.70345e-47	4.36163e-30	7.71351e-46	5
Cxcl12	2.2393	4.63161e-55	5.56171e-52	9.44433e-50	5
Lox	2.18651	2.64237e-38	1.0027e-50	1.1355e-35	5
Plat	2.15678	1.86328e-45	6.08611e-34	3.71671e-39	5
Col1a1	2.14419	7.64717e-87	3.50186e-74	1.55184e-69	5
Tmem119	2.12139	2.11222e-39	5.56429e-43	3.30108e-35	5
Selm	2.02584	1.10426e-47	1.76207e-46	2.37866e-44	5
Igf1	2.01411	1.50317e-38	1.12762e-43	3.5527e-37	5
2810417H13Rik	5.38406	0	0	0	6
Rrm2	4.61671	0	0	0	6
Top2a	4.56509	0	0	0	6
Tk1	3.77439	0	0	2.70007457338056e-313	6
Hist1h1b	3.66669	0	0	0	6
Tyms	3.44902	0	0	5.27444671467717e-315	6
Pbk	3.28542	1.45736e-293	0	3.00026e-259	6
Fbxo5	3.1089	7.41454e-263	0	2.30482e-230	6
Asf1b	2.90701	1.84572e-248	0	4.88536e-214	6
Nusap1	2.86433	5.72225e-217	0	1.1297e-188	6
Cdk1	2.84871	5.86829e-221	6.2961e-259	1.91047e-187	6
Spc25	2.82628	4.06702e-206	2.00968e-277	3.24293e-174	6
Hmgb2	2.82268	7.36509e-281	9.35472e-223	6.32662e-233	6
Birc5	2.62287	3.91659e-179	3.31456e-202	9.95287e-147	6
Spc24	2.50674	8.98521e-180	4.06649e-222	2.6613e-147	6
Aurkb	2.45453	1.58992e-181	6.32038e-290	3.25319e-154	6
Cdca8	2.43357	1.05792e-157	1.27034e-209	1.69424e-128	6
Smc4	2.41366	8.50284e-148	2.35952e-176	4.04062e-118	6
Smc2	2.36651	1.35046e-163	4.72711e-195	6.67279e-134	6
Mxd3	2.32226	6.64852e-161	1.34964e-268	4.75914e-135	6
Dek	2.29329	6.79747e-172	4.23532e-158	1.81262e-151	6
Gmnn	2.25754	2.5675e-140	2.91268e-177	8.22501e-112	6
Mki67	2.23801	2.08456e-145	1.8659e-225	2.89591e-120	6
Cenpm	2.23067	3.06582e-130	2.48866e-160	1.39151e-102	6
Ccne1	2.19882	1.66201e-120	4.92076e-142	1.97743e-103	6
H2afx	2.19701	1.385e-118	2.51795e-123	4.37257e-93	6
Tcf19	2.1952	2.33497e-144	2.38429e-210	5.4636e-127	6
Tuba1b	2.17085	2.58811e-266	1.10408e-209	7.96908e-195	6
Fen1	2.12148	1.48345e-128	1.47755e-165	6.58657e-105	6
Pcna	2.11275	3.11706e-120	7.77556e-118	2.90277e-96	6
Lig1	2.10478	2.44204e-117	5.95713e-151	2.01603e-97	6
Ccne2	2.09661	9.79576e-127	3.66441e-209	2.07179e-106	6
Rrm1	2.09599	1.92862e-118	3.11872e-129	1.55853e-91	6
Hist1h2ae	2.0752	2.51474e-142	2.76294e-239	2.02947e-119	6
Dnajc9	2.07117	2.42256e-125	6.05942e-124	1.40549e-105	6
Dhfr	2.0711	3.98591e-125	3.97113e-162	9.14333e-98	6
Ube2c	2.04694	8.00775e-187	6.36721e-201	1.24894e-135	6
Rad51ap1	2.04343	9.87785e-137	2.05786e-222	3.84426e-113	6
Hist1h1e	2.03757	3.9068e-141	1.85903e-250	1.4228e-124	6
Rad51	2.03324	3.54902e-134	5.42681e-207	1.81317e-108	6
Atad2	2.01653	1.16625e-121	2.47907e-187	5.89689e-104	6
Ccna2	2.00658	1.1359e-139	3.61249e-191	1.79492e-112	6
Rpa2	2.00356	7.2643e-107	1.95926e-116	4.37782e-87	6
H2afz	2.00339	1.49568e-142	1.12769e-136	3.15481e-117	6
Ube2c	10.0733	0	0	0	7
Ccnb1	7.61481	0	0	0	7
Arl6ip1	6.85057	0	0	0	7
Cdc20	6.83473	0	0	0	7
Cenpf	5.913	0	0	0	7
Nusap1	5.31943	0	0	0	7
Cenpa	5.01044	0	0	1.28459e-292	7
Birc5	4.99325	0	0	2.26366e-296	7
H2afx	4.67691	0	3.24044e-264	0	7
Cdk1	4.61644	0	0	2.21079e-286	7
Top2a	4.36744	1.14460980033285e-311	0	6.62653e-238	7
Aurka	4.35464	0	0	1.6081e-302	7
Hmgb2	4.04895	0	3.50543e-248	5.01936280179399e-313	7
Spc25	4.0459	2.01248e-303	0	1.86551e-237	7
Tubb4b	4.00857	0	3.54881e-248	8.32166e-293	7
Cdca8	3.89306	7.71566e-307	0	4.24701e-244	7
Fam64a	3.76052	4.391255460237e-318	0	1.06745e-252	7
Cenpe	3.64697	1.40163e-279	0	1.18762e-217	7
Cks2	3.63439	2.95072e-275	0	5.11535e-231	7
Prc1	3.58836	2.0184e-289	0	8.94337e-221	7
Ccnb2	3.5515	1.85927e-274	0	3.19798e-222	7
Pttg1	3.51721	1.80716e-258	9.77917e-290	6.36037e-225	7
Plk1	3.47066	0	0	1.07471e-241	7
Kpna2	3.43996	7.01507e-205	0	2.15987e-160	7
Ccna2	3.43103	6.23829e-261	0	4.5158e-196	7
Cdca3	3.39075	2.17428e-244	0	2.31844e-185	7
Tacc3	3.3876	2.88045e-271	0	1.23266e-210	7
Kif22	3.28814	4.36911e-263	0	2.12874e-202	7
Smc4	3.27427	6.13168e-230	2.63463e-258	4.54435e-182	7
Tpx2	3.22419	2.46922e-259	0	2.0673e-198	7
Bub3	3.17908	7.31975e-294	1.82252e-209	9.81304e-301	7
Aurkb	3.13825	3.90139e-244	0	1.9301e-174	7
Hn1	3.07069	7.57631e-294	3.6685e-196	1.17197e-280	7
Kif23	3.06969	5.58392e-258	0	4.8517e-204	7
Tuba1c	3.01224	1.45848e-215	0	6.2425e-163	7
Mis18bp1	3.01102	8.63841e-262	0	2.61949e-203	7
2810417H13Rik	2.99544	9.15972e-225	6.72334e-213	6.48072e-146	7
Mki67	2.83245	5.19317e-198	0	9.76761e-142	7
Racgap1	2.81936	1.94102e-209	0	2.97847e-147	7
Knstrn	2.78537	3.35258e-206	0	1.1355e-154	7
Kif20a	2.68798	1.04604e-211	0	4.68267e-158	7
1190002F15Rik	2.68724	5.24523e-201	0	9.01057e-163	7
Hmmr	2.67598	4.74334e-217	0	7.57643e-164	7
Tuba1b	2.60553	1.28734e-306	3.07094e-213	1.90827e-176	7
Ckap2l	2.58722	1.89146e-206	0	1.44127e-149	7
Spc24	2.55973	1.46925e-155	2.91838e-196	2.34952e-105	7
Kif20b	2.55511	4.04636e-192	0	1.15075e-141	7
Smc2	2.54278	1.23349e-163	2.36295e-190	9.43097e-113	7
Fzr1	2.42219	2.79028e-157	3.60901e-202	1.0765e-134	7
Trim59	2.42074	1.07289e-163	1.53275e-242	3.22272e-120	7
Nde1	2.40374	3.30008e-151	1.80423e-204	1.76948e-111	7
Tubb6	2.40352	1.49234e-115	2.36803e-109	5.36465e-91	7
Mxd3	2.37985	2.11314e-156	1.16084e-278	6.04525e-106	7
Kif2c	2.33499	1.58663e-208	0	2.48873e-154	7
H2afv	2.32966	1.81867e-197	3.7044e-160	2.39786e-174	7
Psrc1	2.32288	1.42619e-183	0	9.93959e-140	7
H2afz	2.32062	8.64123e-166	4.76478e-149	2.53224e-132	7
Cdkn2d	2.31935	4.62927e-118	1.59236e-146	1.02187e-86	7
Rangap1	2.31201	8.29442e-147	2.58091e-200	2.07847e-104	7
Ckap2	2.30809	4.21274e-141	1.05182e-245	1.17997e-98	7
Cks1b	2.30707	7.6368e-170	5.97901e-141	3.33102e-147	7
Fbxo5	2.2984	1.05093e-122	6.65984e-178	3.15585e-73	7
Sgol2a	2.2599	3.20091e-186	0	8.0531e-133	7
Fam83d	2.22616	6.50796e-188	0	8.67662e-136	7
Cdca2	2.20873	3.61085e-169	0	1.28919e-117	7
Aspm	2.20828	3.27475e-184	0	1.969e-144	7
Pbk	2.19346	1.18492e-131	3.98829e-201	1.42765e-72	7
Incenp	2.16792	2.50477e-145	4.88501e-268	1.29055e-95	7
Shcbp1	2.16036	1.79166e-138	2.56248e-225	1.23822e-86	7
Cdkn2c	2.15017	4.65537e-123	1.34576e-262	1.86401e-89	7
Bub1b	2.11375	9.25126e-157	0	1.90528e-114	7
Dlgap5	2.10308	7.36005e-142	1.42262e-299	1.03347e-104	7
Cenpm	2.10231	1.17207e-104	1.92888e-128	1.96067e-59	7
Hjurp	2.08856	4.77662e-113	1.26161e-180	1.79811e-80	7
Kifc1	2.07372	2.25733e-144	9.00517e-288	2.17989e-100	7
Mad2l1	2.05573	7.83329e-126	1.84145e-193	3.69336e-76	7
Lmnb1	2.05063	8.98688e-99	1.87673e-103	1.15569e-85	7
Kif11	2.04366	6.52371e-136	8.00097e-270	3.71715e-92	7
Rad21	2.04332	8.93247e-100	4.59369e-116	3.37545e-81	7
Asf1b	2.01668	2.43065e-105	3.42552e-151	1.56334e-56	7
Ccdc34	2.00255	5.24171e-94	2.37789e-100	3.31718e-76	7
Casc5	2.00001	1.44843e-135	1.33651e-264	2.48879e-92	7
Cenpa	5.66493	8.95813e-227	1.3386e-240	1.44362e-228	8
Ccnb2	4.71816	6.59501e-193	3.55244e-233	3.00653e-199	8
Pttg1	4.056	2.15854e-170	1.42296e-169	2.24584e-175	8
Cdc20	4.01801	4.50069e-126	2.26725e-183	1.92621e-145	8
Birc5	3.6253	1.74957e-145	3.2571e-161	1.08385e-159	8
Tubb4b	3.40718	1.9678e-131	7.73278e-106	1.17673e-136	8
Hmgb2	2.9345	2.24573e-148	1.47361e-104	1.00691e-141	8
Ccnb1	2.90676	2.16269e-103	1.22307e-151	8.31225e-123	8
Cks2	2.72758	1.84232e-78	4.24314e-105	1.71553e-87	8
Cdca8	2.68425	4.181e-80	1.40963e-114	2.31158e-96	8
Tpx2	2.60601	1.87216e-74	1.23469e-114	3.22777e-84	8
Kif23	2.56094	1.09688e-77	4.976e-137	7.53092e-88	8
Ccna2	2.5595	5.91126e-60	1.51434e-88	1.49213e-71	8
Tacc3	2.50377	1.22316e-74	8.67692e-110	2.21073e-87	8
1190002F15Rik	2.43303	7.44556e-60	1.39391e-95	3.53141e-61	8
Cdca3	2.40596	1.39962e-66	4.16512e-101	1.6432e-79	8
Cenpe	2.32107	2.01656e-53	7.11526e-82	1.58901e-64	8
Lmnb1	2.32096	3.27571e-74	1.73169e-65	3.17201e-72	8
Kif20a	2.31862	3.3975e-57	3.70385e-83	6.03207e-60	8
Fam64a	2.28979	1.67575e-56	8.26156e-94	3.3042e-68	8
Knstrn	2.27897	5.94252e-54	5.77848e-80	8.17613e-60	8
Cenpf	2.19729	1.72438e-61	9.54519e-93	2.39512e-76	8
H2afz	2.12066	5.40381e-64	1.40509e-60	2.29545e-68	8
Rangap1	2.11255	3.12855e-47	2.13973e-59	1.81519e-50	8
Ckap2	2.09021	9.16453e-53	4.56189e-87	5.66495e-57	8
Racgap1	2.08052	1.3578e-49	1.86328e-77	1.00605e-61	8
2700094K13Rik	2.05474	4.29306e-60	4.5083e-53	1.66279e-63	8
Tubb6	2.02464	1.84968e-30	1.21697e-31	2.68201e-31	8
H2afv	2.01733	1.29191e-75	6.42617e-66	6.41235e-74	8
Slc40a1	7.47325	1.54338906754017e-315	8.04359e-281	1.27919e-294	9
Kazald1	5.09636	9.07193e-222	1.81409e-235	4.7686e-215	9
Nkx2-5	5.08783	1.46192e-245	0	1.1396e-237	9
Clca3a1	3.23629	1.89667e-128	1.14111e-171	2.50809e-109	9
Ntm	2.83799	1.12709e-86	6.96218e-124	1.04326e-87	9
Fabp7	2.7288	2.44575e-62	8.26854e-82	2.58707e-55	9
Tgfbi	2.5349	1.94884e-59	1.62146e-55	8.5586e-59	9
Tlx1	2.42552	5.93575e-82	6.62074e-139	1.562e-82	9
Tpm4	2.38293	7.72187e-94	5.60176e-65	1.34813e-92	9
Csrp1	2.25923	1.47331e-53	4.31562e-52	1.99959e-52	9
Tcf21	2.14931	2.7715e-59	3.14419e-56	6.6475e-61	9
Lbh	2.0864	3.27425e-41	9.03716e-44	4.88044e-37	9
Hmga2	2.05376	1.75419e-27	6.09083e-29	2.30059e-31	9
Itga8	2.05198	6.81035e-47	1.15912e-75	5.44211e-47	9
Wt1	2.05054	2.49198e-36	2.37473e-43	1.62007e-38	9
Cdc42ep3	2.01482	2.09697e-25	1.14127e-18	1.10906e-18	9
Gap43	2.16606	1.69767e-299	1.95799e-287	0	10
Pitx2	4.3191	1.27067e-156	8.32954e-237	4.42223e-162	11
Igfbp5	3.87181	4.21492e-191	2.22586e-193	1.51788e-185	11
Klk13	3.6985	4.51682e-219	0	1.5122e-202	11
Klk8	3.3161	1.71318e-164	1.27069e-196	1.32798e-151	11
Slc9a3r1	3.19941	2.88423e-163	4.04593e-253	9.23351e-150	11
Oprk1	3.10511	1.53032e-158	0	2.23941e-150	11
Ezr	3.0108	5.76338e-139	3.00853e-240	5.77649e-127	11
Bex1	2.99504	2.83618e-136	7.8927e-196	4.9468e-125	11
Krt18	2.92478	1.69347e-126	1.25509e-240	2.02087e-119	11
Aprt	2.92151	4.15662e-189	3.15388e-131	4.01143e-200	11
Tmem88	2.8925	1.42887e-137	1.7989e-217	1.34763e-131	11
Bcam	2.85434	5.17474e-144	2.84793e-267	3.63576e-132	11
Bex4	2.84088	9.85153e-128	4.47682e-172	2.34291e-115	11
Spint2	2.81753	2.76175e-134	4.61894e-225	3.01938e-123	11
Rprm	2.72554	1.27532e-84	4.68786e-170	1.83305e-79	11
Pdgfc	2.67521	4.70646e-108	3.02667e-183	1.00102e-98	11
Cav1	2.65307	2.93575e-126	1.20378e-187	4.87415e-116	11
Ppp2r2b	2.59308	3.47678e-121	9.79074e-264	1.20261e-110	11
Tpm1	2.57939	9.43053e-128	5.55696e-102	2.28537e-126	11
Fxyd7	2.55896	1.10342e-122	5.63403e-287	8.18863e-116	11
Upk3b	2.532	4.06971e-123	3.47783e-202	1.63222e-110	11
Alad	2.52945	7.25482e-108	7.76191e-91	8.01088e-97	11
Upk1b	2.51192	1.58087e-115	5.6224e-270	2.3649e-106	11
Fgf9	2.46367	9.1038e-127	8.23596e-300	2.52659e-116	11
Smim1	2.44669	1.03399e-96	5.76614e-134	1.8353e-93	11
Tmem98	2.43508	1.43571e-91	6.8336e-112	3.32263e-83	11
Tmem108	2.31545	8.6505e-78	1.19851e-101	6.48944e-67	11
Prkcdbp	2.27974	4.20504e-84	1.18856e-89	2.91529e-77	11
Prss23	2.2717	3.9798e-55	2.11268e-80	8.18137e-51	11
Hbb-y	2.26734	4.77859e-51	7.26749e-51	1.53343e-37	11
Nr2f1	2.08404	3.46627e-76	4.9742e-144	1.38993e-69	11
Ntm	2.06814	1.79721e-50	2.0231e-74	5.14146e-48	11
Gsta4	2.05497	6.09668e-52	4.08199e-65	1.19199e-51	11
Wt1	2.04079	2.92327e-64	1.83677e-77	3.29221e-55	11
Mpped2	2.03143	2.48579e-48	1.55933e-72	3.48487e-42	11
Bmp4	2.01771	6.7257e-60	7.56804e-95	9.6107e-50	11
Aplp1	2.01131	2.68575e-58	3.37424e-98	3.89088e-55	11
Ralyl	2.01009	2.58996e-88	6.65521e-294	1.72157e-85	11
Rprm	5.67313	2.82158e-138	1.74541e-251	1.3372e-135	12
Pitx2	5.20987	2.11919e-145	1.98689e-203	3.49241e-144	12
Id2	3.30767	9.8606e-86	1.88564e-75	1.30114e-84	12
Stmn2	3.21611	1.2826e-28	6.33416e-53	5.80749e-30	12
Igf1	2.82707	2.75231e-71	4.59764e-73	3.59664e-75	12
Shisa2	2.74704	1.06795e-58	6.90157e-67	2.84946e-51	12
Id3	2.66304	5.97536e-54	6.49418e-55	2.33417e-56	12
Mgp	2.54898	4.6495e-42	5.4045e-80	3.01765e-44	12
Igfbp5	2.41389	5.3228e-51	1.8415e-60	6.00273e-54	12
Cthrc1	2.41003	1.23763e-31	8.77216e-32	4.03074e-32	12
Palld	2.30222	1.01591e-53	1.48741e-86	3.79779e-55	12
Mfap4	2.28367	9.07177e-66	6.97187e-59	2.77564e-70	12
Capn6	2.17564	1.13311e-40	2.52667e-33	2.21455e-39	12
Isl1	2.17009	3.34828e-37	1.45017e-29	7.37177e-34	12
Tgfb2	2.17007	9.43788e-43	9.49445e-60	6.2117e-46	12
Mab21l2	2.12431	6.09372e-49	9.20534e-147	4.71373e-50	12
Scrn1	2.10479	1.88839e-45	3.09189e-67	6.33517e-44	12
Ntm	2.07116	3.78175e-28	4.65774e-37	1.58977e-28	12
Acta2	15.9346	1.73977e-158	2.38588e-149	1.08503e-146	13
Tagln	6.47909	4.27084e-99	4.03087e-122	2.48363e-85	13
Myl9	5.21475	3.8445e-103	2.68984e-55	2.52185e-106	13
Actg2	4.69525	7.62414e-73	2.22234e-201	5.04094e-64	13
Stmn2	4.28801	5.20604e-17	2.38181e-32	2.04579e-17	13
Ndufa4l2	3.91027	2.40611e-38	5.74508e-67	5.98747e-39	13
Mef2c	3.48594	1.89802e-69	1.25722e-71	1.84558e-71	13
Ccl11	3.33756	2.95331e-37	6.2154e-140	3.29921e-37	13
Heyl	3.13441	5.57657e-70	2.91817e-222	2.15379e-70	13
Gstm1	2.96626	1.73502e-33	1.09334e-19	1.11337e-34	13
Map3k7cl	2.88451	1.08821e-38	1.07493e-126	2.36767e-39	13
Nrarp	2.58026	4.54703e-45	5.68056e-205	5.25222e-43	13
Ace2	2.5108	2.28552e-17	1.77692e-34	1.69546e-18	13
Cox4i2	2.47352	5.22048e-26	1.2453e-51	8.30063e-25	13
Prss23	2.45466	8.70153e-15	2.49922e-14	6.16667e-13	13
Col4a1	2.44873	1.18577e-23	7.98331e-36	1.27262e-30	13
Ebf1	2.42575	1.57427e-28	2.19141e-39	4.14664e-31	13
Tpm1	2.41131	8.53396e-32	1.05165e-22	2.73975e-30	13
Cd83	2.40623	1.64296e-31	2.48683e-89	8.67709e-33	13
Ctsc	2.35681	9.46378e-24	3.547e-40	1.35097e-20	13
Rasl11a	2.35356	4.69845e-25	5.86087e-41	1.77019e-25	13
Tpm2	2.34795	1.03269e-29	6.26879e-22	1.74441e-29	13
Cpa1	2.31014	6.14007e-12	6.47896e-15	2.278e-12	13
Kcnj8	2.30414	7.0535e-19	9.50771e-19	6.34913e-20	13
Pdgfa	2.26889	4.31349e-24	3.75205e-33	3.78902e-26	13
Fam162b	2.21379	3.2162e-09	1.35056e-15	1.09285e-10	13
Fabp7	2.20897	4.92319e-16	3.33618e-32	2.19856e-16	13
Stbd1	2.16761	3.62784e-21	1.13142e-24	3.01905e-25	13
Ptk2	2.16056	5.83534e-25	9.62639e-42	1.46042e-28	13
Cnn2	2.15552	2.28811e-21	2.76169e-17	1.1086e-20	13
Ckb	2.13763	4.25454e-17	2.01997e-23	8.73425e-15	13
Notch3	2.10409	2.8009e-24	1.31502e-43	5.21454e-21	13
Tpm4	2.03108	4.55977e-22	1.12897e-18	1.81455e-20	13
Tm4sf1	2.02526	3.68367e-12	2.29272e-23	8.57424e-12	13
Gucy1a3	2.02392	3.22072e-17	2.58447e-26	1.5392e-17	13
Bok	2.00053	1.37911e-16	4.66495e-26	1.90915e-16	13
Mfap5	12.475	9.36702e-205	0	1.29088e-198	14
Clec3b	10.2344	3.07636e-227	0	3.18511e-223	14
Tppp3	6.95621	8.48369e-147	2.00138e-149	3.01907e-147	14
Dcn	6.64682	2.34792e-164	5.40851e-94	5.35227e-146	14
Igfbp7	6.47435	5.72751e-112	1.89586e-135	4.12201e-109	14
Hba-a1	6.0006	1.78549e-42	6.69357e-12	2.17573e-16	14
Postn	5.9839	1.12806e-146	1.32699e-142	9.46176e-144	14
Cd34	5.80217	1.16273e-141	4.11062e-197	5.4643e-139	14
S100a10	5.59227	3.17839e-171	2.33817e-87	7.76187e-168	14
Agtr2	5.42163	9.33384e-98	5.39766e-151	1.36296e-93	14
Klf2	5.39312	2.1204e-73	5.73527e-67	3.74821e-70	14
Nupr1	5.23082	6.24597e-115	1.83313e-216	7.72199e-114	14
Penk	5.07388	1.90807e-83	6.10576e-112	1.91961e-79	14
Hbb-bs	5.04552	4.55557e-59	9.05699e-42	2.50843e-48	14
Gsn	5.04032	2.01197e-166	9.67397e-87	4.06646e-169	14
Crip1	4.67809	9.34452e-91	6.03103e-86	2.31504e-90	14
Dpt	4.66866	4.56522e-107	0	3.21954e-104	14
Cthrc1	4.41009	2.18261e-80	4.04632e-59	7.97573e-78	14
Lum	4.21065	4.84834e-77	5.0166e-79	3.80511e-72	14
S100a6	3.87488	1.29549e-107	1.3057e-72	1.15809e-103	14
Itih5	3.82597	7.33014e-95	4.21952e-222	6.05447e-93	14
Igfbp6	3.78302	1.30092e-50	2.29897e-102	2.5075e-54	14
Entpd2	3.60763	7.34678e-88	3.76319e-267	2.2633e-85	14
Anxa1	3.55413	2.65623e-79	2.32463e-233	2.23933e-84	14
S100a16	3.41845	2.28525e-59	6.41926e-72	1.42002e-58	14
Junb	3.40896	8.58677e-28	1.05352e-13	1.3728e-23	14
Pcolce	3.15065	5.30883e-78	1.99674e-50	3.64632e-73	14
Tagln2	3.13402	9.27901e-51	7.55298e-45	2.62261e-52	14
Htra3	3.06078	1.23678e-56	1.80768e-65	3.74291e-53	14
Qpct	3.05014	5.27545e-66	1.1495e-196	2.20801e-65	14
Tmem158	2.90149	2.72687e-46	3.53932e-75	6.9215e-45	14
Krtdap	2.89616	3.35011e-59	6.35547e-289	1.0104e-61	14
Lpl	2.89491	8.0636e-38	1.46377e-30	3.87055e-34	14
Col6a2	2.88021	1.49565e-64	5.22507e-62	8.3104e-62	14
Col1a1	2.86806	1.53575e-81	5.78262e-62	5.37255e-70	14
Ifitm3	2.86251	4.27395e-59	4.95487e-44	1.44835e-55	14
Col6a1	2.80259	2.62605e-57	6.7209e-52	1.21965e-54	14
Col1a2	2.78704	2.88119e-81	6.25738e-61	5.23534e-72	14
Cpe	2.77336	1.00265e-40	3.12966e-46	2.31379e-37	14
Matn2	2.76827	3.09074e-35	1.33702e-49	3.97687e-34	14
Rarres2	2.76674	8.0074e-50	6.72873e-42	1.8098e-47	14
S100a11	2.74174	8.20173e-76	1.39859e-43	4.00792e-72	14
Lmna	2.73747	1.34305e-53	2.3017e-46	3.00715e-50	14
Serpinf1	2.73423	1.14422e-46	3.56534e-45	5.39993e-44	14
Ndn	2.70375	1.5009e-67	1.06737e-42	1.90277e-63	14
Serping1	2.69393	3.29619e-45	3.2365e-37	3.93113e-42	14
Ugdh	2.64513	5.09014e-51	4.89189e-32	3.39967e-46	14
Cdc42ep2	2.64153	3.83239e-42	8.77805e-62	1.03133e-42	14
Arpc1b	2.63227	2.16376e-68	8.74365e-41	3.90891e-65	14
Ifitm1	2.61662	3.05622e-47	1.02696e-33	1.63918e-42	14
Plac8	2.60256	6.83911e-25	4.16763e-36	1.78602e-24	14
Pmp22	2.55286	4.87184e-46	2.44446e-36	3.89153e-42	14
Gstm1	2.55164	4.57021e-34	8.20106e-31	3.85788e-31	14
Col3a1	2.50946	1.56107e-70	4.94081e-54	1.93914e-52	14
Vim	2.49672	3.16173e-78	2.76558e-58	8.97669e-78	14
Prkcdbp	2.48576	1.46112e-37	1.65557e-36	3.20441e-40	14
Btg2	2.4306	2.20355e-14	4.56957e-13	3.95643e-13	14
Kdelr3	2.42823	6.66819e-36	1.93124e-28	1.74995e-33	14
Mmp23	2.40215	1.6192e-28	9.70559e-41	3.83434e-29	14
Rnase4	2.34949	3.22022e-33	6.80949e-30	4.14508e-34	14
Aspn	2.31054	1.32072e-18	1.20555e-27	1.20629e-18	14
P4ha2	2.29219	9.85168e-28	5.43387e-33	4.67012e-27	14
Cxcl1	2.29183	1.54563e-17	1.14364e-42	1.97713e-17	14
Rhob	2.28345	6.05439e-25	8.32739e-25	1.62902e-24	14
Selm	2.28086	3.02859e-39	1.57469e-36	7.20772e-36	14
Rhoj	2.27323	5.81079e-32	3.00272e-56	9.72474e-34	14
Cd9	2.26789	1.57143e-26	2.30524e-16	8.49341e-25	14
Ndufa4l2	2.25485	3.78025e-25	5.80222e-41	1.91336e-23	14
Fstl1	2.23352	1.67217e-49	2.43853e-39	1.0805e-44	14
Fbn1	2.18328	1.29792e-27	1.23419e-23	2.28354e-28	14
Gpx7	2.18262	7.69619e-29	1.13411e-21	1.29496e-27	14
Cd55	2.17531	1.92877e-40	1.97832e-126	7.23141e-41	14
Vkorc1	2.16461	1.46133e-35	3.60284e-28	6.71983e-32	14
Tubb6	2.14948	6.53432e-19	1.30967e-16	8.82477e-22	14
Col5a3	2.14476	1.02946e-51	2.32667e-221	1.77847e-52	14
Mrgprf	2.12816	1.62011e-35	2.16214e-104	5.8968e-36	14
Timp2	2.11793	5.2239e-31	9.41928e-28	1.78148e-29	14
Metrnl	2.10393	1.00384e-25	3.26211e-32	1.80279e-26	14
Ebf1	2.09598	3.7581e-26	5.00029e-36	5.74594e-25	14
Trim47	2.07537	1.12818e-23	5.957e-41	5.34252e-23	14
Tmed3	2.05716	8.05713e-30	2.28411e-21	1.54032e-26	14
Sepp1	2.05451	3.44955e-18	6.89866e-18	2.25775e-16	14
Klf6	2.04859	7.64271e-14	8.95739e-08	5.34845e-11	14
Fkbp11	2.04211	1.48079e-19	3.97561e-21	1.07684e-19	14
Mxra8	2.03652	1.05761e-20	5.73595e-19	1.21728e-17	14
Ramp2	2.02436	4.22854e-20	2.44839e-22	2.00729e-18	14
Srpx	2.00862	7.40201e-21	2.07569e-27	9.37967e-20	14
Junb	8.85127	1.21218e-212	3.86299e-123	3.32297e-195	15
Cxcl1	7.77877	8.73644e-119	0	9.54903e-112	15
Gadd45g	6.04574	6.20917e-119	1.45848e-65	3.38048e-101	15
Btg2	5.02529	9.73574e-113	2.59003e-140	6.04786e-101	15
Igfbp7	4.79211	6.3491e-101	1.28714e-132	2.47032e-92	15
Klf2	4.79018	1.97015e-68	1.82875e-61	1.74644e-59	15
Hes1	4.57401	6.48441e-122	9.39305e-68	8.23449e-102	15
Socs3	4.20606	5.35383e-112	1.75079e-78	3.44506e-97	15
Ier2	3.90352	5.00089e-128	3.23686e-85	1.22883e-114	15
Zfp36	3.78628	2.0557e-80	4.89953e-64	1.36501e-68	15
Fos	3.75185	4.06685e-79	1.932e-67	5.80032e-68	15
Ifitm1	3.57236	5.37157e-124	1.48211e-82	1.79503e-104	15
Maff	3.53892	1.02217e-65	4.11328e-65	2.51104e-50	15
Cyr61	3.27065	7.1747e-50	1.7481e-23	1.55433e-43	15
Cpe	3.24666	2.09045e-68	4.29414e-67	3.79619e-54	15
Gadd45b	3.20332	9.55375e-70	6.69827e-53	1.3988e-61	15
Ifitm3	3.18594	4.71594e-93	2.98368e-61	8.05844e-79	15
Gsn	3.16194	4.1327e-92	3.61473e-67	7.81202e-73	15
Egr1	3.15208	4.75941e-70	2.67865e-66	1.72962e-62	15
Penk	2.96461	5.66298e-32	5.12116e-40	2.11459e-25	15
Socs1	2.87873	1.19413e-58	1.07039e-37	1.93399e-52	15
Cebpb	2.83104	1.29775e-50	1.99832e-38	8.24613e-45	15
Pcolce	2.82995	3.95356e-79	1.9086e-57	1.76723e-65	15
Lpl	2.79133	4.84858e-48	2.2756e-40	2.70303e-44	15
Serpine2	2.74685	4.41246e-54	4.29608e-23	2.41345e-39	15
Nfkbia	2.70855	7.53342e-58	1.42734e-13	5.05193e-39	15
Agtr2	2.70145	1.03614e-30	2.00272e-47	8.31781e-27	15
Itih5	2.67292	4.21746e-52	2.86222e-106	1.216e-45	15
Nr4a1	2.6684	9.81231e-41	7.41624e-52	2.10083e-36	15
Bgn	2.56441	2.25869e-56	2.27121e-46	9.0641e-48	15
Socs2	2.56371	4.97381e-42	3.48147e-29	1.52559e-29	15
Ppp1r15a	2.53998	7.1107e-39	6.38571e-29	6.89215e-29	15
Lmna	2.53772	9.42505e-53	5.64214e-40	6.73659e-43	15
Osr2	2.4631	2.05766e-35	2.32785e-41	6.26075e-27	15
Ndufa4l2	2.45816	1.14181e-45	1.5556e-75	3.89201e-45	15
Lum	2.45686	9.96575e-41	8.31886e-47	2.89464e-31	15
Cd34	2.4328	8.28261e-33	6.72714e-50	1.49447e-26	15
Col6a1	2.38487	4.05289e-54	1.68476e-52	1.08303e-37	15
Irf1	2.38276	2.67325e-43	1.09792e-57	2.0321e-39	15
S100a6	2.37618	3.69386e-43	8.00059e-40	1.12759e-40	15
Slc29a1	2.31218	3.42038e-37	9.19463e-31	8.95915e-31	15
Jun	2.2643	1.62489e-34	1.97098e-27	1.22646e-26	15
Postn	2.21957	8.639e-24	7.93533e-31	2.45492e-21	15
Tppp3	2.2187	3.20847e-24	4.7026e-34	3.31126e-22	15
Ebf1	2.21021	1.23185e-26	4.72179e-32	2.60788e-22	15
Phlda1	2.20304	5.58987e-17	3.96652e-12	4.48668e-15	15
Dcn	2.18854	3.90661e-58	1.67984e-50	1.10956e-42	15
Ndrg2	2.12966	5.30091e-28	5.88355e-36	1.30142e-24	15
S100a16	2.06658	1.35349e-18	1.88243e-24	4.50894e-19	15
Col4a1	2.05683	7.8084e-22	2.46878e-23	1.64171e-17	15
Sepp1	2.04513	8.15217e-23	5.37436e-17	3.90293e-13	15
C1s1	2.02295	8.49997e-32	3.57571e-73	1.71439e-28	15
Ndn	2.01909	4.87939e-37	1.47108e-30	1.55925e-26	15
Fcgrt	2.00663	8.09832e-26	9.34548e-20	8.17384e-16	15
Cxcl13	11.2075	8.81614e-25	8.85821e-21	9.15903e-26	16
Mfge8	8.63034	1.34866e-97	8.30815e-11	1.84752e-91	16
Apoe	8.3012	2.93751e-30	1.48386e-19	2.64018e-30	16
H2-K1	6.43797	2.11101e-62	4.37417e-141	2.73171e-65	16
Serpina3g	6.30827	3.42304e-47	9.30461e-157	5.22083e-45	16
Igfbp7	6.07561	2.78246e-23	5.46066e-24	5.70019e-26	16
Plac8	5.35388	3.06812e-22	4.61496e-32	1.04287e-23	16
Cxcl1	5.24426	6.78302e-08	6.98604e-23	2.10971e-10	16
Msc	5.08026	4.90299e-41	0	4.82995e-41	16
B2m	5.02296	1.24441e-59	2.97187e-21	9.23429e-72	16
Psmb8	5.02061	1.5353e-59	0	7.30934e-60	16
Nfkbia	4.93245	5.09981e-34	1.27157e-14	3.33196e-36	16
C3	4.89464	6.80599e-41	0	1.60523e-41	16
Il33	4.69301	2.24798e-26	7.04258e-62	1.5693e-27	16
Vcam1	4.58247	1.25821e-25	1.70495e-16	1.8446e-30	16
Dcn	4.53599	6.30361e-18	5.71179e-05	8.10459e-19	16
Irf8	4.49531	4.10405e-30	1.55081e-226	1.74429e-26	16
H2-D1	4.35262	2.25226e-31	6.94468e-79	1.86099e-41	16
Enpp2	4.33582	6.48885e-28	1.14924e-71	1.48855e-30	16
Cxcl12	4.12473	1.17329e-18	0.00253038	3.00775e-22	16
C1s1	4.09268	9.157e-25	1.12425e-74	8.39053e-32	16
Tnfsf11	4.04278	3.82635e-48	0	1.39486e-47	16
Ifitm3	3.87987	8.88133e-24	8.36515e-11	5.72326e-31	16
Hmgcs2	3.79617	1.16926e-25	2.40663e-131	7.70418e-32	16
Vtn	3.70334	2.09681e-14	1.79254e-58	6.37072e-17	16
Srgn	3.67375	2.90111e-23	2.07311e-159	2.29806e-22	16
Ccl11	3.62195	7.28722e-18	6.29285e-90	3.12903e-18	16
Tmem176b	3.61679	1.43859e-25	5.68462e-11	7.01505e-25	16
Tmem176a	3.59396	1.79161e-27	1.08913e-12	4.84937e-29	16
Junb	3.44953	6.81594e-05	0.00122854	2.0633e-07	16
Hbb-bs	3.43764	2.15082e-10	7.0457e-08	1.24334e-11	16
Matn2	3.43122	7.87809e-10	6.94347e-11	4.65842e-12	16
Ccl2	3.34738	3.77531e-13	3.63183e-69	7.65998e-13	16
Tagln2	3.29023	7.81258e-11	1.47027e-05	6.16326e-11	16
Lum	3.18254	5.46795e-05	1.67715e-05	4.32285e-07	16
Ifitm1	3.17857	2.10381e-14	0.000176665	1.09002e-20	16
Fn1	3.12889	3.34588e-09	2.33714e-14	5.35978e-08	16
Ntrk1	3.06101	1.29509e-14	6.09067e-37	1.1117e-15	16
Arhgdib	3.05691	1.35076e-17	9.74333e-09	9.80315e-21	16
Gstm1	2.9694	2.97567e-08	9.93317e-07	2.8209e-08	16
Bst2	2.95381	5.17001e-06	1.11109e-15	2.03155e-05	16
Stmn2	2.86526	0.546557	8.39066e-05	0.529377	16
C1s2	2.84146	1.17445e-21	3.39999e-103	3.75664e-22	16
Ly6h	2.8379	7.58267e-07	1.31117e-06	8.15086e-10	16
Ctsc	2.83153	1.31382e-09	1.93643e-15	1.3516e-09	16
Ncf4	2.78322	1.50454e-25	0	3.95309e-23	16
Rarres2	2.76116	3.13818e-09	0.000585337	1.35348e-10	16
Ly6e	2.70717	1.24905e-13	3.73074e-06	2.13282e-14	16
Igfbp3	2.6955	1.49125e-06	0.0976479	4.81291e-08	16
Mgst1	2.63252	3.68477e-06	9.71979e-09	1.90265e-06	16
Pdpn	2.57531	1.44909e-09	3.23771e-21	3.62701e-08	16
Shisa3	2.51871	3.48961e-09	3.5662e-19	7.03657e-10	16
Hba-a1	2.50728	0.000102484	0.459764	0.000481559	16
Ecscr	2.4785	1.26307e-09	9.78135e-16	2.46148e-11	16
Cmtm7	2.47225	9.57377e-14	0.122399	2.42226e-14	16
Arpc1b	2.46045	1.4192e-12	1.71613e-10	3.97525e-16	16
Tspo	2.42675	1.51263e-06	3.54468e-08	3.30591e-06	16
Madcam1	2.4093	2.386e-17	7.22267e-210	3.62241e-18	16
Oat	2.3633	1.07228e-10	8.42585e-06	8.05187e-12	16
C1ra	2.35435	1.64502e-10	5.74134e-41	3.53732e-15	16
Icam1	2.31721	2.13575e-09	4.81124e-34	2.5928e-10	16
Pvalb	2.29889	1.58699e-20	0	3.96218e-21	16
Ccl7	2.29513	3.24623e-17	1.13108e-235	8.46537e-18	16
Fas	2.28962	3.77349e-10	5.03422e-40	3.70797e-11	16
Dsc3	2.2505	3.69812e-17	1.98062e-168	1.66325e-16	16
Tifa	2.21175	4.08248e-15	2.2193e-82	9.69811e-15	16
Bok	2.19843	6.77603e-06	9.2083e-12	1.20686e-05	16
Nupr1	2.14234	5.08362e-05	7.17249e-14	7.17778e-06	16
Trim47	2.1268	9.85454e-05	8.8025e-16	1.86182e-06	16
Kcne1l	2.12593	1.68298e-05	1	0.00116895	16
Des	2.10633	2.18194e-05	0.00584012	2.079e-06	16
Ifrd2	2.0976	7.12052e-05	6.003e-08	1.11471e-06	16
Dnajb1	2.096	4.11515e-05	1	0.00182784	16
Dclk1	2.07627	3.49186e-08	7.5281e-33	2.26005e-08	16
Mmp9	2.07457	1.03194e-18	9.66396e-157	5.77111e-19	16
Clec3b	2.06896	0.000426914	9.19233e-16	3.56014e-05	16
Serpinb1a	2.03685	0.0340596	8.57871e-08	0.0389805	16
Bst2	14.7515	2.35957e-58	2.0812e-118	1.54462e-100	17
Upk3b	14.1201	3.92031e-70	5.16644e-94	8.81287e-60	17
Krt19	13.9371	1.31454e-67	7.05183e-111	1.83711e-71	17
Igfbp6	12.926	7.86664e-81	2.07537e-130	5.84215e-70	17
Crip1	12.9157	4.39129e-73	2.35351e-39	1.23491e-83	17
Dmkn	12.3821	4.09846e-13	0	3.45621e-70	17
Hba-a1	11.3986	2.77272e-56	0.00364307	1.98e-05	17
Apoe	10.3908	1.31726e-16	7.73032e-40	7.06536e-57	17
Hbb-bs	9.81431	4.682e-54	3.85124e-11	3.39137e-14	17
Hspb1	9.63777	1.93656e-81	2.084e-64	2.98104e-54	17
Rarres2	9.13654	2.77563e-53	4.57239e-26	7.66636e-91	17
Rarres1	9.03363	4.05389e-49	4.18621e-161	4.38096e-53	17
Krt7	8.81316	6.22826e-38	3.20238e-80	9.85256e-51	17
Cav1	8.74658	2.16925e-42	2.85387e-65	4.73265e-40	17
Gpm6a	6.64718	1.8496e-38	1.60392e-106	3.38199e-42	17
Cryab	6.15432	7.04872e-45	4.34475e-59	3.14999e-40	17
Rspo1	6.0276	2.09806e-28	1.9121e-107	9.6812e-45	17
Igfbp7	5.87808	1.26758e-27	9.34696e-40	1.50369e-29	17
Serpinb1a	5.84392	9.57739e-32	1.01369e-53	3.08869e-29	17
Slc9a3r1	5.74414	6.6204e-58	5.85581e-50	2.5349e-34	17
Msln	5.70327	4.54638e-38	0	9.53549e-59	17
S100a10	5.25293	9.97878e-28	6.04165e-22	4.06436e-39	17
Ptgds	5.23281	4.79769e-33	2.13695e-67	1.30127e-25	17
S100a16	5.0478	1.50108e-24	8.81836e-42	8.1597e-35	17
Fgfbp1	4.94634	3.11309e-37	4.77272e-191	5.69618e-25	17
Tspo	4.83718	2.41874e-26	9.17524e-35	2.78588e-40	17
Dcn	4.80965	2.02603e-25	6.04714e-18	2.97381e-24	17
Lgals3	4.80706	8.758e-29	3.12867e-139	7.37212e-27	17
Tspan13	4.72771	1.24513e-29	1.25806e-44	8.66954e-30	17
Gas6	4.61638	1.03895e-28	1.12919e-46	7.03339e-30	17
Lgals7	4.61076	8.07177e-27	1.0715e-95	5.16354e-27	17
Mgst1	4.42225	5.9674e-22	4.90279e-29	1.60008e-27	17
Upk1b	4.35923	7.23455e-31	5.63314e-57	1.11178e-21	17
S100a6	4.31567	6.07698e-36	5.02103e-20	2.91133e-31	17
Cldn10	4.25901	8.82139e-20	1.10731e-177	5.70366e-35	17
Igfbp2	4.23218	1.08408e-37	3.77517e-20	5.97387e-21	17
Cldn15	4.09291	2.22416e-26	4.84913e-194	2.98241e-38	17
S100a1	3.97832	3.24281e-27	7.9467e-41	6.24033e-27	17
Serping1	3.95621	3.79538e-23	9.95751e-24	2.43097e-30	17
Pdpn	3.90214	1.9791e-21	1.7324e-45	2.64871e-24	17
Prkcdbp	3.79832	7.50897e-21	1.7041e-18	3.7075e-22	17
Ifitm3	3.79436	2.50653e-24	3.0756e-10	7.04237e-24	17
Tapbp	3.78725	3.87731e-16	2.11416e-51	1.02505e-23	17
Krt18	3.74217	3.91409e-22	6.37472e-34	9.19065e-17	17
Emp2	3.70758	7.21021e-06	6.01624e-24	6.21504e-21	17
Hbb-bt	3.66139	3.25827e-13	1	1	17
Tagln2	3.63419	3.41143e-05	8.06624e-12	9.61848e-13	17
Klf2	3.58035	5.88526e-19	4.76392e-07	8.73186e-06	17
Crip2	3.52907	4.72234e-14	3.84943e-19	3.63562e-19	17
Aldh1a2	3.51559	9.615e-15	1.73514e-27	4.19391e-15	17
Krt15	3.4853	2.12608e-06	6.12118e-38	2.17511e-13	17
Atf3	3.39642	6.38685e-16	8.11319e-11	3.95112e-07	17
Clec11a	3.38216	3.17717e-36	2.49386e-33	7.22707e-15	17
Slpi	3.3663	1.32911e-19	0	2.4961e-37	17
Cd151	3.35118	1.65249e-12	7.04932e-28	2.6558e-20	17
Prss23	3.33284	7.31436e-12	3.45218e-22	1.11033e-13	17
Eln	3.29852	2.84985e-16	5.846e-17	1.21384e-12	17
Bcam	3.2973	8.93614e-14	1.24026e-36	5.70359e-19	17
Tm4sf1	3.25624	4.72422e-14	6.39476e-33	7.73195e-15	17
Krt8	3.23969	6.97304e-17	7.22999e-34	2.15866e-13	17
Nbl1	3.21722	2.15697e-17	7.84113e-13	5.66092e-20	17
Akr1b8	3.18875	2.41737e-19	4.89772e-05	1.52766e-24	17
Ctsl	3.18724	9.85992e-16	1.70087e-13	1.31885e-20	17
Rnase4	3.16264	8.74618e-24	7.52152e-22	1.78386e-16	17
S100a11	3.15422	7.91017e-20	6.91229e-14	1.99858e-24	17
Sbsn	3.10829	5.67723e-16	3.92145e-49	3.28706e-25	17
Alad	3.05186	4.96425e-18	7.48994e-09	6.70426e-16	17
Hcfc1r1	3.04775	4.10196e-14	8.03243e-17	2.50844e-18	17
Ninj1	3.04025	8.58891e-10	5.76829e-19	1.76939e-13	17
Spint2	2.98875	2.12108e-13	5.63396e-21	1.88182e-11	17
Fbln2	2.97804	1.9205e-10	2.20984e-21	1.61211e-14	17
Anxa1	2.97383	5.8961e-21	1.57511e-39	2.27646e-11	17
Thbd	2.96575	2.03756e-21	1.12705e-96	7.24002e-22	17
C2	2.95754	1.1835e-14	1.95848e-122	2.81042e-23	17
Fhl1	2.94657	3.40475e-08	1.96415e-37	1.71559e-15	17
Sbspon	2.91698	1.1569e-21	7.43388e-22	2.75441e-10	17
Mpc2	2.90235	5.41984e-14	6.69817e-10	3.46715e-24	17
Rpp25	2.87661	1.74415e-11	6.07676e-40	8.01234e-15	17
Arhgdib	2.86746	8.12617e-26	1.02636e-17	8.22357e-11	17
Car9	2.85917	1.53595e-14	2.13667e-196	8.92271e-26	17
Ccdc80	2.85606	9.8755e-12	1.01358e-14	1.45738e-15	17
Dhrs7	2.82652	6.11253e-11	1.90018e-26	3.14031e-12	17
Efna1	2.82607	1.25317e-14	1.55691e-22	2.43507e-11	17
Tmem176b	2.81245	4.06718e-17	8.97854e-13	3.20178e-15	17
Anxa2	2.78915	1.94105e-11	9.37675e-09	8.73702e-17	17
Tst	2.76162	1.16288e-15	3.49266e-17	1.65538e-11	17
Aqp1	2.75003	4.82861e-11	3.28866e-67	3.11634e-17	17
Fxyd1	2.73921	2.40281e-09	5.61063e-12	1.7546e-12	17
Aebp1	2.70845	2.18206e-16	7.58281e-12	7.99557e-11	17
1500015O10Rik	2.70626	3.47691e-12	6.61494e-79	1.86736e-17	17
Egfl6	2.70626	8.32312e-14	3.54884e-25	3.25709e-13	17
Rabac1	2.70302	5.65318e-10	6.78656e-11	3.67802e-15	17
Hexb	2.68864	2.84661e-10	1.82734e-18	2.09653e-11	17
Cd200	2.6817	3.18103e-18	2.74884e-28	1.86482e-10	17
Tnfrsf11b	2.62067	2.53044e-15	1.95853e-144	1.76722e-19	17
Tmem151a	2.61501	1.71046e-06	1.68856e-43	2.91518e-17	17
Wt1	2.60667	7.31327e-08	1.24754e-08	9.46489e-07	17
Cebpb	2.60547	1.61495e-18	1.00508e-09	3.48958e-08	17
Matn4	2.60409	3.41238e-05	7.2563e-97	6.22165e-20	17
Sdpr	2.59847	3.11149e-10	2.67014e-07	3.13286e-07	17
Mvb12a	2.58931	1.73718e-13	5.85314e-15	9.37414e-11	17
Nrgn	2.5853	1.90845e-11	1.10897e-48	6.09075e-15	17
Efemp1	2.57896	2.21176e-11	1.51692e-48	1.03537e-12	17
P3h4	2.56494	7.88047e-08	5.44168e-09	2.16195e-12	17
F11r	2.55816	1.34615e-10	9.2976e-19	1.67504e-09	17
Metrnl	2.54077	2.47226e-10	3.38351e-26	2.24588e-11	17
Atg3	2.53262	4.96226e-08	2.83366e-11	2.25573e-11	17
Syngr2	2.52967	9.3085e-06	1.31308e-09	7.44299e-07	17
Ctsc	2.50325	8.40953e-06	5.26676e-10	1.40093e-06	17
Osr1	2.48889	8.69918e-13	9.54843e-05	2.02296e-06	17
Ezr	2.47729	1.92108e-12	8.58624e-26	5.31979e-15	17
Acp5	2.46667	2.50366e-10	1.31956e-35	2.53961e-13	17
Vamp8	2.46375	1.10181e-08	1.25015e-10	5.13941e-11	17
Anxa3	2.46213	4.28272e-08	4.71512e-17	5.18646e-09	17
Mgp	2.44689	0.000732078	4.56323e-20	3.90953e-08	17
Tm4sf5	2.43426	4.16742e-09	6.93241e-14	1.80027e-05	17
Acaa2	2.43131	1.5547e-05	6.43196e-08	3.25399e-09	17
Calml4	2.40692	1	5.94959e-11	1.61315e-06	17
Fos	2.39492	1.1751e-06	0.36222	1	17
H2-D1	2.39476	7.63951e-06	1.9104e-21	1.20814e-07	17
Cd82	2.39105	6.86118e-08	5.07624e-09	1.64249e-06	17
Gale	2.38586	1.40491e-09	1.79395e-11	1.88123e-07	17
Iscu	2.37928	0.0115446	2.46298e-06	7.17334e-12	17
Cd34	2.37732	0.0011866	2.90571e-07	0.00186694	17
Enpp2	2.37234	3.36109e-08	2.22077e-09	6.58631e-05	17
Aprt	2.36363	2.15668e-06	1.06321e-06	1.26916e-08	17
Smtnl2	2.34333	5.16689e-08	2.77669e-05	2.17411e-05	17
Arl6ip5	2.33799	1.64541e-05	1.54465e-07	1.71177e-08	17
Clu	2.33702	0.000212379	1.05803e-15	3.54408e-06	17
Cystm1	2.33576	2.34889e-07	4.03288e-11	4.08436e-05	17
Cmbl	2.32516	1.85974e-06	3.07184e-11	5.576e-06	17
Atp2b1	2.31083	6.67054e-07	4.56977e-09	6.74004e-07	17
Tmem176a	2.30574	2.49761e-12	3.12069e-07	1.26117e-06	17
Mrgprf	2.30421	1.80875e-20	1.83411e-50	3.72849e-12	17
Tmem221	2.29499	7.60997e-06	9.62622e-192	4.61196e-22	17
Plp2	2.28802	1.96718e-08	0.000278794	1.54218e-06	17
Psme1	2.28079	1	3.04906e-08	4.60559e-08	17
Sfrp2	2.26161	3.51807e-05	0.409754	1	17
Tgm2	2.2594	1.24341e-13	1.08498e-14	4.22886e-07	17
Spock3	2.25021	0.00657671	3.92116e-65	2.59101e-14	17
Igfbp5	2.24309	2.50815e-05	1.76767e-05	0.000794167	17
Mapk3	2.22522	0.00964119	2.65161e-08	5.08289e-06	17
Col14a1	2.21578	4.07845e-05	2.51326e-06	0.00423288	17
Ptrf	2.21531	0.00115574	4.38918e-08	1.11126e-07	17
Npnt	2.21149	2.16623e-08	4.41709e-08	0.000492777	17
Dbi	2.20879	9.48257e-08	0.000363319	4.49183e-08	17
Mif4gd	2.20061	7.77934e-09	9.29863e-23	7.4521e-09	17
Ctsb	2.19449	7.5197e-06	4.53135e-07	2.57066e-10	17
Slc48a1	2.18833	3.25013e-06	1.00299e-13	6.83306e-07	17
Dnajb1	2.18463	5.56261e-12	1	0.070765	17
Bsg	2.18372	0.000329818	5.00355e-09	2.84251e-12	17
Cpq	2.17427	0.00132997	3.12198e-06	0.000283514	17
Ptgis	2.17404	9.42317e-08	2.7348e-05	0.000305133	17
Fah	2.1737	2.00284e-05	1.18016e-23	2.5084e-08	17
Gpi1	2.16378	2.65281e-11	8.10172e-05	3.96906e-05	17
Lrrn4	2.16251	0.00609865	1.12339e-36	1.48936e-12	17
Ckb	2.15226	1.83871e-05	0.0128927	0.00800554	17
Timp2	2.14662	0.000656418	9.53602e-07	5.02218e-06	17
Rbp4	2.14378	1.22431e-05	4.29903e-16	0.000112881	17
Grn	2.13897	6.11405e-09	5.47852e-10	3.0046e-06	17
Anxa5	2.13667	3.63397e-10	3.49036e-08	1.6762e-09	17
Gbp2	2.12012	7.08573e-05	2.38164e-49	8.47145e-11	17
Sulf1	2.11895	0.00051749	8.3812e-10	2.39282e-05	17
Gata6	2.11358	3.74111e-05	5.9011e-09	3.12159e-05	17
Cers4	2.11042	0.0157047	5.7852e-11	2.82826e-05	17
H2-K1	2.09344	0.00712411	3.33224e-09	0.00311856	17
Add3	2.09154	0.006164	4.52331e-05	0.00446406	17
Sema3d	2.09069	6.48876e-12	4.69263e-09	0.00218731	17
Laptm4a	2.05965	0.00119345	2.43657e-10	2.1305e-11	17
Zbtb8a	2.0542	0.00102155	4.98129e-06	0.00631405	17
Selm	2.05168	0.00335596	0.000373227	0.000136155	17
Ktn1	2.04913	0.0170723	1.02589e-06	0.000953762	17
Elovl1	2.04807	7.54074e-07	0.00264933	0.0267451	17
Aldoa	2.03759	8.07272e-07	3.25884e-06	3.35698e-07	17
Ndufa6	2.03698	0.000514107	2.13256e-06	3.95849e-07	17
4930523C07Rik	2.03269	0.000183146	1.42022e-17	4.39139e-05	17
Cxadr	2.02751	5.00751e-10	2.93162e-16	2.2936e-05	17
Col3a1	2.01703	6.45868e-11	4.82667e-08	2.69975e-07	17
Crym	2.0154	7.4217e-11	2.38243e-70	6.98054e-12	17
Fam110c	2.01412	4.05342e-06	2.46715e-57	5.58968e-11	17
Pgm2	2.01399	1.86483e-07	5.85283e-12	5.23317e-06	17
Cav2	2.01208	0.0134891	5.66882e-26	2.10502e-07	17
Creg1	2.01172	4.1355e-05	0.00502697	0.00282781	17
Ndrg1	2.01111	2.24866e-05	1.77047e-18	4.28848e-06	17
B2m	2.01109	2.91143e-99	7.71788e-07	1.12851e-05	17
