# Supplementary material for: Lineage dynamics of murine pancreatic development at single-cell resolution
Source: Nat Commun. 2018 Sep 25;9:3922. doi: 10.1038/s41467-018-06176-3 (PMC6156586; doi:10.1038/s41467-018-06176-3)
Supplement: Supplementary file 7 — Supplementary Data 5 [file 41467_2018_6176_MOESM7_ESM.xlsx]

## Sheet: Figure 4 - E14 B1 and B2 Epi
Supplementary Data 5. Differentially expressed genes of v1 E14.5 batch 1 and batch 2 epithelial clusters
Gene Name	Seurat Fold Change cluster x vs. all	Bimodal Likelihood Ratio - adjusted p-value	Wilcoxon - adjusted p-value	MAST - adjusted p-value	Cluster ID
Serpina6	2.49746	8.30215e-120	1.23481e-72	9.14062e-46	Acinar
Ldha	2.42199	1.01731e-111	1.26042e-90	5.54363e-58	Acinar
Hbb-bs	2.31671	1.74688e-10	1	1	Acinar
Cpa2	2.31071	3.19507e-184	1.65657e-62	9.5813e-53	Acinar
Ptf1a	2.30878	1.93415e-79	6.08208e-76	2.1224e-31	Acinar
Cpa1	2.28569	1.60209e-130	2.9229e-66	3.36611e-48	Acinar
Asns	2.18304	4.86331e-66	8.82213e-69	1.40838e-25	Acinar
Pnliprp1	2.15544	6.47179e-122	1.66681e-67	1.04388e-47	Acinar
Tmem97	2.13807	1.80531e-76	1.08202e-68	2.90235e-34	Acinar
Reep5	2.11233	2.05802e-102	1.7978e-64	7.66107e-37	Acinar
Ifitm3	2.09945	1.08313e-72	3.28937e-68	3.22045e-32	Acinar
Hmga1	2.09307	1.28169e-53	1.93695e-55	1.94208e-26	Acinar
Ggh	2.09039	2.01816e-60	5.46795e-61	2.0655e-23	Acinar
Gstm1	2.08988	9.10942e-98	7.08783e-68	1.39108e-39	Acinar
Gcat	2.08618	1.10701e-71	9.11212e-71	2.88391e-29	Acinar
Hspd1	2.01051	1.50765e-79	3.10564e-72	1.90647e-45	Acinar
Ctrb1	7.10761	2.89716e-196	5.41205e-124	2.40618e-152	Mature Acinar
Clps	6.3927	4.05825e-176	1.14286e-119	1.60756e-138	Mature Acinar
Pnliprp1	5.11842	1.60408e-160	1.60658e-104	4.53413e-117	Mature Acinar
Cpa1	4.79623	4.7563e-160	1.20368e-99	9.9355e-105	Mature Acinar
Nupr1	4.46664	2.46281e-113	6.37694e-108	9.57128e-96	Mature Acinar
Cela1	4.46414	1.24048e-126	4.46561e-116	8.28115e-108	Mature Acinar
Cpa2	4.39861	2.8292e-180	2.89563e-109	1.49699e-104	Mature Acinar
Cel	4.21177	6.47725e-125	3.67442e-126	8.36391e-103	Mature Acinar
Serpina6	3.879	3.07832e-141	3.07467e-91	3.16489e-93	Mature Acinar
Prss1	3.64232	7.7608e-54	1.92397e-83	4.76704e-45	Mature Acinar
Try10	3.58442	2.19369e-71	1.16408e-104	3.31321e-59	Mature Acinar
Gstm1	3.45625	7.00535e-112	4.2935e-93	5.17593e-89	Mature Acinar
Vtn	3.26853	3.48126e-95	7.42256e-107	5.25082e-74	Mature Acinar
Reep5	3.1421	6.5385e-127	4.1336e-89	9.90632e-92	Mature Acinar
Spink1	3.13519	3.42721e-80	7.16765e-98	6.655e-63	Mature Acinar
Gc	3.02196	3.99697e-94	4.25634e-93	7.22626e-71	Mature Acinar
Dhx34	2.81285	4.92806e-79	1.87986e-85	2.19584e-56	Mature Acinar
Try5	2.78823	1.14991e-48	2.45701e-72	3.28384e-38	Mature Acinar
Reg1	2.74404	2.52043e-69	2.7621e-72	1.30454e-44	Mature Acinar
Prss2	2.71391	1.31107e-56	2.43906e-78	4.94871e-44	Mature Acinar
Ptf1a	2.63853	3.32799e-74	2.03856e-71	2.25114e-55	Mature Acinar
Cela3b	2.62296	1.3526e-67	8.4456e-73	7.33954e-46	Mature Acinar
Serpini2	2.58615	8.04548e-65	1.67335e-74	6.58972e-44	Mature Acinar
Gamt	2.53346	2.75272e-77	1.39052e-75	3.00175e-56	Mature Acinar
Tmem97	2.52989	1.44433e-72	4.57123e-67	4.6394e-52	Mature Acinar
Ifitm3	2.40111	2.4757e-66	2.87481e-61	1.67776e-45	Mature Acinar
Erp27	2.28431	1.27739e-68	1.6522e-83	6.18337e-51	Mature Acinar
Cela2a	2.20746	1.40625e-53	3.68031e-81	4.35822e-44	Mature Acinar
Tmed6	2.20027	1.94474e-52	2.19137e-56	1.30103e-31	Mature Acinar
Arhgdig	2.16564	2.43086e-46	1.70149e-52	3.50545e-27	Mature Acinar
H19	2.1175	7.9907e-59	1.67001e-52	1.08013e-40	Mature Acinar
Fkbp11	2.09437	2.01525e-47	1.83224e-52	3.19225e-27	Mature Acinar
Edem1	2.09176	3.10064e-49	2.30529e-53	7.4757e-29	Mature Acinar
Gcat	2.07474	1.99105e-56	1.22476e-51	2.20867e-34	Mature Acinar
Rnase1	2.06922	2.40527e-22	1.94028e-27	4.26943e-12	Mature Acinar
P2rx1	2.05116	3.6227e-56	3.71071e-63	5.26004e-37	Mature Acinar
Ppib	2.03594	2.19392e-90	6.79969e-72	1.51436e-54	Mature Acinar
Serp1	2.01203	1.01339e-48	2.6476e-45	2.3735e-33	Mature Acinar
Ube2c	5.14766	2.80436e-149	3.12881e-134	2.67469e-101	Proliferating Acinar
Ccnb1	3.26343	2.64323e-106	1.96606e-115	6.52826e-61	Proliferating Acinar
Kpna2	3.20228	3.15028e-97	5.70564e-116	5.0453e-62	Proliferating Acinar
Plk1	3.0952	2.44159e-115	2.59725e-149	5.64521e-69	Proliferating Acinar
Top2a	3.0656	1.02636e-104	1.2364e-113	3.97936e-59	Proliferating Acinar
Birc5	2.94807	2.38946e-105	1.86048e-99	8.03711e-60	Proliferating Acinar
Cdc20	2.87574	1.91997e-83	2.9349e-92	3.54457e-47	Proliferating Acinar
Nusap1	2.70233	9.7703e-113	7.96399e-146	1.30291e-67	Proliferating Acinar
Cdk1	2.59908	2.37984e-85	2.91193e-88	1.32897e-44	Proliferating Acinar
Aurka	2.52216	2.74381e-101	1.99158e-130	1.89696e-58	Proliferating Acinar
Hmgb2	2.4556	5.40776e-107	1.31823e-71	4.03146e-43	Proliferating Acinar
Cdca8	2.40973	2.71003e-83	4.00957e-91	5.50648e-49	Proliferating Acinar
H2afx	2.36695	1.08105e-66	1.16559e-63	4.84308e-50	Proliferating Acinar
Cenpa	2.33501	5.87488e-62	3.36346e-69	2.73596e-23	Proliferating Acinar
Aurkb	2.33329	9.25252e-82	4.4817e-108	3.30483e-42	Proliferating Acinar
Cpa2	2.25798	2.65081e-89	1.21431e-39	0.0092936	Proliferating Acinar
Spc24	2.23394	3.96522e-72	9.06173e-71	6.84662e-31	Proliferating Acinar
Cpa1	2.21422	5.98571e-72	8.12557e-38	0.0628658	Proliferating Acinar
Tpx2	2.21203	2.53077e-83	1.00267e-104	9.94412e-46	Proliferating Acinar
Pnliprp1	2.19915	4.3767e-72	2.28032e-40	0.00177331	Proliferating Acinar
Serpina6	2.19372	3.94598e-71	4.93312e-39	0.00034076	Proliferating Acinar
Ptf1a	2.1871	2.49843e-60	2.94589e-58	0.00332301	Proliferating Acinar
Cenpf	2.17675	3.56788e-87	1.03321e-107	6.70937e-43	Proliferating Acinar
Cks2	2.17653	9.98493e-71	2.42022e-77	2.52429e-39	Proliferating Acinar
Tmem97	2.12873	1.84598e-52	7.61096e-49	0.000190221	Proliferating Acinar
Reep5	2.08768	3.30117e-64	7.20802e-40	0.880565	Proliferating Acinar
Gcat	2.06898	6.68027e-46	3.00519e-46	0.0125713	Proliferating Acinar
Mki67	2.0372	2.2248e-63	1.49908e-72	1.33886e-25	Proliferating Acinar
Spc25	2.0279	7.0916e-75	1.54456e-76	2.6524e-37	Proliferating Acinar
Arl6ip1	2.0137	1.99942e-51	4.76485e-52	8.19387e-68	Proliferating Acinar
Nupr1	2.01302	2.00963e-48	1.13995e-41	0.213988	Proliferating Acinar
Cela1	2.01107	2.28764e-53	1.53909e-46	0.000116966	Proliferating Acinar
Ube2c	5.32374	1.22238e-62	1.32537e-57	8.52497e-76	Proliferating Ductal
Ccnb1	4.84274	4.02806e-63	5.30319e-53	2.12579e-71	Proliferating Ductal
Cenpf	4.03739	2.0023e-72	2.96408e-83	1.06792e-75	Proliferating Ductal
Cdc20	4.02082	2.58008e-41	1.08399e-43	4.82467e-46	Proliferating Ductal
Nusap1	3.8178	2.36036e-56	5.21444e-71	1.3283e-61	Proliferating Ductal
Kpna2	3.7871	5.41257e-44	6.66622e-46	1.66406e-50	Proliferating Ductal
Cdk1	3.7333	3.06399e-57	4.72939e-51	8.04393e-63	Proliferating Ductal
Arl6ip1	3.69368	4.79941e-69	3.68107e-42	1.60689e-66	Proliferating Ductal
Cyr61	3.48909	9.43409e-29	4.82574e-31	3.78964e-30	Proliferating Ductal
Top2a	3.48345	6.67114e-50	1.67189e-54	2.79026e-59	Proliferating Ductal
Prc1	3.3998	5.97831e-56	1.14718e-69	6.62518e-57	Proliferating Ductal
Spc25	3.28533	5.95697e-40	2.9172e-37	6.41382e-38	Proliferating Ductal
Birc5	3.2505	3.50345e-45	2.8776e-42	2.04168e-53	Proliferating Ductal
H2afx	3.23929	9.40862e-60	1.30477e-43	8.70996e-62	Proliferating Ductal
Hmgb2	3.13239	2.22843e-65	1.27479e-46	2.26593e-63	Proliferating Ductal
Cdca8	3.12584	6.41374e-47	1.768e-46	2.95358e-49	Proliferating Ductal
Tacc3	3.11304	8.934e-41	4.52454e-42	1.93748e-38	Proliferating Ductal
Aurka	3.07827	1.3613e-41	6.86415e-53	2.7158e-46	Proliferating Ductal
Tinagl1	2.93073	1.59119e-22	1.44578e-29	1.07772e-24	Proliferating Ductal
Mki67	2.89357	6.95975e-39	9.60272e-43	1.04307e-40	Proliferating Ductal
Kif22	2.77059	4.10146e-38	1.36234e-41	4.65084e-38	Proliferating Ductal
Vnn1	2.75742	2.48016e-24	2.00564e-31	3.29248e-27	Proliferating Ductal
Ccnb2	2.75186	2.90826e-29	2.63941e-29	1.04233e-29	Proliferating Ductal
Kif23	2.70196	6.87935e-46	6.26607e-61	1.20961e-44	Proliferating Ductal
Racgap1	2.62858	1.7677e-33	3.47527e-35	6.05592e-33	Proliferating Ductal
Cym	2.60455	0.0230972	0.000128139	0.00312261	Proliferating Ductal
Cks2	2.59752	1.83096e-29	4.07725e-29	3.96935e-30	Proliferating Ductal
Plk1	2.58451	2.06008e-31	1.94953e-44	6.69176e-39	Proliferating Ductal
Tpx2	2.5598	1.0902e-31	6.34756e-42	3.09689e-35	Proliferating Ductal
Tuba1c	2.54982	8.81995e-36	1.00475e-28	1.15008e-33	Proliferating Ductal
Pttg1	2.52851	1.9805e-25	2.30669e-20	2.16305e-22	Proliferating Ductal
Bub3	2.52523	7.45148e-41	2.11692e-31	5.00691e-40	Proliferating Ductal
Cenpa	2.48595	1.92502e-20	2.55624e-23	5.2895e-24	Proliferating Ductal
Cenpe	2.47338	1.51404e-33	2.82715e-41	2.39428e-34	Proliferating Ductal
Cdca3	2.44278	8.80439e-24	3.40642e-20	5.8274e-23	Proliferating Ductal
Smc4	2.41559	2.76903e-28	1.00148e-26	1.41164e-29	Proliferating Ductal
Fam64a	2.41451	2.6007e-31	5.44844e-42	1.8845e-31	Proliferating Ductal
Spp1	2.40429	2.55479e-28	1.8947e-26	1.41979e-26	Proliferating Ductal
Tubb4b	2.38833	7.08745e-31	6.09994e-25	4.28791e-30	Proliferating Ductal
Tuba1b	2.3853	1.81713e-42	1.50868e-35	5.86176e-47	Proliferating Ductal
Adamts1	2.33033	8.24069e-25	2.7563e-25	7.15014e-24	Proliferating Ductal
Col18a1	2.32216	6.8615e-27	3.40514e-36	2.88442e-30	Proliferating Ductal
Aurkb	2.29954	6.03074e-25	1.62078e-34	1.44148e-31	Proliferating Ductal
Kif11	2.29136	1.43942e-27	5.02336e-34	7.42514e-29	Proliferating Ductal
Anxa2	2.28982	2.07116e-24	1.31541e-28	2.41787e-25	Proliferating Ductal
Nrarp	2.2832	2.33925e-23	9.48829e-38	6.47859e-25	Proliferating Ductal
Incenp	2.27382	1.07923e-23	1.11391e-32	1.5224e-24	Proliferating Ductal
Kifc1	2.24968	2.26669e-25	7.30154e-38	4.04108e-26	Proliferating Ductal
Pbk	2.23853	3.10889e-19	3.66407e-22	8.3963e-23	Proliferating Ductal
Hn1	2.23713	1.23865e-36	1.5481e-28	1.2761e-35	Proliferating Ductal
Cldn3	2.23367	6.86548e-26	6.08777e-24	5.45452e-25	Proliferating Ductal
2810417H13Rik	2.21691	1.01779e-19	3.30433e-21	7.15031e-23	Proliferating Ductal
Kif20a	2.20108	1.05001e-22	1.41458e-29	4.91744e-23	Proliferating Ductal
Tubb5	2.18831	3.02141e-40	6.89485e-37	8.36565e-43	Proliferating Ductal
Kif2c	2.17192	3.24076e-19	5.88335e-30	1.64389e-20	Proliferating Ductal
Hes1	2.17034	1.11327e-09	1.98878e-11	5.48319e-10	Proliferating Ductal
Jun	2.16071	6.21022e-17	4.57273e-16	4.87841e-17	Proliferating Ductal
1700011H14Rik	2.12779	6.72586e-17	1.58914e-23	2.2379e-19	Proliferating Ductal
Melk	2.11981	3.37155e-20	3.63295e-20	7.30574e-17	Proliferating Ductal
Xist	2.09827	3.54569e-05	1	0.343425	Proliferating Ductal
Atp1b1	2.09805	5.15274e-25	9.77055e-23	1.94896e-26	Proliferating Ductal
Knstrn	2.09621	5.44011e-22	4.40731e-27	1.01892e-22	Proliferating Ductal
Casc5	2.09409	1.34015e-23	9.87143e-38	1.28507e-26	Proliferating Ductal
Klf6	2.09031	1.62086e-07	1.73013e-07	4.23831e-07	Proliferating Ductal
H1f0	2.0572	1.48012e-20	2.17727e-18	7.81788e-20	Proliferating Ductal
1190002F15Rik	2.04627	3.87508e-18	5.78253e-25	4.02072e-17	Proliferating Ductal
Ccna2	2.03015	2.01218e-17	5.61285e-19	2.35545e-20	Proliferating Ductal
Mis18bp1	2.02362	3.08381e-24	4.32936e-32	9.86026e-24	Proliferating Ductal
Col9a1	2.01494	1.05691e-19	1.64315e-32	6.21952e-22	Proliferating Ductal
Psrc1	2.01363	4.00876e-16	1.10068e-23	2.91304e-18	Proliferating Ductal
Anln	2.00834	3.41772e-24	5.17554e-41	2.06942e-26	Proliferating Ductal
Wfdc2	2.00517	5.98786e-14	1.47676e-15	1.81919e-14	Proliferating Ductal
Spp1	10.5161	1.1317e-198	2.79571e-183	4.22228e-172	Ductal
Anxa2	3.81866	7.36043e-155	1.58091e-156	1.84411e-134	Ductal
Cyr61	3.66591	5.15717e-103	1.48117e-103	2.34607e-105	Ductal
Lurap1l	3.55139	6.46823e-118	1.05013e-104	7.20399e-95	Ductal
Vnn1	3.5269	1.08528e-122	6.47248e-135	2.73848e-109	Ductal
Adamts1	3.41933	1.34526e-138	7.98888e-122	1.34831e-127	Ductal
Sparc	3.30636	7.70054e-109	3.01751e-107	1.01028e-89	Ductal
1700011H14Rik	3.29269	5.59753e-139	1.86212e-154	5.99592e-127	Ductal
Tinagl1	3.28087	7.19075e-121	1.22805e-136	7.54287e-104	Ductal
Cxcl12	3.10507	1.0979e-76	1.09595e-85	1.5908e-62	Ductal
Gsta3	3.00876	1.1196e-114	1.4e-95	6.08716e-103	Ductal
Rbp1	2.99626	4.07047e-103	4.21547e-102	2.39431e-91	Ductal
Sox9	2.97248	5.10803e-99	1.31986e-84	1.81086e-87	Ductal
Bicc1	2.94347	1.31539e-90	2.64909e-93	1.89316e-79	Ductal
Atp1b1	2.75549	9.11999e-125	5.36936e-104	2.88319e-99	Ductal
Dbi	2.71165	4.01942e-124	6.68925e-102	3.89454e-125	Ductal
Vim	2.60292	1.0561e-96	1.36546e-93	7.47149e-82	Ductal
Col18a1	2.45767	2.62116e-73	1.18527e-84	1.53662e-64	Ductal
Hes1	2.45036	2.1497e-46	7.77608e-45	6.68256e-58	Ductal
Krt18	2.42314	9.07865e-130	1.14282e-110	1.60424e-116	Ductal
Wfdc2	2.40246	4.38637e-76	9.38052e-61	5.60183e-68	Ductal
Cldn3	2.39817	8.35734e-93	1.60486e-77	1.23257e-91	Ductal
Smtnl2	2.33851	2.27841e-73	1.62926e-69	1.36906e-68	Ductal
Cym	2.33266	9.9791e-07	0.0775135	1.90807e-07	Ductal
Hhex	2.30768	2.74339e-62	1.36006e-67	2.20006e-57	Ductal
Ccnd1	2.2888	2.809e-62	6.24679e-46	2.28571e-64	Ductal
Akr1cl	2.27581	6.57054e-61	3.4692e-77	2.32524e-53	Ductal
Ldhb	2.26424	2.99008e-62	1.1034e-54	1.25991e-52	Ductal
Fmo2	2.26171	3.34695e-64	4.81762e-82	8.80705e-63	Ductal
Acot1	2.26022	2.95553e-75	9.11651e-64	6.12261e-67	Ductal
Habp2	2.24332	4.19267e-59	4.27798e-50	1.0946e-55	Ductal
Tmem45a	2.23441	1.09535e-49	3.04497e-63	3.06366e-45	Ductal
Hpgd	2.22012	2.13406e-57	2.34058e-53	4.60559e-55	Ductal
Sphk1	2.19165	4.72093e-49	1.0485e-45	2.20088e-41	Ductal
Pdzk1ip1	2.16126	5.15202e-46	5.42777e-44	6.64381e-33	Ductal
S100a10	2.15831	2.15653e-57	2.11705e-66	2.29629e-51	Ductal
Clu	2.12329	3.32028e-54	9.86719e-50	2.24864e-62	Ductal
Dcdc2a	2.11248	1.20648e-65	1.93815e-85	2.63082e-59	Ductal
Hebp1	2.08028	1.27942e-51	8.4923e-36	7.94991e-45	Ductal
St3gal4	2.06644	1.58698e-54	1.2187e-47	5.52723e-47	Ductal
Apoe	2.06418	1.71388e-36	2.25746e-29	3.50704e-23	Ductal
Mdfi	2.04983	7.9311e-53	1.6049e-49	2.21013e-48	Ductal
Mia	2.03236	8.24146e-46	2.27195e-37	1.5053e-29	Ductal
Capg	2.032	9.43333e-49	6.55218e-44	2.57335e-40	Ductal
Col9a1	2.0278	5.57265e-48	2.26555e-60	1.66322e-40	Ductal
Pamr1	2.02535	2.40547e-45	3.98941e-55	1.11719e-37	Ductal
Ugt2b34	2.01507	2.35417e-45	2.79977e-24	2.39793e-36	Ductal
Neurog3	19.8528	1.0083e-187	5.91368e-186	1.03412e-143	Ngn3+
Gadd45a	17.3099	2.90491e-196	2.03135e-150	2.90844e-174	Ngn3+
Btbd17	14.3555	7.79088e-155	2.56689e-174	5.68652e-125	Ngn3+
Tgm7	7.19253	9.78965e-45	9.8911e-95	3.99178e-33	Ngn3+
Cck	6.7294	3.1354e-47	1.36022e-53	1.56486e-30	Ngn3+
Igfbpl1	6.38095	5.03903e-83	1.35473e-106	2.97283e-59	Ngn3+
Tmsb4x	5.7916	6.59419e-147	4.20027e-63	5.63706e-137	Ngn3+
Hes6	4.85114	1.04658e-141	2.45534e-68	3.48503e-119	Ngn3+
Insm1	4.83293	3.99654e-76	1.67063e-102	3.80019e-51	Ngn3+
Selm	4.78931	2.35053e-79	2.1201e-71	9.11144e-55	Ngn3+
Tubb3	4.56853	1.24513e-53	2.79809e-63	1.22343e-33	Ngn3+
Gadd45g	4.2565	2.34724e-55	5.4478e-61	7.61719e-42	Ngn3+
Mfng	4.13822	7.71597e-73	3.02131e-105	4.21045e-55	Ngn3+
Sox4	4.03378	6.03134e-96	6.84769e-55	2.18428e-77	Ngn3+
Gfra3	3.96075	4.23731e-46	1.34639e-48	8.6601e-32	Ngn3+
Tmem171	3.91392	7.03285e-54	3.37262e-25	2.51169e-40	Ngn3+
Gpx2	3.88855	2.11854e-57	4.92365e-65	1.50576e-43	Ngn3+
Neurod2	3.73648	1.58024e-62	1.62338e-127	1.51973e-48	Ngn3+
Pax4	3.70753	2.27103e-44	6.71367e-75	7.91321e-30	Ngn3+
Grasp	3.67752	4.74789e-73	9.33698e-53	2.48498e-55	Ngn3+
Ppp1r14a	3.63665	2.09455e-68	2.4522e-137	5.55759e-57	Ngn3+
Snrk	3.62445	5.13407e-51	2.62736e-49	5.25515e-37	Ngn3+
Mdk	3.61137	1.13543e-101	7.73055e-68	2.94107e-78	Ngn3+
Mtch1	3.58022	2.26862e-118	3.80844e-57	1.04668e-97	Ngn3+
Smarcd2	3.56517	2.67793e-98	1.42735e-48	4.30363e-78	Ngn3+
Mpzl1	3.4056	2.20965e-72	1.83015e-43	3.2011e-53	Ngn3+
C2cd4b	3.40466	2.98494e-35	2.74126e-48	3.39655e-22	Ngn3+
2010107G23Rik	3.37475	2.42228e-53	4.79073e-39	2.88514e-39	Ngn3+
Cotl1	3.3094	9.14992e-60	5.22306e-46	6.89495e-43	Ngn3+
Amotl2	3.253	2.48243e-54	1.24957e-66	2.53426e-38	Ngn3+
Tpst2	3.23236	2.10587e-51	9.88142e-30	1.91868e-37	Ngn3+
Lpar6	3.2219	2.71748e-47	2.68717e-39	1.15631e-32	Ngn3+
Nkx2-2	3.20079	1.87527e-49	4.20656e-41	9.20963e-33	Ngn3+
Rph3al	3.15675	3.80413e-44	4.01862e-49	1.95436e-26	Ngn3+
Cdkn1a	3.09279	2.82988e-27	6.90032e-17	9.06032e-20	Ngn3+
Mfap4	3.0869	3.73977e-28	3.31709e-36	7.96951e-21	Ngn3+
Trp53i11	3.03745	1.68412e-49	1.17441e-59	8.67747e-37	Ngn3+
Cbfa2t3	3.03467	2.51103e-53	1.58007e-55	2.6726e-44	Ngn3+
Ttll6	2.9896	5.36217e-23	1.11791e-42	4.13272e-18	Ngn3+
Bambi	2.98247	7.13781e-40	1.24767e-12	1.26453e-26	Ngn3+
Plk3	2.98061	3.06454e-45	7.59988e-80	1.2534e-34	Ngn3+
Ly6e	2.97303	5.11796e-66	1.96838e-36	9.94616e-53	Ngn3+
Tox3	2.96334	7.52301e-44	7.75161e-52	3.70262e-24	Ngn3+
Rcor2	2.90797	2.47696e-38	1.65834e-37	4.76616e-27	Ngn3+
Foxa3	2.8193	1.0051e-53	1.31586e-34	2.41566e-40	Ngn3+
Cdk2ap1	2.75882	1.34491e-70	3.84829e-38	5.05338e-55	Ngn3+
Kirrel2	2.73735	1.11187e-48	8.0596e-28	7.65485e-40	Ngn3+
Cpt2	2.7361	1.30591e-48	4.3348e-33	6.28024e-36	Ngn3+
Dbn1	2.68013	1.37675e-32	1.71936e-34	1.16585e-17	Ngn3+
Krt7	2.67092	4.08595e-37	2.84243e-35	1.42724e-15	Ngn3+
Cdc14b	2.6332	2.61154e-36	2.7013e-49	1.50818e-26	Ngn3+
Cer1	2.63009	9.55559e-38	9.86037e-80	9.06196e-28	Ngn3+
Cyth2	2.58796	4.8476e-40	4.28179e-28	1.83039e-23	Ngn3+
Olfm1	2.56827	6.77648e-32	3.03588e-49	2.59272e-22	Ngn3+
Btg2	2.56208	1.9986e-26	1.52534e-24	7.15009e-20	Ngn3+
Epb42	2.5513	7.11564e-40	2.03856e-90	2.61078e-31	Ngn3+
Lingo1	2.49997	1.33935e-37	4.79201e-64	1.94245e-26	Ngn3+
Stard10	2.49204	6.59048e-61	3.88869e-31	1.75275e-43	Ngn3+
Cacna2d1	2.4451	1.6858e-11	4.86343e-16	0.00482128	Ngn3+
Gm42637	2.44345	1.62396e-23	1.07025e-35	3.2364e-14	Ngn3+
Tecpr1	2.43018	1.59045e-35	5.01355e-47	4.54203e-27	Ngn3+
Tpm4	2.42304	5.84408e-48	1.4637e-32	5.05582e-34	Ngn3+
Krtap17-1	2.39462	7.10312e-22	8.67494e-43	6.07309e-17	Ngn3+
Cyb5r3	2.3834	1.21365e-54	9.57971e-35	3.11484e-35	Ngn3+
Syt13	2.37205	3.40633e-29	1.58247e-38	8.33235e-14	Ngn3+
St3gal6	2.36969	6.57035e-32	1.46017e-25	8.00758e-21	Ngn3+
Gdpd1	2.33291	3.0656e-30	3.33124e-26	4.6782e-20	Ngn3+
Pclo	2.32959	5.03418e-29	1.41827e-27	3.52203e-22	Ngn3+
Prodh2	2.31055	1.92559e-20	3.54202e-23	2.80874e-13	Ngn3+
Cldn6	2.28191	6.89735e-36	1.05404e-24	3.10827e-22	Ngn3+
Tmem184a	2.26184	1.27026e-29	2.1771e-23	9.98878e-21	Ngn3+
Rasgrp3	2.2528	2.54365e-20	2.58209e-06	2.45378e-11	Ngn3+
Ifitm1	2.24349	6.25716e-32	1.56187e-15	2.67353e-22	Ngn3+
Ctsf	2.21968	4.00994e-13	2.09662e-13	0.00021834	Ngn3+
Steap1	2.19113	6.0165e-26	5.52912e-30	3.39018e-18	Ngn3+
App	2.18215	1.39378e-29	3.94301e-13	2.62966e-16	Ngn3+
Ppp3ca	2.17996	1.07731e-28	1.76065e-20	4.0454e-17	Ngn3+
Fyttd1	2.17815	3.66235e-34	9.85479e-21	2.62371e-22	Ngn3+
Spint1	2.15038	2.68035e-28	6.48593e-18	8.43052e-16	Ngn3+
Rnf114	2.14832	7.28962e-33	6.58014e-14	4.54829e-23	Ngn3+
Tspan3	2.1349	3.52568e-38	3.4968e-25	1.79068e-20	Ngn3+
Casp6	2.12781	5.63014e-39	1.50584e-17	7.24184e-28	Ngn3+
Ttc28	2.12585	8.59081e-29	2.61494e-28	1.72e-22	Ngn3+
Sulf2	2.11978	3.98179e-28	1.80617e-21	4.24009e-21	Ngn3+
Lrrc42	2.11799	7.54735e-23	1.63487e-13	1.20488e-12	Ngn3+
St6galnac2	2.11084	9.37654e-27	6.95985e-19	4.15866e-18	Ngn3+
BC023829	2.10143	4.46756e-19	1.10812e-21	2.28767e-10	Ngn3+
Sh3bgrl3	2.09644	2.67558e-34	6.68331e-15	4.46855e-20	Ngn3+
Ddit4	2.09201	1.08918e-24	5.08911e-11	3.02469e-21	Ngn3+
Serinc2	2.06551	1.1644e-21	4.35057e-28	2.16666e-12	Ngn3+
Map2k1	2.06136	1.63136e-27	7.33757e-12	7.52478e-14	Ngn3+
Acly	2.04133	1.49341e-28	1.78928e-23	1.39387e-14	Ngn3+
Mapk3	2.03935	2.99307e-28	6.64739e-21	2.8207e-13	Ngn3+
Traf4	2.03873	2.79708e-24	1.16574e-10	2.42608e-14	Ngn3+
Igsf8	2.0358	3.92054e-19	3.57679e-12	4.95683e-09	Ngn3+
Mycl	2.03523	1.00357e-19	8.54356e-28	9.35454e-13	Ngn3+
Elovl1	2.02824	6.04232e-20	1.9029e-07	6.20598e-10	Ngn3+
Rcn2	2.02636	7.17613e-28	9.1515e-14	3.44844e-13	Ngn3+
Eva1b	2.01922	8.2376e-16	7.53436e-09	7.92165e-06	Ngn3+
1110012L19Rik	2.01555	3.92096e-12	2.68629e-10	1.12833e-05	Ngn3+
Vasp	2.00778	1.88277e-27	8.0787e-15	1.88922e-14	Ngn3+
Chgb	17.7371	2.62296e-168	2.86976e-159	8.81378e-135	Fev+
Fev	12.4421	4.59216e-178	4.15625e-225	2.5324e-146	Fev+
Chga	7.53144	6.47864e-126	3.35595e-140	1.21189e-97	Fev+
Cryba2	7.04801	1.50573e-117	1.6897e-147	2.05687e-94	Fev+
Hmgn3	6.68911	1.18705e-158	4.18504e-133	1.12872e-124	Fev+
Cldn4	5.66841	1.5373e-163	1.03879e-89	3.42294e-141	Fev+
Neurod1	4.69734	9.97403e-108	9.5783e-133	5.49987e-81	Fev+
Rasd1	4.62659	2.20095e-71	4.18514e-83	3.58315e-52	Fev+
Gch1	4.50016	2.89391e-80	3.01168e-81	2.61599e-65	Fev+
Pax6	4.34575	1.35892e-94	3.21712e-122	2.71667e-73	Fev+
Prnp	4.21592	1.87224e-100	4.31763e-118	1.70037e-74	Fev+
Cpe	4.20704	4.0526e-130	8.79185e-104	3.18697e-86	Fev+
Map1b	4.14217	2.24486e-98	1.42626e-118	4.61284e-73	Fev+
Klf2	4.0422	1.4416e-60	5.22469e-50	5.94171e-48	Fev+
Cacna2d1	3.89615	6.17898e-68	5.42945e-93	9.80987e-48	Fev+
Slc38a5	3.839	6.09629e-84	2.56797e-86	2.97265e-57	Fev+
Tox3	3.69324	4.04633e-76	6.20638e-85	1.55149e-52	Fev+
1700086L19Rik	3.68643	5.62379e-55	2.69043e-71	2.49522e-39	Fev+
Rap1b	3.65418	1.05422e-98	2.26715e-49	1.09006e-76	Fev+
Prrg2	3.62137	2.6557e-86	2.7277e-82	1.35063e-66	Fev+
Krt7	3.59958	1.56809e-78	8.37769e-66	2.29832e-49	Fev+
Ypel3	3.58112	1.24893e-83	1.67823e-76	6.67493e-59	Fev+
Tm4sf4	3.45448	3.64755e-65	3.66238e-54	6.4225e-46	Fev+
Vwa5b2	3.42368	8.81584e-62	1.60187e-80	6.87265e-42	Fev+
Cystm1	3.41253	1.52147e-106	3.08308e-75	1.0236e-80	Fev+
Tuba1a	3.30635	1.33761e-78	2.24597e-68	5.29615e-62	Fev+
Pim2	3.28218	8.34902e-57	6.51559e-63	4.2859e-41	Fev+
Bex2	3.24113	7.89625e-110	1.45547e-77	7.06294e-97	Fev+
Aplp1	3.22883	3.82453e-95	3.59505e-85	7.89719e-61	Fev+
Pcsk1n	3.22099	2.74737e-61	8.56577e-76	3.93234e-45	Fev+
1110012L19Rik	3.14682	6.63116e-53	3.01596e-32	7.32751e-34	Fev+
Gars	3.02162	4.79179e-96	8.37037e-60	3.20154e-76	Fev+
Hepacam2	3.01456	3.85041e-68	2.38736e-86	3.07322e-47	Fev+
Runx1t1	3.00354	4.4568e-55	3.0852e-73	2.58993e-41	Fev+
Fos	2.94652	2.19945e-55	7.50753e-45	2.847e-44	Fev+
Fam183b	2.92952	1.62114e-60	1.4848e-75	1.39322e-45	Fev+
Pax4	2.91877	2.15098e-50	3.47704e-78	1.66333e-35	Fev+
Cnih2	2.89526	2.22273e-46	1.18317e-61	6.21517e-34	Fev+
Tspan7	2.88199	2.91343e-56	2.29123e-49	1.16597e-38	Fev+
Scgn	2.85771	2.38874e-51	9.78657e-69	1.41428e-37	Fev+
Glud1	2.82382	2.22828e-81	5.72835e-43	1.72349e-62	Fev+
Emb	2.78583	1.20959e-66	9.61539e-35	8.72881e-50	Fev+
Mid1ip1	2.78577	1.18937e-59	3.28309e-42	1.05964e-42	Fev+
Tmem163	2.74103	3.29927e-47	1.72844e-70	2.68339e-35	Fev+
Tekt2	2.73526	1.16981e-65	6.96921e-97	2.04116e-49	Fev+
Gdi1	2.73272	2.79533e-50	1.2733e-44	3.08819e-34	Fev+
Npepl1	2.72664	3.87954e-63	5.50536e-30	1.16161e-43	Fev+
Usp18	2.67579	2.14686e-42	6.57561e-65	3.69959e-32	Fev+
Celf3	2.66411	3.40491e-64	1.68122e-91	5.71973e-46	Fev+
Pou3f4	2.6637	8.50854e-39	3.17938e-59	9.32987e-29	Fev+
Mafb	2.66235	2.89273e-26	5.39759e-38	4.98609e-20	Fev+
Tubb3	2.6601	4.45336e-54	4.52535e-68	2.94349e-35	Fev+
Cck	2.64947	1.87186e-33	2.75008e-42	4.45125e-18	Fev+
Syt13	2.57273	2.81856e-52	3.7996e-66	6.94213e-33	Fev+
Gadd45g	2.56736	1.95691e-14	3.32256e-10	1.68398e-06	Fev+
Cnot6l	2.55844	6.30903e-48	1.50374e-36	4.61473e-32	Fev+
BC023829	2.5528	9.94455e-39	2.62934e-44	1.2359e-28	Fev+
Camk2n1	2.5485	3.14595e-40	3.15138e-51	3.14913e-26	Fev+
Pak3	2.54458	5.86822e-34	5.48048e-46	3.08725e-26	Fev+
Atp6v0b	2.52301	1.83727e-77	1.98383e-64	7.62506e-53	Fev+
Gnao1	2.50667	1.96412e-40	7.81002e-59	3.34243e-30	Fev+
Rph3al	2.50126	4.35287e-48	7.21079e-57	6.02088e-30	Fev+
Ptbp3	2.47451	1.13363e-51	5.52629e-41	2.78317e-37	Fev+
Ubqln2	2.4713	8.02827e-47	4.69938e-32	6.18281e-31	Fev+
Ptprn2	2.46669	1.04273e-44	7.66127e-66	4.34779e-33	Fev+
Cirbp	2.42122	2.67914e-69	6.21575e-50	5.41979e-46	Fev+
Amigo2	2.41678	8.42138e-42	2.92223e-63	3.03616e-31	Fev+
Serinc1	2.37192	1.3737e-51	3.03374e-36	1.4857e-34	Fev+
Atp6v1e1	2.34647	2.69839e-52	4.95226e-33	2.5979e-35	Fev+
Ece1	2.34336	5.34854e-22	1.18598e-23	5.75036e-14	Fev+
Igfbpl1	2.34127	8.34641e-22	2.045e-29	6.82044e-10	Fev+
Scg3	2.3364	6.57169e-40	2.1388e-51	2.38956e-30	Fev+
C2cd4b	2.3154	1.08262e-14	2.82363e-19	1.84118e-06	Fev+
Dusp1	2.30332	7.32404e-22	2.3988e-18	9.13343e-13	Fev+
Gabarapl2	2.29438	1.58035e-51	6.6614e-38	5.82024e-35	Fev+
Mlxipl	2.28829	2.48773e-35	1.61321e-50	2.6362e-24	Fev+
Scg5	2.28593	5.71757e-41	7.85527e-51	1.12643e-31	Fev+
Ctsf	2.28375	9.12123e-36	1.62768e-45	2.54539e-23	Fev+
Pdx1	2.26778	5.15191e-40	3.50144e-17	2.76142e-27	Fev+
Mageh1	2.2643	3.86684e-20	9.46475e-17	3.62352e-10	Fev+
Ffar2	2.26055	1.74885e-39	2.33397e-17	1.78195e-28	Fev+
Cd164l2	2.25932	1.91819e-32	6.29167e-39	9.24137e-20	Fev+
Necab2	2.25289	2.14351e-37	7.93223e-52	2.42726e-26	Fev+
Nkx2-2	2.24688	1.18777e-37	1.31353e-37	7.25238e-22	Fev+
Qdpr	2.23783	2.9975e-53	1.27857e-23	1.08831e-34	Fev+
Rfx6	2.23011	1.74125e-29	1.21222e-44	5.52622e-19	Fev+
Rem2	2.22404	5.48594e-30	1.11896e-35	1.87877e-20	Fev+
Pgrmc1	2.22354	1.07151e-48	1.90775e-13	1.50715e-29	Fev+
St18	2.21774	7.11504e-33	9.71106e-53	2.76724e-22	Fev+
Trim35	2.21663	6.72068e-36	5.31962e-22	3.24134e-21	Fev+
Arl4a	2.21005	1.83335e-30	1.51317e-20	2.09788e-20	Fev+
Snx15	2.20668	9.43917e-36	1.68234e-33	3.94427e-25	Fev+
Pgf	2.18407	1.21407e-33	2.94107e-56	9.44351e-27	Fev+
Ngfrap1	2.18365	3.11504e-79	1.00668e-63	4.88804e-59	Fev+
Nkx6-1	2.18032	6.6472e-33	1.30016e-32	1.07613e-17	Fev+
Gabarap	2.16473	2.55835e-56	5.61493e-45	1.26492e-34	Fev+
Pam	2.16432	7.31327e-31	3.91088e-38	1.28811e-20	Fev+
Stxbp5l	2.16207	2.09441e-36	5.30094e-61	1.20612e-26	Fev+
Ube2e3	2.15909	4.40418e-54	8.97062e-33	2.70762e-34	Fev+
Map1lc3a	2.15167	1.80339e-33	2.27452e-30	1.29549e-20	Fev+
Pcsk1	2.14854	3.52552e-26	1.06639e-39	2.17127e-19	Fev+
Ankrd54	2.14736	8.87269e-37	6.1742e-32	2.31854e-26	Fev+
Pcsk2	2.1402	1.37151e-31	2.4193e-36	3.59038e-24	Fev+
Srp14	2.1393	2.82737e-48	4.50999e-32	1.04634e-29	Fev+
Atp6v1b2	2.13339	4.442e-37	1.10878e-26	2.10336e-23	Fev+
Plcxd3	2.12233	2.58938e-33	2.93419e-53	7.3e-26	Fev+
Ankrd44	2.12154	8.68722e-34	1.37209e-40	5.44185e-23	Fev+
Klhdc8b	2.11935	4.92253e-31	2.57572e-33	7.4046e-21	Fev+
Ffar4	2.09645	8.32405e-24	5.03695e-27	7.31855e-15	Fev+
Gdap1l1	2.08276	9.5058e-25	1.11897e-36	4.48548e-15	Fev+
Glul	2.07704	1.53237e-32	3.97599e-26	8.16017e-20	Fev+
Irf2bpl	2.07124	2.15368e-29	9.16384e-25	1.51756e-18	Fev+
Atp6v0d1	2.06258	3.98872e-34	9.91936e-23	7.81881e-20	Fev+
Cyth2	2.06065	3.30811e-28	3.37998e-24	4.88291e-16	Fev+
Elavl4	2.05491	1.02143e-24	1.90044e-41	1.65863e-17	Fev+
Klc3	2.04667	6.40854e-25	9.2645e-30	3.71701e-15	Fev+
Arpc5	2.04395	3.40966e-50	6.68629e-32	6.56907e-30	Fev+
Baiap3	2.04169	2.00919e-25	2.61626e-36	4.90785e-16	Fev+
Prdx5	2.04128	3.32173e-41	6.75012e-28	1.46756e-23	Fev+
Klhl7	2.0374	5.2019e-27	2.62608e-25	1.23318e-15	Fev+
Arx	2.03649	1.89887e-10	2.13549e-16	8.58917e-05	Fev+
Igsf8	2.03274	8.85345e-27	7.65385e-18	2.43512e-13	Fev+
Lhx1os	2.03272	2.20431e-35	1.91849e-63	2.76308e-27	Fev+
Pdk3	2.03146	1.37099e-32	1.6638e-11	2.45264e-22	Fev+
Gck	2.02801	9.28859e-31	1.27232e-43	3.71879e-20	Fev+
Elof1	2.02563	5.78237e-40	1.33041e-25	2.14769e-23	Fev+
Stx7	2.02427	1.383e-31	5.59991e-28	6.41502e-21	Fev+
Rab7	2.01308	8.75778e-46	1.92093e-29	3.1429e-29	Fev+
Yipf4	2.00684	7.2936e-36	5.82219e-26	2.09537e-19	Fev+
Gpx3	2.00453	6.93376e-41	2.12956e-42	6.2396e-27	Fev+
Ins2	325.013	4.30768e-220	1.80993e-103	7.1899e-183	Beta
Ins1	113.134	3.42229e-122	1.01958e-186	2.86292e-114	Beta
Nnat	34.3104	3.07063e-143	2.58446e-110	3.48198e-140	Beta
Iapp	28.0253	5.57702e-119	8.3531e-127	4.28482e-113	Beta
Npy	19.2434	7.75473e-52	3.40771e-144	3.90992e-53	Beta
Ppp1r1a	11.2468	2.15934e-117	1.43831e-217	9.90512e-116	Beta
Gip	10.0605	4.47962e-30	3.03277e-100	1.51612e-31	Beta
Gng12	5.78497	1.37179e-79	8.10208e-77	3.61913e-87	Beta
Pcsk2	5.64326	1.19876e-71	2.33435e-96	1.3083e-70	Beta
Atp2a2	4.44616	2.42392e-84	2.41157e-52	3.20142e-99	Beta
1700086L19Rik	4.4303	1.68452e-44	3.37666e-60	5.30662e-46	Beta
Chga	4.13089	1.39009e-62	2.71444e-65	7.22611e-58	Beta
Rbp4	4.11958	8.19948e-59	1.77402e-46	5.41821e-53	Beta
Scg3	3.90408	1.71835e-43	5.37124e-67	4.63121e-45	Beta
Pcsk1n	3.8851	1.90345e-44	2.0308e-58	1.66427e-44	Beta
Tuba1a	3.87471	6.94855e-54	3.05716e-42	2.06976e-52	Beta
C2cd4b	3.79565	2.13184e-40	7.52627e-59	7.95204e-43	Beta
Gpx3	3.76375	1.84022e-39	6.6061e-47	6.93665e-40	Beta
Manf	3.76106	1.17252e-76	6.61301e-37	3.09914e-76	Beta
Scg5	3.71838	2.85612e-35	1.68919e-54	5.52684e-35	Beta
Creld2	3.71782	1.24709e-72	1.73644e-22	5.93898e-59	Beta
Mafb	3.69941	3.83905e-49	8.06375e-85	1.29152e-48	Beta
Ociad2	3.52033	1.50683e-45	4.32565e-44	1.59056e-48	Beta
Cpe	3.50856	7.63736e-57	1.90722e-43	1.01301e-46	Beta
Scgn	3.44016	1.75886e-49	1.61726e-68	5.08904e-49	Beta
G6pc2	3.38495	4.39754e-53	7.00178e-150	3.66744e-53	Beta
Tspan7	3.24881	9.38361e-43	1.36899e-39	3.64628e-42	Beta
Scg2	3.20628	6.2189e-45	8.54728e-107	8.34857e-45	Beta
Fam183b	3.18956	1.27651e-49	8.28074e-62	5.90222e-48	Beta
Rab3a	3.17717	6.61922e-37	4.12776e-53	1.25479e-39	Beta
Gch1	3.10389	4.06217e-31	1.72714e-38	4.97838e-31	Beta
Cryba2	3.09602	4.03306e-38	8.03258e-52	2.17602e-36	Beta
Sdf2l1	3.0713	1.64765e-41	4.16332e-17	6.80742e-38	Beta
Abcc8	3.06348	4.76482e-35	8.27551e-52	5.93293e-36	Beta
Sytl4	3.02671	2.53636e-53	9.85508e-143	2.26549e-54	Beta
1110008P14Rik	3.00673	1.06428e-38	3.20132e-54	4.42234e-43	Beta
Pcsk1	2.95985	3.12799e-32	5.06639e-58	6.04544e-33	Beta
Hist3h2ba	2.94855	2.92381e-31	1.19021e-40	2.90678e-32	Beta
Mlxipl	2.86671	4.98906e-31	1.32915e-51	3.48237e-33	Beta
Tmem163	2.81904	2.72768e-42	6.04923e-67	1.85216e-41	Beta
Pdx1	2.76661	8.05888e-38	4.38424e-37	2.16177e-37	Beta
Dbpht2	2.75599	1.29355e-22	1.43895e-39	7.39704e-22	Beta
Syt13	2.72889	5.51888e-37	1.67538e-44	2.60448e-37	Beta
Slc38a5	2.71469	3.67469e-52	2.45846e-46	8.74647e-45	Beta
Prnp	2.70723	1.24643e-32	8.83974e-41	8.40249e-34	Beta
Tubb2a	2.67947	8.00185e-25	5.62541e-33	3.65182e-28	Beta
Calr	2.65783	5.23744e-47	2.33876e-23	3.71833e-45	Beta
Papss2	2.65747	9.63244e-40	4.91499e-84	1.44355e-40	Beta
Isl1	2.65237	6.28238e-52	4.3778e-59	7.74818e-45	Beta
Hadh	2.64413	4.95218e-41	1.93877e-19	6.81874e-41	Beta
Ero1lb	2.6302	6.87462e-37	1.62584e-54	1.65342e-37	Beta
Cnih2	2.60243	1.56639e-31	1.91529e-49	5.13837e-31	Beta
Rap1b	2.58335	1.19132e-31	4.41022e-27	2.45469e-30	Beta
Camk2n1	2.56374	3.39815e-27	1.38631e-38	1.24682e-27	Beta
Slc2a2	2.53838	1.50109e-24	9.2157e-45	5.42179e-25	Beta
Hepacam2	2.49746	7.44033e-39	4.71008e-47	4.37822e-38	Beta
Immp1l	2.47432	1.90709e-30	8.31846e-28	2.54552e-31	Beta
Zcchc18	2.47272	3.46323e-29	1.56154e-39	7.04193e-28	Beta
Dnajb11	2.41824	4.008e-34	7.4221e-21	1.24725e-31	Beta
Selk	2.40771	3.61744e-39	2.13332e-29	8.35288e-40	Beta
Meis2	2.39404	3.62116e-23	1.76142e-24	3.13402e-22	Beta
Prps1	2.38433	2.24234e-19	4.60538e-18	7.67689e-20	Beta
Tubb3	2.36959	3.22783e-28	9.81943e-36	2.84789e-27	Beta
Pak3	2.34581	2.06999e-21	2.86486e-36	3.23012e-21	Beta
Ubqln2	2.34509	1.34009e-19	8.78908e-19	1.3009e-20	Beta
Pyy	2.34236	1.21072e-27	1.37516e-32	6.43347e-24	Beta
Sec61b	2.33077	1.78244e-45	4.41036e-33	1.18638e-47	Beta
Fam151a	2.31615	4.62796e-27	3.53162e-66	4.35451e-27	Beta
Slc30a8	2.3007	8.67433e-27	1.22535e-71	3.01597e-27	Beta
1500009L16Rik	2.30022	5.67723e-25	9.4073e-47	2.08435e-25	Beta
Surf4	2.29824	9.95965e-26	1.81777e-14	7.83117e-21	Beta
Tmsb15b2	2.2669	4.65112e-15	2.05463e-33	7.34589e-15	Beta
Resp18	2.26348	7.70837e-18	4.25438e-36	2.15637e-17	Beta
Rogdi	2.25934	2.10934e-18	1.35605e-20	3.15575e-21	Beta
Peg10	2.25848	0.0512363	3.01418e-05	0.0266323	Beta
Map1b	2.25683	1.89877e-29	1.36579e-32	8.67695e-28	Beta
Pim2	2.2548	2.34382e-26	2.31707e-34	6.84619e-25	Beta
Npdc1	2.25237	6.26444e-21	5.50892e-31	8.41576e-21	Beta
Ttr	2.24914	5.13416e-11	4.85136e-11	3.29116e-12	Beta
Pax6	2.24841	1.91835e-31	5.20795e-37	1.22378e-28	Beta
Mapt	2.24194	9.68429e-33	1.09919e-97	1.11779e-32	Beta
Slc2a5	2.2285	2.266e-24	6.65978e-61	1.12724e-24	Beta
Aplp1	2.2193	4.51227e-25	1.50631e-22	1.51653e-21	Beta
Mageh1	2.19189	2.46635e-16	3.71868e-21	9.42337e-16	Beta
Ank	2.18235	1.47714e-19	6.65823e-31	1.32786e-20	Beta
Trappc2l	2.13784	3.78096e-19	6.39168e-21	6.44098e-20	Beta
Slc35b1	2.13235	1.68645e-19	8.68606e-14	3.91895e-21	Beta
Prdx5	2.12665	4.38846e-17	1.84422e-16	1.03034e-18	Beta
Mllt11	2.0849	8.14454e-13	4.57169e-19	2.12641e-13	Beta
Sec11c	2.06355	5.59863e-15	1.83866e-17	4.31828e-16	Beta
Ece1	2.06235	1.19999e-18	5.22095e-30	2.06216e-18	Beta
Chgb	2.05996	7.48144e-60	6.68345e-53	7.46398e-53	Beta
Hmgn3	2.04708	2.78866e-22	2.20084e-22	1.53411e-18	Beta
Sct	2.03781	1.91963e-10	4.56219e-18	3.48534e-10	Beta
Ppp2r2b	2.01439	7.84042e-12	3.27164e-25	4.58235e-11	Beta
4833439L19Rik	2.01104	4.19912e-14	1.69845e-16	1.63408e-14	Beta
Atp6v0d1	2.0051	4.42328e-15	5.87771e-17	1.77766e-14	Beta
Gcg	192.372	1.11243e-170	3.11434e-75	4.57729e-147	Alpha
Gast	23.4315	1.5532e-68	1.43047e-145	3.89963e-64	Alpha
Pyy	18.5211	2.91948e-118	5.51179e-100	8.7538e-104	Alpha
Tmem27	12.781	2.63695e-125	2.46067e-170	2.78839e-116	Alpha
Peg10	10.3693	6.46559e-94	5.59419e-132	1.9373e-87	Alpha
Slc38a5	9.8166	1.00841e-94	1.41306e-88	1.93808e-79	Alpha
Ppy	9.07274	9.00425e-28	5.5457e-51	5.16874e-24	Alpha
Zcchc18	7.47723	8.58437e-84	9.65731e-115	1.85604e-75	Alpha
Rbp4	6.64451	2.68247e-72	1.47938e-51	1.13839e-65	Alpha
Pcsk1n	6.55951	5.86905e-86	6.2119e-107	1.63202e-76	Alpha
Ttr	6.46934	1.7557e-92	4.15728e-52	1.61859e-98	Alpha
Gpx3	6.12714	1.42338e-79	3.25703e-83	1.29506e-72	Alpha
Cpe	5.75265	9.6337e-89	1.39382e-69	1.50462e-69	Alpha
Iapp	5.26279	1.23441e-53	1.10014e-78	2.37166e-49	Alpha
Pcsk2	5.19276	5.38036e-69	8.01171e-97	2.91076e-61	Alpha
Isl1	4.85226	1.03331e-65	1.5972e-90	9.71668e-58	Alpha
Scg5	4.61505	9.46261e-57	3.22747e-84	1.61389e-51	Alpha
Pam	4.57134	3.18662e-71	1.14703e-90	1.06358e-65	Alpha
Tspan7	4.08308	1.42923e-57	3.48131e-49	1.13362e-51	Alpha
Irx2	3.75503	1.03792e-61	2.91406e-147	5.76695e-58	Alpha
Tmsb15b2	3.65945	7.04112e-36	6.92637e-69	1.45348e-30	Alpha
Aplp1	3.62526	2.14512e-50	6.72773e-49	9.26333e-43	Alpha
Resp18	3.56077	3.67288e-44	2.1506e-90	1.02098e-40	Alpha
Meis2	3.53169	2.77997e-53	3.34985e-37	3.20559e-49	Alpha
Rnf130	3.52216	3.81631e-51	4.10063e-43	1.47624e-49	Alpha
1700086L19Rik	3.48241	5.2691e-57	7.71526e-72	2.64929e-47	Alpha
Fam183b	3.45318	1.1843e-53	5.46673e-71	2.09335e-46	Alpha
Arx	3.42904	7.96784e-42	3.92715e-79	2.96069e-37	Alpha
Sct	3.42197	8.34466e-36	8.04827e-54	8.44301e-33	Alpha
Abcc8	3.25911	1.41844e-41	1.12427e-57	4.63854e-36	Alpha
Irx1	3.20876	2.0395e-52	3.62304e-136	2.60015e-50	Alpha
Mageh1	3.11667	1.22897e-40	1.32809e-43	1.17985e-34	Alpha
Ush1c	3.02207	8.50589e-46	4.86572e-81	1.05601e-39	Alpha
Lrpprc	2.92567	6.63938e-22	1.68669e-16	9.6937e-18	Alpha
Wnk3	2.80292	2.80144e-39	4.15986e-86	4.49542e-36	Alpha
Smarca1	2.75615	5.08887e-30	1.04522e-39	1.79418e-26	Alpha
Ndn	2.7362	2.48402e-34	1.78447e-29	4.21445e-31	Alpha
Scg3	2.71675	5.34482e-26	6.40483e-40	1.48533e-22	Alpha
Dusp10	2.6776	7.90468e-22	1.77133e-36	7.77166e-19	Alpha
Tmem163	2.57683	2.48489e-23	1.3363e-38	2.03376e-19	Alpha
Pim2	2.57325	2.12341e-27	1.02246e-37	2.36617e-23	Alpha
Chgb	2.53123	7.16271e-43	1.5957e-45	4.48697e-38	Alpha
Tuba1a	2.52113	1.029e-35	6.66229e-33	1.57062e-28	Alpha
Slc16a10	2.4992	7.31833e-35	1.39384e-74	5.70829e-32	Alpha
Nenf	2.49204	2.36276e-37	5.22464e-32	7.39482e-32	Alpha
Ank	2.47007	9.20976e-28	6.25948e-36	1.22077e-24	Alpha
Ctsz	2.4666	1.75497e-37	9.0401e-16	5.51484e-29	Alpha
Hist3h2ba	2.4154	5.1012e-22	3.46945e-28	2.49875e-18	Alpha
Ctxn2	2.41489	1.11533e-35	6.36879e-100	1.06666e-33	Alpha
Mafb	2.41419	8.1482e-24	8.34516e-38	1.36718e-21	Alpha
Sphkap	2.40576	1.84884e-38	5.85516e-87	3.97392e-35	Alpha
Cldn11	2.40413	8.59947e-22	4.20251e-39	1.12264e-19	Alpha
Nagk	2.40102	3.30285e-15	3.23245e-13	3.99222e-09	Alpha
Scgn	2.39855	8.1163e-34	8.32889e-43	9.10426e-28	Alpha
Pax6	2.36489	2.31351e-35	2.45749e-43	3.48308e-30	Alpha
Hap1	2.36399	1.3948e-22	3.87969e-35	1.00294e-18	Alpha
Pon3	2.34859	6.45141e-31	9.75911e-44	1.53058e-27	Alpha
Mid1ip1	2.32169	1.77052e-21	2.18648e-21	4.4742e-17	Alpha
Sesn2	2.31567	2.02953e-21	1.02727e-28	2.93055e-17	Alpha
Chga	2.31078	1.04698e-41	3.11592e-40	1.31726e-35	Alpha
Ubqln2	2.3079	3.84935e-24	1.8165e-22	5.84327e-19	Alpha
Fabp3	2.28991	8.92409e-21	1.13236e-34	2.11154e-18	Alpha
Mapk15	2.28596	1.3424e-23	8.35786e-44	4.29497e-21	Alpha
Rap1b	2.2854	6.82078e-24	1.35032e-22	5.07084e-18	Alpha
Pld3	2.26512	5.03514e-19	1.6486e-16	1.55885e-13	Alpha
Lrpap1	2.26289	4.98861e-30	1.13473e-23	1.02255e-24	Alpha
Gm1673	2.24879	7.59866e-26	2.62347e-30	9.19001e-23	Alpha
Rab3a	2.22712	1.3249e-16	1.21803e-23	1.15806e-14	Alpha
1500011B03Rik	2.20666	6.69459e-22	1.50394e-27	1.18138e-19	Alpha
Rundc3a	2.19172	3.60603e-28	1.50459e-47	1.37907e-24	Alpha
Ffar4	2.17924	1.06833e-12	1.05834e-17	2.24999e-10	Alpha
Dbpht2	2.17844	1.39094e-26	8.47289e-47	3.38674e-23	Alpha
Slc7a14	2.16468	4.51813e-22	5.29078e-45	3.25045e-19	Alpha
Ocrl	2.15706	8.31108e-18	2.2315e-30	5.76369e-16	Alpha
Etv1	2.13765	1.20623e-21	5.15492e-44	6.16418e-20	Alpha
Rab37	2.1315	2.32722e-25	4.88482e-55	4.29657e-23	Alpha
2610524H06Rik	2.11374	4.87968e-21	2.56884e-16	1.42537e-17	Alpha
Hepacam2	2.08921	1.3111e-17	1.02178e-22	1.70777e-13	Alpha
Cd200	2.08178	1.13384e-13	1.83316e-24	1.80257e-11	Alpha
Dohh	2.07312	1.81111e-20	1.25172e-11	1.71766e-15	Alpha
Glud1	2.05841	1.2778e-14	4.86697e-14	5.99745e-12	Alpha
Trim35	2.04945	7.90666e-15	9.5545e-13	3.58264e-11	Alpha
Fxyd6	2.04343	3.52078e-10	3.87555e-12	2.48981e-07	Alpha
Zbtb20	2.04068	3.00976e-14	2.01834e-19	9.9847e-11	Alpha
Dnajc12	2.02718	1.40391e-15	2.08912e-23	5.85888e-14	Alpha
Ncam1	2.01426	7.52278e-21	1.3879e-39	5.75954e-19	Alpha
Tusc3	2.00678	1.7481e-14	7.74772e-11	3.02176e-10	Alpha
Cnih2	2.00167	1.13519e-19	6.93493e-28	4.95045e-17	Alpha
Rai2	2.00057	4.33374e-17	2.67187e-37	1.03523e-15	Alpha
Ghrl	120.994	3.03574e-42	7.22834e-117	6.24585e-40	Epsilon
Cdkn1a	14.0041	3.94885e-63	3.12508e-26	2.98025e-60	Epsilon
Rbp4	12.4914	5.33679e-34	2.18572e-16	6.37611e-31	Epsilon
Isl1	11.0634	3.63622e-49	3.93593e-58	1.84952e-43	Epsilon
Pyy	9.47445	3.94393e-22	4.7315e-24	1.12842e-18	Epsilon
Mboat4	6.88705	4.00894e-52	1.57764e-164	4.92487e-47	Epsilon
Maged2	5.27979	1.91549e-44	0.000300638	1.65658e-35	Epsilon
Fam183b	4.34407	6.38391e-20	2.6528e-27	1.37241e-15	Epsilon
Arg1	4.30485	1.23186e-27	1.33911e-50	1.23856e-23	Epsilon
Tm4sf4	3.91326	3.05622e-12	1.39498e-09	7.30998e-09	Epsilon
Scgn	3.86762	3.75159e-20	1.47096e-29	2.75619e-15	Epsilon
Ffar4	3.82944	8.47059e-23	2.20935e-29	1.08992e-18	Epsilon
Rgs17	3.82165	7.40536e-23	5.63172e-30	4.83869e-20	Epsilon
Cck	3.62663	2.3972e-16	7.5982e-26	6.08239e-12	Epsilon
Igfbpl1	3.50349	1.2634e-12	2.73799e-20	2.23879e-08	Epsilon
B630019K06Rik	3.4764	7.30624e-14	4.92402e-14	2.99205e-10	Epsilon
Cacna2d1	3.47226	1.8915e-09	2.0089e-15	1.08798e-06	Epsilon
Mid1ip1	3.31156	2.23772e-20	6.48115e-14	1.33736e-16	Epsilon
Cd200	3.24911	2.14387e-14	3.83531e-25	7.13724e-12	Epsilon
Arx	3.17403	5.12313e-14	1.59386e-30	7.25616e-11	Epsilon
Aplp1	3.0953	3.78148e-22	5.97891e-21	2.00879e-15	Epsilon
Fhl2	3.05858	9.51515e-13	8.01809e-21	3.42237e-11	Epsilon
Hhex	3.02118	8.04948e-11	1	9.68436e-10	Epsilon
Rph3al	2.98285	5.9554e-14	1.25207e-18	3.53124e-10	Epsilon
Celf3	2.97444	3.11453e-10	1.27454e-14	4.3265e-07	Epsilon
Hepacam2	2.89686	2.76043e-13	4.51857e-20	3.25639e-09	Epsilon
Peg3	2.79335	3.24971e-18	1.99613e-10	2.23651e-13	Epsilon
Prnp	2.75991	1.29561e-15	5.04921e-21	1.39107e-10	Epsilon
Ctsl	2.70787	2.38897e-15	0.291097	1.93504e-09	Epsilon
Vwa5b2	2.68811	9.22493e-09	2.06449e-15	3.22603e-05	Epsilon
Gjd2	2.66934	1.05659e-11	2.35441e-25	1.86869e-07	Epsilon
Ctsf	2.65952	4.97528e-11	4.27657e-18	2.8479e-08	Epsilon
Bambi	2.65586	5.56734e-10	1.66756e-06	6.8492e-08	Epsilon
Emb	2.64064	4.33485e-11	9.09537e-07	3.91773e-08	Epsilon
Krt7	2.59518	2.15277e-07	2.81895e-07	0.00083719	Epsilon
Glud1	2.59101	5.54701e-12	1.50132e-05	2.78042e-08	Epsilon
Prrg2	2.57119	2.38205e-10	1.39801e-14	2.13772e-07	Epsilon
Gpx3	2.55441	0.599027	0.0252161	1	Epsilon
Irx2	2.55258	1.22477e-06	2.93226e-19	2.4385e-05	Epsilon
Nefm	2.52578	2.89683e-07	1.45726e-25	1.69897e-06	Epsilon
Cpe	2.52123	6.70411e-19	8.88466e-15	1.3144e-12	Epsilon
Peg10	2.51679	0.15412	0.000156112	0.749291	Epsilon
Nkx2-2	2.51271	1.13248e-06	2.35964e-06	0.00272787	Epsilon
Selm	2.5114	0.000436068	6.81214e-06	0.168212	Epsilon
Mfap4	2.48002	1.07278e-06	1.58969e-11	0.000207831	Epsilon
Pam	2.47495	1.64692e-09	1.5462e-14	5.14757e-06	Epsilon
Nap1l5	2.45993	4.23746e-08	2.41364e-24	3.2758e-06	Epsilon
Pax6	2.44687	7.74869e-06	8.95339e-11	0.00247061	Epsilon
Ghr	2.42162	3.96124e-14	1.90056e-07	4.86197e-13	Epsilon
Map1b	2.4125	9.37724e-09	1.075e-13	3.14282e-05	Epsilon
Trp53i13	2.40155	2.30943e-07	0.00015748	6.36539e-06	Epsilon
Slc38a5	2.39768	3.42658e-13	5.27628e-15	3.00144e-09	Epsilon
Tox3	2.38216	1.26577e-05	4.54945e-09	0.0218054	Epsilon
Pak3	2.34987	0.499036	1	1	Epsilon
Gnptg	2.3492	1.32394e-07	3.49544e-08	4.95337e-06	Epsilon
Tusc3	2.33728	1.80016e-09	4.47928e-06	1.06562e-06	Epsilon
Tmem27	2.30356	1	0.000766285	1	Epsilon
Zdbf2	2.26807	3.58478e-06	1.98258e-12	0.000282379	Epsilon
1110007C09Rik	2.26799	1.1586e-08	7.81786e-12	2.19044e-06	Epsilon
Neurod1	2.26396	1.07168e-07	4.30349e-12	0.000252553	Epsilon
Pcsk1	2.2608	6.08794e-05	2.38956e-11	0.00168445	Epsilon
Lrp11	2.25708	2.27428e-07	5.62962e-16	1.74579e-05	Epsilon
Ypel3	2.25575	5.39437e-08	1.01299e-09	0.000716331	Epsilon
Syne1	2.24542	9.52755e-14	2.24791e-28	1.20512e-08	Epsilon
Cxxc4	2.23761	2.30858e-07	5.09091e-08	8.26053e-06	Epsilon
Pla2g2d	2.23356	1.57743e-05	5.21249e-11	0.00570778	Epsilon
Rogdi	2.20407	1.11292e-06	0.000321471	0.000289696	Epsilon
Atp6v0b	2.19314	1.14171e-10	9.97215e-10	1.20261e-06	Epsilon
Josd2	2.17684	5.06731e-10	0.00199591	1.70413e-06	Epsilon
Scg2	2.17578	0.00486948	3.52513e-10	0.0163337	Epsilon
Tspan12	2.17464	3.07132e-12	1	3.8813e-08	Epsilon
Bex2	2.17387	9.85595e-10	5.76481e-09	1.04647e-07	Epsilon
1500009L16Rik	2.16538	6.70223e-07	2.24644e-14	2.57861e-06	Epsilon
Tmem184c	2.16394	2.21558e-07	1.87596e-09	3.80725e-05	Epsilon
Scg3	2.15983	0.000524202	4.00177e-08	0.00601792	Epsilon
Vamp2	2.15743	1.82501e-05	2.04313e-08	0.00107428	Epsilon
Klhdc8b	2.1538	3.34109e-05	1.13189e-09	0.000256365	Epsilon
Gch1	2.13936	1.58142e-05	4.73318e-06	0.0457709	Epsilon
Tmx1	2.13413	1.22296e-09	4.92051e-05	1.00939e-06	Epsilon
Tcp11	2.12943	0.000241275	1.48209e-07	0.0121216	Epsilon
Rem2	2.11862	0.00661904	0.000178342	0.611112	Epsilon
Rnf130	2.09963	0.0231476	0.00203488	1	Epsilon
Itm2c	2.09936	1.09234e-05	0.00669516	0.0422376	Epsilon
Yipf4	2.09475	5.77684e-07	6.69352e-05	0.000459276	Epsilon
Gnao1	2.09174	0.00127968	1.7581e-08	0.0980734	Epsilon
Serping1	2.08759	0.00066476	1.93449e-07	0.178434	Epsilon
Tuba1a	2.08568	1.50594e-09	4.63188e-08	5.51073e-05	Epsilon
Jam3	2.08385	8.65819e-09	0.00027502	2.85711e-05	Epsilon
Trim35	2.07877	0.000274293	0.0104238	0.044291	Epsilon
Tmem59	2.02315	6.82179e-11	7.84601e-10	6.16786e-07	Epsilon
Btbd17	2.01625	1.097e-07	3.53648e-11	0.000179249	Epsilon
Wdr6	2.01469	0.000428993	0.00078847	0.00517159	Epsilon
Sct	2.01304	6.89501e-05	2.73745e-10	0.000183791	Epsilon
Ppp1cb	2.01003	5.67301e-07	0.131182	0.0203338	Epsilon
Ubl3	2.00652	1.68493e-05	0.0080541	0.00111639	Epsilon
