# Supplementary material for: Lineage dynamics of murine pancreatic development at single-cell resolution
Source: Nat Commun. 2018 Sep 25;9:3922. doi: 10.1038/s41467-018-06176-3 (PMC6156586; doi:10.1038/s41467-018-06176-3)
Supplement: Supplementary file 8 — Supplementary Data 6 [file 41467_2018_6176_MOESM8_ESM.xlsx]

## Sheet: Pathway Analysis
Supplementary Data 6. Pathway analysis of E14.5 batch 1 and batch 2 Ngn3+ and FevHi clusters.
Cluster ID	p-value	q-value	-LOG(pvalue)	pathway	source	external_id	members_input_overlap	members_input_overlap_geneids	size	effective_size
Ngn3+	9.37348e-06	0.00231525	5.0281	Direct p53 effectors	PID	p53downstreampathway	CASP6; DDIT4; COL18A1; GADD45A; PLK3; SPP1; CDKN1A	1647; 839; 80781; 6696; 54541; 1263; 1026	147	146
Ngn3+	3.56565e-05	0.00293572	4.44786	p53 signaling pathway	BioCarta	p53pathway	GADD45A; CDKN1A; CDK4	1647; 1019; 1026	13	13
Ngn3+	3.56565e-05	0.00293572	4.44786	TP53 Regulates Transcription of Cell Cycle Genes	Wikipathways	WP3804	GADD45A; CDKN1A; PLK3	1647; 1026; 1263	13	13
Ngn3+	7.3742e-05	0.00455357	4.13229	Retinoid metabolism and transport	Reactome	R-HSA-975634	RBP1; CLPS; APOE; GPC3	5947; 348; 1208; 2719	44	44
Ngn3+	0.000142604	0.00704462	3.84587	Metabolism of fat-soluble vitamins	Reactome	R-HSA-6806667	RBP1; CLPS; APOE; GPC3	5947; 348; 1208; 2719	52	52
Ngn3+	0.000257201	0.0105881	3.58973	miR-517 relationship with ARCN1 and USP1	Wikipathways	WP3596	CDKN1A; ID1	1026; 3397	5	5
Ngn3+	0.000450693	0.015903	3.34612	Collagen biosynthesis and modifying enzymes	Reactome	R-HSA-1650814	COL18A1; SERPINH1; PPIB; COL9A3	80781; 5479; 871; 1299	70	70
Ngn3+	0.000536547	0.0165659	3.27039	Ethanol Degradation	SMPDB	SMP00449	ALDH1B1; CAT	847; 219	7	7
Ngn3+	0.000747553	0.0202084	3.12636	Extracellular matrix organization	Reactome	R-HSA-1474244	COL18A1; COL9A3; ADAM10; SPARC; SPP1; SERPINH1; PPIB	5479; 871; 1299; 6678; 6696; 102; 80781	295	294
Ngn3+	0.000818154	0.0202084	3.08716	Collagen degradation	Reactome	R-HSA-1442490	COL18A1; ADAM10; COL9A3	80781; 102; 1299	36	36
Ngn3+	0.00128691	0.0263477	2.89045	Binding and Uptake of Ligands by Scavenger Receptors	Reactome	R-HSA-2173782	SPARC; APOE; AMBP	348; 259; 6678	42	42
Ngn3+	0.00136719	0.0263477	2.86417	Collagen formation	Reactome	R-HSA-1474290	COL18A1; SERPINH1; PPIB; COL9A3	871; 5479; 1299; 80781	94	94
Ngn3+	0.00138672	0.0263477	2.85801	reactive oxygen species degradation	HumanCyc	DETOX1-PWY-1	GPX2; CAT	847; 2877	12	11
Ngn3+	0.00184777	0.029367	2.73335	Visual phototransduction	Reactome	R-HSA-2187338	RBP1; CLPS; APOE; GPC3	5947; 348; 2719; 1208	102	102
Ngn3+	0.00191508	0.029367	2.71781	Cell Cycle	Wikipathways	WP179	GADD45A; CDKN1A; CDK4; CDC14B	1026; 1019; 1647; 8555	103	103
Ngn3+	0.00195363	0.029367	2.70916	rb tumor suppressor/checkpoint signaling in response to dna damage	BioCarta	rbpathway	CDKN1A; CDK4	1019; 1026	13	13
Ngn3+	0.0022014	0.029367	2.6573	Degradation of the extracellular matrix	Reactome	R-HSA-1474228	COL18A1; ADAM10; SPP1; COL9A3	1299; 80781; 6696; 102	107	107
Ngn3+	0.002259	0.029367	2.64608	TP53 Regulates Transcription of Cell Cycle Genes	Reactome	R-HSA-6791312	GADD45A; PLK3; CDKN1A	1263; 1647; 1026	51	51
Ngn3+	0.002259	0.029367	2.64608	Notch-mediated HES/HEY network	PID	hes_heypathway	NEUROG3; HES6; ID1	3397; 55502; 50674	51	51
Ngn3+	0.00252267	0.031155	2.59814	Bile acid biosynthesis	EHMN	Bile acid biosynthesis	DBI; ALDH1B1; ACOT1	641371; 1622; 219	53	53
Ngn3+	0.00266134	0.0313024	2.5749	Fatty Acyl-CoA Biosynthesis	Reactome	R-HSA-75105	DBI; TECR; ACOT1	641371; 1622; 9524	55	54
Ngn3+	0.00310529	0.0344155	2.5079	Validated transcriptional targets of TAp63 isoforms	PID	tap63pathway	GADD45A; CDKN1A; GPX2	1647; 1026; 2877	57	57
Ngn3+	0.00375024	0.0344155	2.42594	Cell cycle - Homo sapiens (human)	KEGG	path:hsa04110	GADD45A; CDKN1A; CDK4; CDC14B	1026; 1647; 8555; 1019	124	124
Ngn3+	0.00376924	0.0344155	2.42375	Propanoate metabolism	EHMN	Propanoate metabolism	ALDH1B1; DBI	219; 1622	18	18
Ngn3+	0.00376924	0.0344155	2.42375	SCF(Skp2)-mediated degradation of p27/p21	Reactome	R-HSA-187577	CDKN1A; CDK4	1019; 1026	18	18
Ngn3+	0.00376924	0.0344155	2.42375	regulation of cell cycle progression by plk3	BioCarta	plk3pathway	CASP6; PLK3	1263; 839	18	18
Ngn3+	0.00419877	0.0344155	2.37688	TP53 Network	Wikipathways	WP1742	GADD45A; CDKN1A	1647; 1026	19	19
Ngn3+	0.00419877	0.0344155	2.37688	ATM Signaling Pathway	Wikipathways	WP2516	GADD45A; CDKN1A	1647; 1026	19	19
Ngn3+	0.00469983	0.0344155	2.32792	Integrated Breast Cancer Pathway	Wikipathways	WP1984	RASGRP3; PLK3; GADD45A	1263; 25780; 1647	66	66
Ngn3+	0.00481196	0.0344155	2.31768	FoxO signaling pathway - Homo sapiens (human)	KEGG	path:hsa04068	GADD45A; CDKN1A; PLK3; CAT	1026; 1647; 847; 1263	134	133
Ngn3+	0.00481196	0.0344155	2.31768	Platelet degranulation	Reactome	R-HSA-114608	TMSB4X; CLU; SPARC; QSOX1	7114; 5768; 6678; 1191	133	133
Ngn3+	0.00490227	0.0344155	2.3096	Integrin cell surface interactions	Reactome	R-HSA-216083	COL18A1; SPP1; COL9A3	80781; 6696; 1299	68	67
Ngn3+	0.00510991	0.0344155	2.29159	G1 to S cell cycle control	Wikipathways	WP45	GADD45A; CDKN1A; CDK4	1019; 1026; 1647	68	68
Ngn3+	0.00510991	0.0344155	2.29159	DNA Damage Response	Wikipathways	WP707	GADD45A; CDKN1A; CDK4	1019; 1647; 1026	68	68
Ngn3+	0.00512243	0.0344155	2.29052	NOTCH2 Activation and Transmission of Signal to the Nucleus	Reactome	R-HSA-2979096	ADAM10; MDK	4192; 102	21	21
Ngn3+	0.00532279	0.0344155	2.27386	p53 signaling pathway - Homo sapiens (human)	KEGG	path:hsa04115	GADD45A; CDKN1A; CDK4	1026; 1019; 1647	69	69
Ngn3+	0.00548126	0.0344155	2.26112	Response to elevated platelet cytosolic Ca2+	Reactome	R-HSA-76005	TMSB4X; CLU; SPARC; QSOX1	7114; 5768; 6678; 1191	138	138
Ngn3+	0.00554094	0.0344155	2.25642	Beta1 integrin cell surface interactions	PID	integrin1_pathway	COL18A1; MDK; SPP1	6696; 80781; 4192	70	70
Ngn3+	0.0056161	0.0344155	2.25057	cell cycle: g2/m checkpoint	BioCarta	g2pathway	GADD45A; CDKN1A	1647; 1026	22	22
Ngn3+	0.0056161	0.0344155	2.25057	Tryptophan metabolism	EHMN	Tryptophan metabolism	ALDH1B1; MGST1	4257; 219	22	22
Ngn3+	0.00593092	0.0344155	2.22688	Signal Transduction	Reactome	R-HSA-162582	RASGRP3; SPHK1; AMOTL2; MFNG; CDKN1A; ADAM10; CCK; CER1; SOX4; MDK; APOE; LINGO1; CDK4; CLPS; PPP1R14A; COL9A3; RBP1; BAMBI; GPC3; CDC14B; SPP1; GFRA3	84894; 9350; 4192; 25780; 1026; 6696; 25805; 885; 102; 8877; 5947; 8555; 1208; 1019; 1299; 51421; 4242; 94274; 2676; 6659; 348; 2719	2538	2524
Ngn3+	0.00613069	0.0344155	2.21249	cyclins and cell cycle regulation	BioCarta	cellcyclepathway	CDKN1A; CDK4	1019; 1026	23	23
Ngn3+	0.00613069	0.0344155	2.21249	hypoxia and p53 in the cardiovascular system	BioCarta	p53hypoxiapathway	GADD45A; CDKN1A	1647; 1026	23	23
Ngn3+	0.00613069	0.0344155	2.21249	Biosynthesis of unsaturated fatty acids - Homo sapiens (human)	KEGG	path:hsa01040	TECR; ACOT1	9524; 641371	23	23
Ngn3+	0.006666	0.0349761	2.17613	Butanoate metabolism	EHMN	Butanoate metabolism	ALDH1B1; DBI	219; 1622	24	24
Ngn3+	0.00671203	0.0349761	2.17315	Validated targets of C-MYC transcriptional repression	PID	myc_represspathway	GADD45A; CDKN1A; CLU	1647; 1026; 1191	75	75
Ngn3+	0.00722179	0.0349761	2.14136	Disulfiram Action Pathway	SMPDB	SMP00429	ALDH1B1; CAT	219; 847	25	25
Ngn3+	0.00722179	0.0349761	2.14136	Statin Pathway, Pharmacodynamics	PharmGKB	PA2031	APOE; APOC1	341; 348	25	25
Ngn3+	0.00722179	0.0349761	2.14136	cell cycle: g1/s check point	BioCarta	g1pathway	CDKN1A; CDK4	1026; 1019	25	25
Ngn3+	0.00722179	0.0349761	2.14136	Propanoate metabolism	INOH	None	ALDH1B1; LDHA	3939; 219	25	25
Ngn3+	0.00722179	0.0349761	2.14136	Fatty acid elongation - Homo sapiens (human)	KEGG	path:hsa00062	TECR; ACOT1	9524; 641371	25	25
Ngn3+	0.00779785	0.0356679	2.10803	PPAR Alpha Pathway	Wikipathways	WP2878	DBI; CDK4	1019; 1622	26	26
Ngn3+	0.00779785	0.0356679	2.10803	Cyclin A:Cdk2-associated events at S phase entry	Reactome	R-HSA-69656	CDKN1A; CDK4	1026; 1019	26	26
Ngn3+	0.00779785	0.0356679	2.10803	Maturity onset diabetes of the young - Homo sapiens (human)	KEGG	path:hsa04950	NEUROG3; FOXA3	50674; 3171	26	26
Ngn3+	0.00858213	0.0385416	2.0664	Triglyceride Biosynthesis	Reactome	R-HSA-75109	DBI; TECR; ACOT1	641371; 1622; 9524	83	82
Ngn3+	0.00900992	0.039043	2.04528	influence of ras and rho proteins on g1 to s transition	BioCarta	raccycdpathway	CDKN1A; CDK4	1026; 1019	28	28
Ngn3+	0.00900992	0.039043	2.04528	NOTCH-Ncore	Signalink	None	ADAM10; MFNG	4242; 102	28	28
Ngn3+	0.00936298	0.0398734	2.02859	Metabolism of vitamins and cofactors	Reactome	R-HSA-196854	RBP1; CLPS; GPC3; APOE	2719; 5947; 348; 1208	164	161
Ngn3+	0.0096455	0.0403803	2.01568	Cyclin E associated events during G1/S transition	Reactome	R-HSA-69202	CDKN1A; CDK4	1026; 1019	29	29
FevHi	1.03875e-05	0.00270074	4.98349	Corticotropin-releasing hormone signaling pathway	Wikipathways	WP2355	FOS; GNAO1; JUNB; RAP1B; ECE1; GNAS	5908; 2778; 2775; 3726; 2353; 1889	92	92
FevHi	0.000173218	0.0160639	3.76141	Circadian entrainment - Homo sapiens (human)	KEGG	path:hsa04713	GNAO1; FOS; RASD1; GNG12; GNAS	55970; 2775; 2778; 2353; 51655	96	96
FevHi	0.000433331	0.0160639	3.36318	Dopamine Activation of Neurological Reward System	SMPDB	SMP00308	GNG12; GNAS	2778; 55970	6	6
FevHi	0.000433331	0.0160639	3.36318	Intracellular Signalling Through PGD2 receptor and Prostaglandin D2	SMPDB	SMP00343	GNG12; GNAS	2778; 55970	6	6
FevHi	0.000452241	0.0160639	3.34463	Human Thyroid Stimulating Hormone (TSH) signaling pathway	Wikipathways	WP2032	GNAO1; FOS; RAP1B; GNAS	2778; 2775; 5908; 2353	66	66
FevHi	0.000566799	0.0160639	3.24657	Oxidative Stress	Wikipathways	WP408	GPX3; JUNB; FOS	2878; 3726; 2353	30	30
FevHi	0.000604525	0.0160639	3.21859	Corticotropin Activation of Cortisol Production	SMPDB	SMP00310	GNG12; GNAS	2778; 55970	7	7
FevHi	0.000604525	0.0160639	3.21859	Vasopressin Regulation of Water Homeostasis	SMPDB	SMP00322	GNG12; GNAS	55970; 2778	7	7
FevHi	0.000803193	0.0160639	3.09518	Excitatory Neural Signalling Through 5-HTR 6 and Serotonin	SMPDB	SMP00312	GNG12; GNAS	2778; 55970	8	8
FevHi	0.000803193	0.0160639	3.09518	Excitatory Neural Signalling Through 5-HTR 7 and Serotonin	SMPDB	SMP00311	GNG12; GNAS	2778; 55970	8	8
FevHi	0.000803193	0.0160639	3.09518	Intracellular Signalling Through Histamine H2 Receptor and Histamine	SMPDB	SMP00335	GNG12; GNAS	2778; 55970	8	8
FevHi	0.000803193	0.0160639	3.09518	Excitatory Neural Signalling Through 5-HTR 4 and Serotonin	SMPDB	SMP00309	GNG12; GNAS	2778; 55970	8	8
FevHi	0.000803193	0.0160639	3.09518	Intracellular Signalling Through Prostacyclin Receptor and Prostacyclin	SMPDB	SMP00354	GNG12; GNAS	2778; 55970	8	8
FevHi	0.000896087	0.0166416	3.04765	CRH	NetPath	Pathway_CRH	GNAO1; ECE1; GNAS	1889; 2778; 2775	35	35
FevHi	0.00128177	0.0208288	2.89219	Intracellular Signalling Through LHCGR Receptor and Luteinizing Hormone/Choriogonadotropin	SMPDB	SMP00338	GNG12; GNAS	2778; 55970	10	10
FevHi	0.00128177	0.0208288	2.89219	Intracellular Signalling Through FSH Receptor and Follicle Stimulating Hormone	SMPDB	SMP00333	GNG12; GNAS	2778; 55970	10	10
FevHi	0.00170678	0.0252901	2.76782	Integration of energy metabolism	Reactome	R-HSA-163685	MLXIPL; GNG12; SLC25A5; GNAS	292; 55970; 51085; 2778	94	94
FevHi	0.00175086	0.0252901	2.75675	Tacrolimus/Cyclosporine Pathway, Pharmacodynamics	PharmGKB	PA165985892	MAFB; JUNB; FOS	3726; 2353; 9935	44	44
FevHi	0.00214167	0.0293071	2.66925	Chaperonin-mediated protein folding	Reactome	R-HSA-390466	GNAO1; TUBA1A; GNG12; TUBB4B	7846; 55970; 2775; 10383	100	100
FevHi	0.00264775	0.0344207	2.57712	Protein folding	Reactome	R-HSA-391251	GNAO1; TUBA1A; GNG12; TUBB4B	7846; 55970; 2775; 10383	106	106
FevHi	0.0032305	0.0399967	2.49073	Serotonergic synapse - Homo sapiens (human)	KEGG	path:hsa04726	GNAO1; DUSP1; GNG12; GNAS	55970; 2775; 2778; 1843	113	112
FevHi	0.00445414	0.0511208	2.35124	ATF-2 transcription factor network	PID	atf2_pathway	JUNB; DUSP1; FOS	1843; 2353; 3726	61	61
FevHi	0.00471885	0.0511208	2.32616	Prostacyclin signalling through prostacyclin receptor	Reactome	R-HSA-392851	GNG12; GNAS	2778; 55970	19	19
FevHi	0.00471885	0.0511208	2.32616	gata3 participate in activating the th2 cytokine genes expression	BioCarta	gata3pathway	JUNB; GNAS	3726; 2778	19	19
FevHi	0.00549165	0.0555472	2.2603	Dopaminergic synapse - Homo sapiens (human)	KEGG	path:hsa04728	GNAO1; FOS; GNG12; GNAS	55970; 2775; 2778; 2353	130	130
FevHi	0.00555472	0.0555472	2.25534	Endothelins	PID	endothelinpathway	GNAO1; GNAS; FOS	2775; 2353; 2778	66	66
FevHi	0.00630778	0.0577395	2.20012	The canonical retinoid cycle in rods (twilight vision)	Reactome	R-HSA-2453902	TTR; RBP4	7276; 5950	22	22
FevHi	0.00654278	0.0577395	2.18424	Regulation of insulin secretion	Reactome	R-HSA-422356	GNG12; SLC25A5; GNAS	292; 2778; 55970	70	70
FevHi	0.00680508	0.0577395	2.16717	AP-1 transcription factor network	PID	ap1_pathway	JUNB; DUSP1; FOS	3726; 2353; 1843	71	71
FevHi	0.00688432	0.0577395	2.16214	Estrogen signaling pathway	Wikipathways	WP712	FOS; GNAS	2778; 2353	23	23
FevHi	0.00688432	0.0577395	2.16214	Post-chaperonin tubulin folding pathway	Reactome	R-HSA-389977	TUBB4B; TUBA1A	10383; 7846	23	23
FevHi	0.00762924	0.0619876	2.11752	Thyroid hormone synthesis - Homo sapiens (human)	KEGG	path:hsa04918	TTR; GPX3; GNAS	7276; 2878; 2778	74	74
FevHi	0.00875096	0.0669191	2.05794	Maturity onset diabetes of the young - Homo sapiens (human)	KEGG	path:hsa04950	PDX1; PAX6	3651; 5080	26	26
FevHi	0.00875096	0.0669191	2.05794	Formation of tubulin folding intermediates by CCT/TriC	Reactome	R-HSA-389960	TUBB4B; TUBA1A	10383; 7846	26	26
FevHi	0.00941799	0.068056	2.02604	S1P2 pathway	PID	s1p_s1p2_pathway	GNAO1; FOS	2775; 2353	27	27
