# Supplementary material for: Lineage dynamics of murine pancreatic development at single-cell resolution
Source: Nat Commun. 2018 Sep 25;9:3922. doi: 10.1038/s41467-018-06176-3 (PMC6156586; doi:10.1038/s41467-018-06176-3)
Supplement: Supplementary file 9 — Supplementary Data 7 [file 41467_2018_6176_MOESM9_ESM.xlsx]

## Sheet: Figure 4 - E14 B1 and B2 Endo
Supplementary Data 7. Differentially expressed genes of v1 E14.5 batch 1 and batch 2 endocrine clusters.
Gene Name	Seurat Fold Change cluster x vs. all	Bimodal Likelihood Ratio adjusted p-value	Wilcoxon adjusted p-value	MAST adjusted p-value	Cluster ID
Spp1	26.5382	1.09024e-36	1.7787e-45	6.53372e-36	Ngn3+/Spp1+
Serpina6	6.54322	1.15073e-25	2.99296e-22	8.32551e-21	Ngn3+/Spp1+
Tmem171	6.23332	7.57159e-22	1.62643e-41	9.20162e-22	Ngn3+/Spp1+
Mt2	6.10504	4.20244e-15	5.47259e-24	1.20327e-13	Ngn3+/Spp1+
Id1	5.54044	1.57446e-16	9.56622e-21	7.53704e-16	Ngn3+/Spp1+
Mt1	4.99332	8.49249e-16	3.54883e-14	1.33175e-15	Ngn3+/Spp1+
H19	4.99332	1.71915e-25	1.78088e-23	2.64819e-26	Ngn3+/Spp1+
Clu	4.72397	3.2219e-20	2.5655e-16	1.49337e-19	Ngn3+/Spp1+
Phlda1	4.72397	8.58466e-21	7.12383e-17	2.31105e-19	Ngn3+/Spp1+
Aldh1b1	4.59479	6.72807e-22	4.60762e-35	3.01809e-22	Ngn3+/Spp1+
Clps	4.43828	3.9989e-08	7.60473e-07	1.84628e-06	Ngn3+/Spp1+
Rasgrp3	4.37717	6.80317e-13	6.61346e-24	3.83554e-10	Ngn3+/Spp1+
Tinagl1	4.31691	3.43947e-14	1.22831e-28	1.32363e-12	Ngn3+/Spp1+
Dbi	4.25748	2.45755e-25	7.52884e-22	4.94114e-24	Ngn3+/Spp1+
Wfdc2	4.19887	4.56962e-18	1.65809e-23	1.45696e-17	Ngn3+/Spp1+
Cxcl12	3.97237	9.42264e-15	5.63218e-18	3.26558e-12	Ngn3+/Spp1+
Sparc	3.97237	3.48039e-15	1.60252e-19	1.02804e-14	Ngn3+/Spp1+
Cpa1	3.89062	4.65465e-10	1	1	Ngn3+/Spp1+
Ldha	3.86375	4.64806e-15	6.41509e-13	1.42463e-11	Ngn3+/Spp1+
Cpa2	3.83706	1.94916e-12	1	1	Ngn3+/Spp1+
Cd24a	3.78423	1.21389e-14	1.58283e-14	1.23413e-14	Ngn3+/Spp1+
Mgst1	3.78423	2.80819e-17	4.46986e-29	8.59732e-18	Ngn3+/Spp1+
Ifitm3	3.73213	4.05134e-16	1.32451e-25	6.10414e-15	Ngn3+/Spp1+
Cat	3.53081	2.07296e-12	2.36753e-17	1.97274e-11	Ngn3+/Spp1+
Gadd45a	3.4822	2.34374e-11	2.65675e-06	1.1844e-07	Ngn3+/Spp1+
Sox4	3.45815	8.28448e-15	2.34514e-13	7.26781e-15	Ngn3+/Spp1+
Rbp1	3.29436	3.12966e-11	2.79007e-13	3.1505e-10	Ngn3+/Spp1+
Hes1	3.07375	6.1741e-09	2.56744e-17	8.6631e-10	Ngn3+/Spp1+
Neurog3	3.07375	1.3166e-12	9.99505e-11	4.6514e-09	Ngn3+/Spp1+
Amotl2	3.05252	3.09514e-12	1.43531e-20	4.11543e-12	Ngn3+/Spp1+
Serpinh1	3.01049	5.5893e-16	1.91348e-13	5.26831e-16	Ngn3+/Spp1+
Wsb1	2.92817	4.18298e-11	3.21199e-11	1.54375e-08	Ngn3+/Spp1+
Ptn	2.88786	1.05456e-10	0.00919784	7.30815e-13	Ngn3+/Spp1+
Acot1	2.88786	3.66524e-10	7.97533e-09	3.4942e-09	Ngn3+/Spp1+
Mia	2.88786	1.34212e-08	2.07897e-05	4.02239e-06	Ngn3+/Spp1+
Sphk1	2.8481	1.70799e-09	8.92538e-22	1.9024e-09	Ngn3+/Spp1+
Gsta3	2.77022	4.92663e-14	1.1581e-37	8.07715e-16	Ngn3+/Spp1+
Eif1a	2.73208	5.60972e-06	1	1	Ngn3+/Spp1+
Mpzl1	2.73208	1.1781e-11	8.31035e-05	2.46943e-10	Ngn3+/Spp1+
Gstm1	2.69447	0.000117653	0.0994747	0.0593175	Ngn3+/Spp1+
Smco4	2.67586	1.7489e-08	1.51747e-11	3.18533e-09	Ngn3+/Spp1+
Ifitm2	2.67586	1.45166e-12	6.50658e-12	4.14813e-12	Ngn3+/Spp1+
Adk	2.63902	5.40773e-06	4.61491e-06	0.000209261	Ngn3+/Spp1+
Pebp1	2.63902	7.73247e-22	2.85853e-13	6.08043e-22	Ngn3+/Spp1+
Gm10260	2.62079	3.53345e-10	2.7711e-07	3.78677e-12	Ngn3+/Spp1+
Gm8773	2.60268	0.00214509	6.03917e-06	0.155022	Ngn3+/Spp1+
Ass1	2.56685	1.5761e-05	1.32838e-07	2.03667e-06	Ngn3+/Spp1+
Idh2	2.56685	9.00374e-14	1.41195e-11	2.1473e-14	Ngn3+/Spp1+
Tead2	2.56685	1.00226e-06	3.17363e-11	5.22834e-07	Ngn3+/Spp1+
Qsox1	2.56685	3.49992e-07	1.15726e-07	7.48912e-06	Ngn3+/Spp1+
Anxa2	2.51403	2.09192e-06	2.31512e-12	1.444e-07	Ngn3+/Spp1+
Cbfa2t3	2.51403	0.000158643	1.23307e-06	0.000331285	Ngn3+/Spp1+
Rpl35	2.49666	8.22471e-09	1.39909e-06	8.65145e-11	Ngn3+/Spp1+
Col18a1	2.46229	2.08682e-06	5.05174e-15	1.84543e-06	Ngn3+/Spp1+
Mest	2.44528	0.0021557	0.00189775	0.000190086	Ngn3+/Spp1+
Eno1	2.44528	1.59703e-09	9.35999e-05	4.3874e-09	Ngn3+/Spp1+
Spink4	2.44528	0.00331928	2.10635e-07	0.00107425	Ngn3+/Spp1+
Igf2	2.39496	9.01125e-05	4.02251e-06	9.87842e-05	Ngn3+/Spp1+
Galk1	2.36199	8.62465e-06	7.36671e-18	2.05789e-06	Ngn3+/Spp1+
Wfdc15b	2.34567	2.75522e-05	7.01946e-12	7.72062e-06	Ngn3+/Spp1+
Bcl2	2.34567	3.07506e-08	7.32873e-19	1.08704e-07	Ngn3+/Spp1+
Adck5	2.34567	0.00523497	0.00223653	0.148023	Ngn3+/Spp1+
Col9a3	2.32947	0.000353329	1.62322e-06	0.00154409	Ngn3+/Spp1+
Litaf	2.31338	0.00116332	1.47022e-06	0.00157031	Ngn3+/Spp1+
Krt18	2.2974	7.1567e-07	7.26841e-05	1.74322e-06	Ngn3+/Spp1+
Ddb1	2.2974	0.00113806	1	1	Ngn3+/Spp1+
Epcam	2.28153	2.17637e-08	2.48744e-05	2.46395e-08	Ngn3+/Spp1+
Acaa2	2.28153	4.85463e-05	3.22597e-10	9.73209e-07	Ngn3+/Spp1+
Grin3a	2.25012	4.48981e-13	8.16453e-42	7.41026e-14	Ngn3+/Spp1+
Akt1	2.25012	0.000168468	1	1	Ngn3+/Spp1+
Prdx4	2.25012	6.13088e-06	0.326316	1.07678e-05	Ngn3+/Spp1+
Apoe	2.23457	0.00680732	0.000167881	0.00542927	Ngn3+/Spp1+
Ppp1r7	2.21914	7.72186e-05	1	1	Ngn3+/Spp1+
Gpc3	2.20381	0.0146431	6.59556e-06	0.00145054	Ngn3+/Spp1+
Gadd45g	2.18859	0.0123478	0.00132042	0.0247172	Ngn3+/Spp1+
Fuca1	2.18859	0.0043787	0.185649	0.0199696	Ngn3+/Spp1+
Lingo1	2.15846	0.0158555	0.0112681	0.455678	Ngn3+/Spp1+
Casp6	2.14355	0.00680686	0.00130537	0.0179831	Ngn3+/Spp1+
Dll1	2.14355	0.000498752	1.71328e-09	0.000492282	Ngn3+/Spp1+
Cd82	2.12874	0.00674111	0.00402063	0.0838784	Ngn3+/Spp1+
Rpl36a	2.12874	4.71838e-10	1.01551e-08	4.0938e-10	Ngn3+/Spp1+
Hebp1	2.11404	0.000514995	0.040451	0.232892	Ngn3+/Spp1+
Nptx2	2.11404	0.600692	0.0753341	1	Ngn3+/Spp1+
Prpf4b	2.11404	0.00016325	1	1	Ngn3+/Spp1+
Lamb1	2.11404	0.00610324	0.00221825	0.0533341	Ngn3+/Spp1+
Tuba4a	2.09943	0.000732535	1	1	Ngn3+/Spp1+
Hmgb3	2.09943	0.0200061	0.000938831	0.00156551	Ngn3+/Spp1+
Uba52	2.08493	0.00272053	0.000103442	0.000396055	Ngn3+/Spp1+
Donson	2.08493	0.000265499	0.0319692	0.101836	Ngn3+/Spp1+
Vim	2.07053	1.59495e-05	5.38746e-08	4.23535e-05	Ngn3+/Spp1+
Rcn2	2.07053	3.15786e-05	1.33122e-05	3.31147e-05	Ngn3+/Spp1+
Crp	2.07053	2.9735e-06	2.42306e-16	0.000127285	Ngn3+/Spp1+
Snrpg	2.05623	1.19539e-05	0.000221458	3.11866e-05	Ngn3+/Spp1+
Bambi	2.05623	1	1	1	Ngn3+/Spp1+
Prss23	2.04202	0.000525454	1.5922e-10	0.000338145	Ngn3+/Spp1+
Apoc1	2.04202	0.60817	0.000723679	0.456146	Ngn3+/Spp1+
Foxa3	2.02792	1.46128e-05	1.63747e-07	1.27928e-05	Ngn3+/Spp1+
Cldn12	2.02792	0.00939982	5.42033e-08	0.0108289	Ngn3+/Spp1+
Atox1	2.01391	0.000808615	0.00427101	0.000245496	Ngn3+/Spp1+
Neurog3	6.45313	6.28903e-82	1.90815e-59	1.64522e-64	Ngn3+
Btbd17	6.32033	2.20169e-70	7.0767e-56	6.87e-66	Ngn3+
Tgm7	5.9794	3.66372e-18	9.31775e-27	7.3444e-17	Ngn3+
Gadd45a	5.89708	4.18102e-66	2.1462e-53	6.64864e-62	Ngn3+
Tmsb4x	4.59479	1.09703e-62	1.6575e-43	2.26573e-60	Ngn3+
Mdk	4.31691	2.60457e-74	1.85504e-46	8.43498e-61	Ngn3+
Neurod2	3.68075	2.52519e-33	7.24023e-44	1.40268e-32	Ngn3+
Cck	3.50642	2.15967e-19	5.80829e-15	2.55402e-18	Ngn3+
Sox4	3.43426	5.43673e-32	5.1937e-31	1.48687e-30	Ngn3+
Mfng	3.38698	2.35422e-37	1.60328e-37	7.26416e-36	Ngn3+
Igfbpl1	3.31728	1.69958e-34	3.27091e-32	3.11538e-33	Ngn3+
Hes6	3.29436	1.19382e-42	5.81713e-34	3.85716e-41	Ngn3+
Smarcd2	3.27161	3.02823e-32	6.14925e-30	3.84448e-31	Ngn3+
Snrk	3.22657	8.40236e-18	1.27215e-18	2.12441e-15	Ngn3+
Cldn6	3.20428	8.48772e-37	6.07018e-31	2.43497e-35	Ngn3+
Kirrel2	3.18215	2.18487e-24	4.05741e-31	5.49577e-22	Ngn3+
Grasp	3.13834	3.0701e-23	4.02986e-25	2.41032e-21	Ngn3+
Ifitm2	2.92817	2.35526e-31	1.6204e-28	5.49185e-30	Ngn3+
Tecr	2.86791	2.51615e-44	1.18639e-28	1.14144e-42	Ngn3+
Ppp1r14a	2.86791	3.65007e-24	1.30018e-34	3.57621e-23	Ngn3+
Ttll6	2.82843	4.24462e-08	1.28021e-09	3.82948e-10	Ngn3+
Ddit4	2.80889	1.77818e-21	2.44849e-29	7.47265e-22	Ngn3+
Selm	2.80889	6.72544e-31	8.0738e-26	2.95998e-29	Ngn3+
Cdc14b	2.77022	2.04688e-18	3.99808e-19	1.60103e-13	Ngn3+
Plk3	2.75108	4.71864e-21	4.71483e-30	6.34732e-21	Ngn3+
Ppib	2.73208	3.80871e-41	9.77114e-34	2.296e-39	Ngn3+
Amotl2	2.71321	9.83854e-18	9.10179e-25	8.12148e-18	Ngn3+
Gpx2	2.67586	2.68871e-17	1.18703e-19	1.2442e-17	Ngn3+
Cdk2ap1	2.63902	2.36546e-25	2.19511e-25	4.84214e-25	Ngn3+
Tead2	2.62079	4.79255e-19	1.56325e-25	3.51984e-20	Ngn3+
Hn1	2.58471	2.5226e-31	1.13861e-26	2.35586e-30	Ngn3+
Epb42	2.53151	1.07939e-17	2.83958e-27	3.58182e-17	Ngn3+
Pax4	2.53151	1.7572e-10	7.44241e-12	1.47117e-10	Ngn3+
Foxa3	2.53151	1.27816e-15	1.56153e-16	2.10686e-14	Ngn3+
Tubb3	2.51403	9.84826e-19	2.4135e-16	6.41367e-18	Ngn3+
Cer1	2.49666	1.00811e-12	2.47758e-18	1.33133e-12	Ngn3+
Mfap4	2.42839	9.5201e-08	1.79903e-09	7.47279e-08	Ngn3+
Mtch1	2.41162	1.07075e-30	5.90467e-26	2.60649e-29	Ngn3+
Cdk4	2.39496	1.90088e-32	2.94159e-27	1.00958e-30	Ngn3+
Cotl1	2.37841	3.93639e-21	4.22039e-15	1.4611e-20	Ngn3+
Sparc	2.36199	1.5453e-08	3.55732e-10	1.20984e-08	Ngn3+
Tmem184a	2.32947	1.10307e-07	9.80645e-08	2.74707e-06	Ngn3+
2010107G23Rik	2.31338	3.94239e-13	1.30649e-10	1.26281e-13	Ngn3+
Ly6e	2.28153	1.19512e-18	8.25796e-18	2.09744e-19	Ngn3+
Tpm4	2.28153	8.49079e-18	7.46209e-20	1.59351e-18	Ngn3+
Krtap17-1	2.26577	7.53898e-08	4.54349e-12	9.54521e-09	Ngn3+
Marcksl1	2.26577	7.04339e-29	1.0616e-24	2.67693e-25	Ngn3+
Gm42637	2.26577	9.05202e-12	3.44013e-18	5.48182e-12	Ngn3+
Olfm1	2.26577	7.65054e-10	9.90407e-11	7.51901e-10	Ngn3+
Upk3bl	2.23457	2.37235e-11	4.74734e-18	3.41425e-12	Ngn3+
Krt19	2.23457	6.82206e-06	9.60104e-07	2.69845e-07	Ngn3+
Clps	2.21914	1.17565e-05	2.6804e-07	3.05597e-06	Ngn3+
Tmem171	2.20381	4.79699e-08	3.56621e-12	9.45549e-08	Ngn3+
Rcor2	2.20381	1.96843e-08	3.03898e-08	1.94621e-07	Ngn3+
Gfra3	2.20381	1.01408e-08	2.95401e-05	1.27533e-07	Ngn3+
Serpinh1	2.17347	2.09665e-15	7.84857e-16	9.09912e-15	Ngn3+
Sult2b1	2.14355	1.24418e-16	6.26821e-25	4.93796e-17	Ngn3+
Lpar6	2.12874	3.02529e-11	5.54166e-14	6.7515e-11	Ngn3+
Rrm1	2.12874	5.05013e-05	4.21401e-06	0.000216461	Ngn3+
Ttc28	2.11404	2.63797e-11	3.0273e-15	1.94533e-12	Ngn3+
Casp6	2.11404	6.18765e-14	1.3514e-16	1.16878e-13	Ngn3+
Sulf2	2.09943	2.3133e-10	1.9355e-14	3.18312e-10	Ngn3+
Adam10	2.08493	3.82783e-05	0.0198496	0.590924	Ngn3+
Fyttd1	2.07053	3.42079e-13	7.13083e-15	8.61015e-13	Ngn3+
Cbfa2t3	2.05623	3.66744e-08	4.56751e-12	8.83926e-09	Ngn3+
Tpst2	2.05623	6.48057e-10	6.12173e-09	8.10034e-09	Ngn3+
Gdpd1	2.02792	2.25106e-10	4.0125e-13	2.54373e-10	Ngn3+
Insm1	2.01391	5.21635e-08	2.98386e-09	5.21517e-07	Ngn3+
Fev	4.53154	4.34008e-25	1.32679e-22	8.76932e-24	Fev+/Pax4+
Runx1t1	3.20428	1.96985e-22	3.61864e-21	1.23327e-18	Fev+/Pax4+
Cacna2d1	3.11666	3.05461e-20	4.54669e-19	1.53796e-18	Fev+/Pax4+
1110012L19Rik	3.09513	1.23528e-17	1.28014e-12	9.09884e-16	Fev+/Pax4+
Cldn4	2.67586	3.55362e-17	1.65591e-13	7.62797e-14	Fev+/Pax4+
Gspt1	2.65737	1.76986e-12	7.46589e-11	5.82867e-12	Fev+/Pax4+
Pax4	2.51403	2.45702e-16	4.78839e-20	4.03765e-16	Fev+/Pax4+
Krt7	2.46229	1.13919e-20	7.08273e-18	2.52648e-18	Fev+/Pax4+
BC023829	2.39496	2.31521e-12	5.97933e-13	1.13826e-11	Fev+/Pax4+
Tox3	2.26577	1.88687e-15	1.77425e-14	7.25894e-14	Fev+/Pax4+
Pou3f4	2.23457	3.8671e-05	5.78291e-06	1.85624e-05	Fev+/Pax4+
Chgb	2.21914	0.000955337	0.000784048	0.000366104	Fev+/Pax4+
Krt8	2.20381	9.08862e-19	3.17468e-17	1.46167e-16	Fev+/Pax4+
Elavl4	2.15846	0.000162372	1.30678e-05	0.000849094	Fev+/Pax4+
Jun	2.14355	3.55515e-09	7.77074e-10	3.55561e-08	Fev+/Pax4+
Btg2	2.07053	0.000198515	0.0371901	0.00525678	Fev+/Pax4+
Rasd1	2.05623	0.0124351	0.0122933	0.0274503	Fev+/Pax4+
Lhx1os	2.04202	1.40849e-05	2.83497e-09	3.04497e-05	Fev+/Pax4+
Vwa5b2	2.04202	2.99698e-07	1.0958e-05	8.83027e-05	Fev+/Pax4+
Lhx1	2	0.00231933	9.94631e-06	0.00570681	Fev+/Pax4+
Chgb	3.70635	1.57709e-40	1.10629e-32	4.93248e-36	Fev+/Chgb+
Vim	3.68075	2.24276e-23	1.46716e-23	2.44743e-21	Fev+/Chgb+
Klf2	2.94854	5.48276e-15	8.42495e-16	5.38898e-14	Fev+/Chgb+
Cryba2	2.86791	6.88371e-21	1.20492e-19	1.51568e-20	Fev+/Chgb+
Hbb-bt	2.82843	0.876379	1	1	Fev+/Chgb+
Cldn4	2.63902	2.15053e-22	3.2871e-22	3.64066e-24	Fev+/Chgb+
Gch1	2.56685	7.91839e-22	5.04855e-22	6.18696e-23	Fev+/Chgb+
Usp18	2.36199	3.55875e-13	6.46663e-17	5.19617e-14	Fev+/Chgb+
Fev	2.36199	6.29157e-30	1.3137e-27	2.1247e-29	Fev+/Chgb+
Hmgn3	2.20381	3.53736e-26	8.10423e-23	2.36094e-25	Fev+/Chgb+
Chga	2.20381	2.64496e-14	3.32426e-14	7.40628e-15	Fev+/Chgb+
Fos	2.15846	4.23729e-17	1.95708e-17	2.42867e-17	Fev+/Chgb+
Rap1b	2.07053	1.62001e-20	3.07596e-19	7.70472e-20	Fev+/Chgb+
Junb	2.07053	1.1598e-07	2.96795e-07	3.58502e-07	Fev+/Chgb+
Ins2	230.72	1.00513e-88	2.69553e-57	9.04521e-68	Beta
Ins1	59.7141	1.47145e-54	9.45356e-65	5.90907e-48	Beta
Nnat	20.5348	7.60186e-82	5.15643e-55	4.18784e-66	Beta
Npy	9.12611	4.97814e-25	4.90038e-37	2.1928e-19	Beta
Ppp1r1a	8	3.76404e-65	2.96837e-66	5.77291e-56	Beta
Iapp	7.21	2.59697e-47	5.85978e-44	1.13907e-38	Beta
Sdf2l1	5.06303	1.76147e-42	1.40127e-34	1.74313e-33	Beta
Creld2	3.86375	5.36876e-41	5.56509e-23	7.14012e-30	Beta
Gng12	3.78423	4.67709e-39	2.55274e-36	3.36821e-37	Beta
Manf	3.65533	2.87244e-45	1.29554e-32	9.47705e-39	Beta
Atp2a2	3.50642	3.50951e-43	4.35056e-35	3.34224e-42	Beta
Hadh	2.92817	1.80065e-25	1.20161e-25	2.71228e-22	Beta
Slc2a2	2.90795	1.30942e-32	1.03049e-47	3.59151e-26	Beta
Ociad2	2.88786	2.94189e-24	1.71279e-29	1.48082e-19	Beta
G6pc2	2.71321	1.2445e-21	1.32906e-30	5.75468e-16	Beta
Pdia6	2.67586	1.37109e-28	1.35422e-23	2.44056e-26	Beta
Dlk1	2.56685	1.69524e-26	2.40888e-24	2.03127e-25	Beta
Calr	2.54912	7.66522e-26	1.75512e-20	3.5252e-23	Beta
Sytl4	2.53151	9.16113e-27	1.5946e-38	2.4992e-21	Beta
Dnajb11	2.37841	2.18017e-23	1.44982e-18	9.8267e-25	Beta
Scg2	2.36199	2.40148e-16	5.88673e-23	3.20717e-12	Beta
Pcsk2	2.34567	3.76982e-26	2.25591e-23	9.95467e-21	Beta
Pdx1	2.2974	3.96347e-24	1.36678e-23	2.3384e-22	Beta
Surf4	2.26577	3.03011e-17	3.41768e-14	2.3432e-14	Beta
Ero1lb	2.21914	1.08094e-19	1.2189e-26	4.6124e-16	Beta
Ostc	2.20381	9.86212e-25	9.94673e-22	1.44449e-23	Beta
Hspa5	2.18859	1.94653e-25	1.5978e-23	7.72033e-26	Beta
Serp1	2.18859	2.42509e-19	6.68751e-18	4.42165e-19	Beta
Cdk2ap2	2.15846	3.05008e-17	1.07865e-12	4.30197e-16	Beta
Sec61b	2.12874	4.17535e-30	2.69347e-25	2.95261e-29	Beta
Mafb	2.08493	1.23013e-12	5.03297e-15	5.77573e-09	Beta
Papss2	2.07053	1.53343e-15	4.36236e-21	6.96406e-11	Beta
1700086L19Rik	2.07053	7.89586e-10	1.74212e-09	4.17468e-08	Beta
Dbpht2	2.05623	1.23269e-08	7.92706e-08	1.0402e-05	Beta
Hsp90b1	2.04202	5.20862e-14	2.13972e-12	4.67832e-13	Beta
Tubb4b	2.01391	6.50475e-10	2.99556e-09	1.49758e-05	Beta
Tubb2a	2.01391	2.09921e-10	3.72311e-12	2.46573e-07	Beta
Fam151a	2.01391	1.33485e-11	9.18274e-17	1.1646e-08	Beta
Gcg	111.43	8.64683e-68	4.24668e-55	5.02981e-67	Alpha
Gast	14.9285	3.06175e-33	4.82611e-41	2.02655e-32	Alpha
Tmem27	7.94474	2.79206e-72	7.46436e-64	6.3744e-70	Alpha
Peg10	6.10504	1.91702e-51	3.05524e-56	1.59246e-51	Alpha
Ppy	5.85634	1.47439e-10	7.03042e-12	3.75164e-10	Alpha
Pyy	5.81589	1.21236e-53	7.76287e-43	3.57003e-47	Alpha
Ttr	4.92458	1.96912e-46	4.05252e-37	4.69676e-44	Alpha
Zcchc18	3.81055	2.22489e-35	5.46093e-33	1.22572e-33	Alpha
Slc38a5	3.29436	2.95963e-36	4.50281e-32	6.56279e-33	Alpha
Irx1	3.20428	1.11608e-34	1.50389e-47	2.41929e-34	Alpha
Irx2	3.13834	2.83164e-30	1.80806e-40	2.46038e-30	Alpha
Tmsb15b2	2.92817	4.66401e-14	2.16597e-17	6.46759e-13	Alpha
Gpx3	2.73208	6.78101e-25	1.51867e-23	1.30042e-24	Alpha
Wnk3	2.56685	6.25229e-21	2.33207e-28	3.51538e-20	Alpha
Pcsk1n	2.53151	4.37405e-26	1.78067e-24	4.29088e-25	Alpha
Pam	2.47942	5.04665e-23	9.54233e-23	3.11336e-23	Alpha
Rnf130	2.42839	6.0435e-23	5.79091e-17	2.41804e-22	Alpha
Pon3	2.39496	6.37865e-21	4.63964e-28	2.15433e-19	Alpha
Resp18	2.36199	2.34517e-12	5.1207e-17	6.05286e-12	Alpha
Smarca1	2.36199	3.1276e-13	7.36405e-17	2.8703e-13	Alpha
Ctxn2	2.2974	1.51163e-17	9.92481e-27	8.61949e-18	Alpha
Meis2	2.2974	1.24067e-16	5.32833e-16	1.7128e-15	Alpha
Sct	2.25012	4.16817e-10	8.32138e-11	1.61128e-09	Alpha
Ush1c	2.25012	2.63745e-15	3.68354e-19	4.75854e-14	Alpha
Rbp4	2.23457	2.3606e-20	1.49348e-18	2.27338e-18	Alpha
Ctsz	2.23457	8.43004e-15	4.41375e-11	2.63985e-14	Alpha
Tmed3	2.18859	8.0179e-18	1.56826e-19	5.51504e-17	Alpha
Scg5	2.15846	5.79256e-12	1.09325e-13	1.97942e-11	Alpha
Cpe	2.15846	3.10996e-27	8.42899e-24	8.64852e-24	Alpha
Arx	2.12874	2.38779e-11	3.80071e-14	7.9768e-12	Alpha
Slc16a10	2.11404	3.40625e-15	1.76442e-21	5.16903e-15	Alpha
Pcsk2	2.09943	1.39165e-14	1.0621e-14	7.09305e-14	Alpha
Ghrl	32.4467	1.6803e-19	2.62978e-36	6.82093e-21	Epsilon
Cdkn1a	9.64646	3.01432e-31	3.5413e-22	2.14202e-30	Epsilon
Mboat4	6.6807	3.87336e-40	6.50043e-67	2.70986e-39	Epsilon
Hhex	4.82323	6.37507e-07	1.69769e-09	1.31973e-06	Epsilon
Rbp4	4.46915	1.88703e-06	0.000434406	2.56313e-07	Epsilon
Isl1	4.37717	4.17882e-23	5.9827e-20	1.01823e-23	Epsilon
Maged2	3.94493	2.30077e-23	0.164097	3.79805e-12	Epsilon
Arg1	3.73213	6.93799e-15	5.19342e-23	6.65796e-15	Epsilon
Pyy	2.9897	0.0950877	0.00208127	0.00751601	Epsilon
Anpep	2.77022	0.0431697	3.60372e-06	0.00981568	Epsilon
Rgs17	2.77022	1.09021e-10	3.73408e-11	3.4905e-10	Epsilon
Fhl2	2.41162	0.000104472	0.000523591	4.64313e-05	Epsilon
Nefm	2.39496	0.00200021	1.65116e-09	0.00035343	Epsilon
B630019K06Rik	2.32947	0.00017761	0.00661927	0.00134636	Epsilon
Ctsl	2.31338	0.000695583	0.123654	0.030181	Epsilon
Tspan12	2.26577	0.00131818	1.10855e-06	0.00408601	Epsilon
Peg3	2.21914	7.46214e-07	0.000194082	2.83864e-06	Epsilon
Syne1	2.21914	2.95476e-08	9.14895e-14	8.18131e-07	Epsilon
Ffar4	2.20381	5.53424e-05	2.91718e-06	2.08822e-05	Epsilon
Cd200	2.12874	0.00656916	3.24953e-05	0.00150013	Epsilon
Ghr	2.11404	0.000557467	1.99413e-05	0.000138432	Epsilon
Cd24a	2.08493	0.0106169	0.00118631	0.00634186	Epsilon
Gjd2	2.07053	0.00599864	0.00344458	0.168722	Epsilon
Nap1l5	2.04202	0.583507	0.0316317	0.895645	Epsilon
Dhrs7	2.04202	0.00244047	0.0885773	0.0249143	Epsilon
Atf3	2	1	0.0709002	1	Epsilon
