# Supplementary material for: Lineage dynamics of murine pancreatic development at single-cell resolution
Source: Nat Commun. 2018 Sep 25;9:3922. doi: 10.1038/s41467-018-06176-3 (PMC6156586; doi:10.1038/s41467-018-06176-3)
Supplement: Supplementary file 10 — Supplementary Data 8 [file 41467_2018_6176_MOESM10_ESM.xlsx]

## Sheet: E12.5 exocrine
Supplementary Data 8. Differentially-expressed genes of v2 E12.5 exocrine clusters
Gene Name	Seurat Fold Change cluster x vs. all	Bimodal Likelihood Ratio adjusted p-value	Wilcoxon adjusted p-value	MAST adjusted p-value	Cluster ID
Spp1	2.98631	6.51625e-228	1.79876e-200	2.73658e-161	Ductal
Anxa2	2.23974	2.45894e-197	1.00851e-179	2.51856e-112	Ductal
Sparc	2.23935	7.73783e-261	2.96307e-228	3.16338e-167	Ductal
Cyr61	2.00034	1.2563e-102	4.87387e-100	3.50113e-75	Ductal
Ube2c	5.27243	2.65725e-250	8.73816e-178	3.85139e-225	Prolif. Ductal
Cenpf	3.84536	4.41682e-227	1.2163e-196	6.51166e-190	Prolif. Ductal
Top2a	3.32495	8.72916e-199	2.00887e-170	1.49575e-159	Prolif. Ductal
Cks2	3.09392	1.2588e-215	2.13653e-147	1.36461e-177	Prolif. Ductal
Ccnb1	3.05619	2.98394e-167	2.7075e-150	2.09508e-130	Prolif. Ductal
Cdk1	3.01783	2.07018e-197	1.56358e-156	3.87033e-165	Prolif. Ductal
Arl6ip1	2.79664	5.31234e-185	7.42418e-116	3.57483e-163	Prolif. Ductal
Birc5	2.71144	5.18079e-166	2.05335e-135	3.70618e-128	Prolif. Ductal
Plk1	2.69068	2.56684e-173	3.44146e-189	1.08124e-136	Prolif. Ductal
Cdca8	2.66539	5.16231e-167	8.42291e-144	3.77566e-134	Prolif. Ductal
H2afx	2.62315	2.72098e-168	1.8103e-125	3.43648e-138	Prolif. Ductal
Hmgb2	2.61409	1.49158e-216	3.17493e-140	5.91805e-113	Prolif. Ductal
Cdc20	2.60242	2.9291e-109	5.38316e-111	5.41254e-83	Prolif. Ductal
Nusap1	2.53799	1.58125e-170	5.32736e-199	2.84374e-132	Prolif. Ductal
Prc1	2.48704	6.38076e-169	4.38842e-186	3.18744e-132	Prolif. Ductal
Tuba1c	2.4579	8.02669e-135	2.93066e-104	2.05864e-107	Prolif. Ductal
Aurka	2.40799	5.89971e-162	1.2686e-185	4.72011e-126	Prolif. Ductal
Cenpe	2.37263	1.82408e-154	2.45679e-164	1.2367e-114	Prolif. Ductal
Spc25	2.34674	3.07769e-139	1.35222e-144	1.21563e-106	Prolif. Ductal
Smc4	2.32963	4.33542e-148	1.17766e-125	6.07933e-115	Prolif. Ductal
Tpx2	2.31408	2.76447e-148	2.84692e-164	3.14363e-114	Prolif. Ductal
Mki67	2.29925	1.24142e-149	3.28198e-162	2.61929e-114	Prolif. Ductal
Tubb4b	2.16728	6.67273e-100	1.87003e-84	2.15364e-69	Prolif. Ductal
H1f0	2.13337	1.16383e-90	6.44545e-70	6.42075e-75	Prolif. Ductal
Incenp	2.12351	2.00094e-130	9.20049e-143	9.85798e-94	Prolif. Ductal
Ube2s	2.1034	7.46926e-123	5.90698e-97	3.70424e-94	Prolif. Ductal
Bub3	2.07278	1.15332e-129	1.02323e-96	2.59681e-102	Prolif. Ductal
Kif23	2.0485	1.25594e-141	1.513e-167	5.88931e-106	Prolif. Ductal
Hn1	2.01651	1.05121e-135	1.5148e-105	4.14067e-115	Prolif. Ductal
Aurkb	2.01635	3.7353e-113	7.82183e-132	7.25356e-76	Prolif. Ductal
Cenpa	2.01197	1.91335e-74	3.19915e-77	1.08391e-50	Prolif. Ductal
Kif22	2.01033	1.74993e-111	1.93671e-121	4.21837e-78	Prolif. Ductal
Ctrb1	7.31755	0	1.83733e-303	9.29831545473226e-320	Acinar
Pnliprp1	7.05649	0	0	0	Acinar
Cpa1	6.18534	0	0	0	Acinar
Cpa2	6.12456	0	0	0	Acinar
Clps	6.06803	0	0	0	Acinar
Serpina6	5.58165	0	0	0	Acinar
Nupr1	3.98511	0	7.05437e-291	0	Acinar
Vtn	3.42925	0	0	0	Acinar
Ifitm3	2.70223	1.35344e-272	5.22559e-228	6.29348e-233	Acinar
Cela1	2.6483	1.87111e-285	1.74134e-264	3.05034e-261	Acinar
Spink1	2.56627	8.68242e-178	5.26266e-162	1.4922e-159	Acinar
P2rx1	2.40199	0	0	0	Acinar
Ttr	2.3412	2.20884e-280	1.36308e-228	2.23658e-262	Acinar
Reep5	2.32783	2.54067e-267	4.18057e-216	6.1657e-227	Acinar
Mest	2.22032	1.39827e-184	3.73952e-163	3.2608e-152	Acinar
Tmem97	2.19597	5.85171e-240	1.94798e-206	1.45709e-208	Acinar
Ccnd2	2.13249	2.66511e-177	2.92246e-158	3.98869e-150	Acinar
Gamt	2.04605	7.28376e-260	1.76869e-222	3.72067e-227	Acinar
Xbp1	2.00399	6.6994e-216	6.55145e-176	3.54425e-174	Acinar
Rbp4	2.00351	5.95846e-152	7.42885e-127	2.50788e-118	Acinar
Ube2c	4.51562	8.50063e-120	1.15988e-76	2.1745e-46	Prolif. Acinar
Hbb-bs	2.99283	2.76767e-06	1	1	Prolif. Acinar
Ccnb1	2.78366	9.40869e-83	1.55046e-79	1.64541e-37	Prolif. Acinar
Hba-a1	2.67342	9.42219e-06	1	1	Prolif. Acinar
Cenpf	2.61459	1.36338e-66	2.73906e-71	1.5216e-25	Prolif. Acinar
Hbb-bt	2.49765	2.18313e-11	1	1	Prolif. Acinar
Arl6ip1	2.47564	2.92504e-78	2.10197e-55	3.14998e-55	Prolif. Acinar
Cks2	2.41355	7.60637e-79	1.44553e-54	1.02866e-20	Prolif. Acinar
Cdc20	2.37699	4.65461e-57	1.89779e-57	1.10325e-25	Prolif. Acinar
Cdk1	2.34543	4.24096e-61	1.39739e-55	1.46572e-12	Prolif. Acinar
Top2a	2.28059	1.21782e-53	2.19353e-50	6.02911e-08	Prolif. Acinar
Cenpa	2.2137	1.34501e-56	9.70975e-55	2.64052e-31	Prolif. Acinar
H2afx	2.21296	8.31162e-55	4.3285e-46	1.75254e-22	Prolif. Acinar
Plk1	2.21236	3.81085e-64	1.06979e-78	2.71676e-16	Prolif. Acinar
Birc5	2.20517	7.97554e-69	7.69011e-52	2.4369e-20	Prolif. Acinar
Tuba1c	2.08499	1.028e-42	2.73879e-41	1.04695e-20	Prolif. Acinar
Nusap1	2.08301	3.91797e-56	3.94217e-74	7.01455e-17	Prolif. Acinar
Prc1	2.05902	1.15935e-54	1.67844e-66	4.93744e-13	Prolif. Acinar
Aurka	2.05842	2.46667e-63	1.04153e-78	6.84709e-17	Prolif. Acinar
Cdca8	2.04486	1.8891e-51	4.64313e-49	1.28364e-13	Prolif. Acinar
Hmgb2	2.01533	3.84859e-75	5.1937e-41	0.29232	Prolif. Acinar
