# Supplementary material for: Lineage dynamics of murine pancreatic development at single-cell resolution
Source: Nat Commun. 2018 Sep 25;9:3922. doi: 10.1038/s41467-018-06176-3 (PMC6156586; doi:10.1038/s41467-018-06176-3)
Supplement: Supplementary file 11 — Supplementary Data 9 [file 41467_2018_6176_MOESM11_ESM.xlsx]

## Sheet: E14.5 exocrine
Supplementary Data 9. Differentially-expressed genes of v2 E14.5 exocrine clusters.
Gene Name	Seurat Fold Change cluster x vs. all	Bimodal Likelihood Ratio adjusted p-value	Wilcoxon adjusted p-value	MAST adjusted p-value	Cluster ID
Spp1	4.57425	0	0	4.53741e-118	Ductal 1
Sparc	3.67598	0	0	1.46655e-131	Ductal 1
Tmem45a	3.23773	2.45076e-267	1.84129e-301	6.30988e-68	Ductal 1
1700011H14Rik	2.66512	9.26864e-265	4.17614e-250	4.47949e-53	Ductal 1
Anxa2	2.61031	2.48422e-233	8.87438e-231	6.17322e-27	Ductal 1
S100a11	2.57698	0	5.41215e-269	1.18196e-92	Ductal 1
Malat1	2.46703	0	4.59719e-298	1.34873e-191	Ductal 1
Pdzk1ip1	2.36499	2.36473e-209	5.58762e-191	3.85967e-46	Ductal 1
Cdkn1a	2.34817	1.11975e-183	4.4121e-20	2.62278e-54	Ductal 1
Enpp2	2.34814	1.24119e-198	2.05521e-125	5.30197e-85	Ductal 1
Meg3	2.27992	6.34413e-234	1.00458e-204	7.26796e-132	Ductal 1
Fxyd2	2.27253	1.44926e-144	5.93586e-165	2.41968e-15	Ductal 1
Clu	2.23692	5.62821e-218	2.90989e-172	1.35207e-82	Ductal 1
Gas6	2.23046	2.39093e-172	9.00615e-106	2.05623e-61	Ductal 1
Rbp1	2.22718	1.74218e-235	5.69483e-182	2.95889e-56	Ductal 1
S100a10	2.20437	5.28851e-165	1.43448e-157	8.76302e-26	Ductal 1
Krt7	2.19984	4.34479e-194	5.25077e-159	4.93633e-37	Ductal 1
Cym	2.17904	8.31881e-39	1	1.77239e-05	Ductal 1
Cyr61	2.17364	2.19166e-129	1.86707e-118	2.76355e-16	Ductal 1
Tinagl1	2.17096	6.7757e-156	1.63359e-159	1.57108e-25	Ductal 1
Gsta3	2.15182	1.1594e-188	4.66137e-152	2.08653e-38	Ductal 1
Atp1b1	2.12493	2.83342e-222	6.69773e-189	1.73004e-59	Ductal 1
Lurap1l	2.1076	1.30483e-123	3.99986e-92	5.74118e-15	Ductal 1
Cystm1	2.07965	1.61278e-250	1.815e-189	2.391e-81	Ductal 1
Cxcl12	2.07309	4.82784e-134	4.0576e-145	1.449e-25	Ductal 1
Krt18	2.01688	1.27941e-220	7.89676e-198	6.12508e-53	Ductal 1
Tm4sf4	2.0092	6.10528e-146	2.41059e-88	4.28444e-38	Ductal 1
Cyr61	3.64235	3.52871e-197	1.49466e-165	5.41257e-105	Ductal 2
Atf3	3.11982	7.73831e-132	6.97334e-153	2.45472e-77	Ductal 2
Fos	2.91108	1.49603e-129	4.57849e-115	7.74249e-83	Ductal 2
Nr4a1	2.81381	2.25269e-153	5.07666e-171	3.48866e-92	Ductal 2
Junb	2.40679	2.86068e-108	2.84759e-96	1.35186e-56	Ductal 2
8430408G22Rik	2.37749	4.85348e-34	1.14342e-38	7.14412e-10	Ductal 2
Jun	2.25146	5.81947e-119	9.89823e-105	2.69631e-55	Ductal 2
Btg2	2.24346	2.39374e-79	2.90456e-58	6.53133e-43	Ductal 2
Hes1	2.1348	6.82103e-69	3.16127e-51	3.05697e-26	Ductal 2
Ppp1r15a	2.13476	3.19338e-97	1.24242e-86	1.66957e-53	Ductal 2
Egr1	2.12491	2.28889e-94	6.79705e-92	6.98368e-61	Ductal 2
Dynll1	2.11366	1.44841e-154	3.23494e-115	4.06052e-113	Ductal 2
Spp1	2.1	7.01076e-209	4.54614e-85	3.61126e-45	Ductal 2
Klf6	2.0679	1.26532e-56	1.31899e-46	1.95374e-29	Ductal 2
Krt8	2.05871	2.60313e-151	4.19595e-122	2.47729e-85	Ductal 2
2810417H13Rik	2.74928	4.32003e-174	3.96354e-132	1.49572e-227	Prolif. Ductal
Spc25	2.49676	4.25561e-126	8.09321e-119	4.77186e-180	Prolif. Ductal
Cdk1	2.34683	9.37645e-127	9.50228e-113	3.29733e-200	Prolif. Ductal
Top2a	2.26885	1.54231e-104	2.27297e-106	7.242e-191	Prolif. Ductal
Rrm2	2.26769	2.91922e-105	6.25409e-95	1.37327e-149	Prolif. Ductal
Nusap1	2.18384	6.65226e-74	6.04321e-61	2.88582e-120	Prolif. Ductal
Lig1	2.13874	2.34407e-157	1.85782e-108	2.3352e-139	Prolif. Ductal
Tk1	2.08402	8.63907e-139	1.94338e-113	6.37575e-134	Prolif. Ductal
Prc1	2.06307	1.85522e-100	6.48375e-94	5.88607e-143	Prolif. Ductal
Gmnn	2.05653	1.35762e-139	1.16041e-101	3.67661e-131	Prolif. Ductal
Ube2c	2.03069	9.46627e-32	1.05295e-30	8.08264e-78	Prolif. Ductal
Spp1	2.02646	3.96583e-192	1.82512e-72	3.51523e-142	Prolif. Ductal
Ube2c	6.03182	0	5.41975e-242	1.6436e-227	Prolif Acinar
Ccnb1	3.26755	1.83069e-220	2.36971e-186	3.94548e-160	Prolif Acinar
Nusap1	2.83236	1.11179e-245	0	1.30019e-118	Prolif Acinar
Cks2	2.77359	1.00455e-225	2.38049e-157	5.9994e-144	Prolif Acinar
Top2a	2.71752	6.12829e-189	7.98792e-197	1.5802e-78	Prolif Acinar
Cdk1	2.688	2.0806e-194	2.36893e-166	9.36653e-97	Prolif Acinar
Arl6ip1	2.65718	9.56001e-188	5.2964e-132	2.69262e-251	Prolif Acinar
Spc25	2.63538	1.10928e-185	1.41222e-199	9.33278e-100	Prolif Acinar
Aurka	2.53277	7.73743e-210	4.26718e-285	8.78586e-95	Prolif Acinar
Birc5	2.52279	1.76115e-187	2.62226e-148	4.2764e-116	Prolif Acinar
H2afx	2.47566	2.88314e-177	1.52577e-138	1.65184e-130	Prolif Acinar
Plk1	2.47141	1.30752e-207	5.52869e-269	7.24119e-99	Prolif Acinar
Cdc20	2.3402	2.00312e-124	5.60581e-129	1.36837e-80	Prolif Acinar
Cdca8	2.33747	2.01092e-156	2.54175e-147	4.73437e-107	Prolif Acinar
Tuba1c	2.21424	9.33111e-142	7.67423e-138	2.74617e-119	Prolif Acinar
Pbk	2.20227	2.86918e-127	6.69473e-130	4.54648e-43	Prolif Acinar
Cenpf	2.17584	2.81691e-160	3.96189e-196	2.15895e-96	Prolif Acinar
Hmgb2	2.15816	3.79288e-210	4.89371e-131	6.82676e-39	Prolif Acinar
Hmmr	2.11885	1.29735e-156	2.80534e-190	3.6095e-69	Prolif Acinar
Kif22	2.11695	8.58576e-168	1.26845e-200	1.53373e-93	Prolif Acinar
Bub3	2.1052	1.91413e-143	9.04069e-122	3.1777e-142	Prolif Acinar
Prc1	2.09521	3.45037e-180	6.32274e-240	4.7603e-72	Prolif Acinar
Smc4	2.05604	2.7273e-130	1.67309e-130	2.7841e-75	Prolif Acinar
Aurkb	2.03819	9.00703e-172	3.9418e-222	5.56972e-50	Prolif Acinar
Ctrb1	5.74993	0	0	0	Acinar
Pnliprp1	5.63326	0	0	0	Acinar
Clps	5.53918	0	0	0	Acinar
Cpa2	5.37011	0	0	0	Acinar
Serpina6	5.0811	0	0	0	Acinar
Cpa1	5.05263	0	0	0	Acinar
Nupr1	4.89032	0	0	0	Acinar
Reep5	3.44111	0	0	0	Acinar
Cela1	3.37399	0	0	4.95935e-249	Acinar
Serpini2	3.23018	0	0	9.62682e-284	Acinar
Spink1	3.21102	0	0	1.08576e-160	Acinar
Cel	2.85116	0	0	8.65648e-235	Acinar
Gstm1	2.81011	0	0	6.209e-294	Acinar
Ptf1a	2.73622	0	0	3.16643e-219	Acinar
Ifitm3	2.70942	0	0	4.95405e-299	Acinar
Sepp1	2.57552	0	0	8.36924e-208	Acinar
Gcat	2.41435	0	0	7.96567e-176	Acinar
Tmem97	2.41052	0	0	9.94323e-186	Acinar
Ggh	2.34802	0	0	1.20399e-149	Acinar
Gamt	2.32775	0	0	4.36779e-190	Acinar
Fkbp11	2.27632	0	0	2.15002e-158	Acinar
Xbp1	2.2315	0	0	7.40125e-164	Acinar
Serpinb1a	2.18661	0	0	7.17698e-165	Acinar
Asns	2.17171	0	0	2.52721e-125	Acinar
Dap	2.16225	0	0	4.23937e-167	Acinar
Serp1	2.13622	0	0	3.22591e-257	Acinar
Vtn	2.11828	0	0	9.03802e-177	Acinar
Tmed6	2.10968	0	3.72178e-287	6.21603e-125	Acinar
Gc	2.03635	4.71344e-306	6.55962e-254	2.70538e-111	Acinar
Mest	2.00985	9.936e-194	3.64503e-171	6.61933e-76	Acinar
