# Supplementary material for: Lineage dynamics of murine pancreatic development at single-cell resolution
Source: Nat Commun. 2018 Sep 25;9:3922. doi: 10.1038/s41467-018-06176-3 (PMC6156586; doi:10.1038/s41467-018-06176-3)
Supplement: Supplementary file 12 — Supplementary Data 10 [file 41467_2018_6176_MOESM12_ESM.xlsx]

## Sheet: E17.5 exocrine
Supplementary Data 10. Differentially-expressed genes of v2 E17.5 exocrine clusters
Gene Name	Seurat Fold Change cluster x vs. all	Bimodal Likelihood Ratio adjusted p-value	Wilcoxon adjusted p-value	MAST adjusted p-value	Cluster ID
Cela2a	8.34031	0	0	0	Acinar
Try5	8.04747	0	0	0	Acinar
Clps	8.01541	0	0	0	Acinar
Ctrb1	7.87958	0	0	0	Acinar
Spink1	7.03441	0	0	0	Acinar
Cela3b	6.85746	0	0	0	Acinar
Cpb1	6.81363	0	0	0	Acinar
Pnliprp1	6.18528	0	0	0	Acinar
Cela1	6.16745	0	0	0	Acinar
Cel	6.10026	0	0	0	Acinar
Sycn	6.05078	0	0	0	Acinar
Cpa1	5.97127	0	0	0	Acinar
Prss2	5.88399	0	0	2.34100628662757e-313	Acinar
Zg16	5.51097	0	0	0	Acinar
Cpa2	5.34808	0	0	0	Acinar
Gm42418	4.99575	4.69847e-169	1.61614e-83	2.17561e-79	Acinar
Rnase1	4.6649	0	0	0	Acinar
Try10	4.58132	0	0	0	Acinar
Fkbp11	4.27317	0	0	0	Acinar
Serpina6	4.04474	0	0	0	Acinar
Ctrc	4.01264	0	0	3.51757e-305	Acinar
Pdia2	3.99908	0	0	0	Acinar
Klk1	3.88451	0	0	0	Acinar
Reep5	3.82772	0	0	0	Acinar
Reg1	3.67614	1.08279e-192	1.58948e-184	1.30493e-176	Acinar
Nupr1	3.50289	0	0	0	Acinar
Erp27	3.4315	0	0	0	Acinar
Prss1	3.27671	1.24984e-181	2.24669e-177	7.54729e-160	Acinar
Aqp12	3.25999	0	0	0	Acinar
Try4	3.12068	1.12081e-208	3.10354e-218	1.13242e-188	Acinar
Pnliprp2	2.92325	0	0	0	Acinar
Arhgdig	2.89603	0	0	0	Acinar
P4hb	2.70921	0	0	0	Acinar
Tmed6	2.70893	0	0	0	Acinar
Gamt	2.63378	0	0	0	Acinar
H19	2.60537	4.12573e-198	6.82332e-156	1.01063e-169	Acinar
2210010C04Rik	2.56132	7.83581e-126	2.01325e-115	4.02723e-106	Acinar
Tff2	2.54862	5.26001e-130	6.49795e-85	1.20167e-95	Acinar
Serpini2	2.49213	1.93824e-284	1.73664e-292	6.20293e-273	Acinar
Psmb10	2.48882	2.313e-286	2.39973e-263	3.08878e-265	Acinar
Gcat	2.45694	0	0	0	Acinar
Tmed3	2.42512	0	0	0	Acinar
Tmem97	2.40667	0	1.37587e-291	0	Acinar
Serp1	2.36735	0	0	0	Acinar
Rrbp1	2.35119	0	0	0	Acinar
Amy2a5	2.34827	0	0	0	Acinar
Insig1	2.31664	1.19833e-249	6.10313e-244	2.35914e-228	Acinar
Cckar	2.27894	0	0	0	Acinar
C1qa	2.26461	1.09851e-228	1.04794e-234	3.95696e-225	Acinar
Sec61b	2.23295	0	0	0	Acinar
Rbpjl	2.20915	0	0	6.56722541844345e-313	Acinar
Cela3a	2.20298	1.60892e-305	4.58534e-272	8.16763e-286	Acinar
Prss3	2.18825	1.78636e-104	3.15414e-98	3.87902e-94	Acinar
Ppib	2.18534	0	0	0	Acinar
Rnase4	2.17317	2.26444e-280	1.09858e-235	2.71179e-248	Acinar
Gatm	2.16231	3.47932e-247	4.94872e-253	7.21826e-226	Acinar
Ins2	2.15289	0	3.11147e-288	6.48869e-305	Acinar
Aqp8	2.15168	4.02682e-267	2.94412e-275	2.38568e-257	Acinar
Ssr4	2.12287	0	0	0	Acinar
Edem1	2.10708	2.12769e-279	5.11181e-262	3.87695e-273	Acinar
Igf1	2.08014	7.2069e-259	1.18442e-254	5.76087e-258	Acinar
Sec61g	2.05253	0	0	0	Acinar
Dhx34	2.03837	2.92021e-258	1.12578e-255	1.4284e-260	Acinar
Sel1l	2.0212	4.73285e-236	2.1485e-217	1.75703e-233	Acinar
Ins1	2.01589	8.5138e-264	4.68909e-229	1.02261e-230	Acinar
Sepp1	2.01082	6.25e-198	2.91944e-184	1.23342e-192	Acinar
Sdf2l1	2.00251	4.38405e-217	7.13368e-192	2.46991e-232	Acinar
Spp1	3.43585	0	0	0	Ductal
Tmem45a	3.26397	0	0	0	Ductal
Meg3	3.16249	0	0	0	Ductal
Tm4sf4	3.06153	0	0	0	Ductal
Atp1b1	3.02837	0	0	0	Ductal
Clu	2.90417	0	0	0	Ductal
Gas6	2.809	0	0	0	Ductal
Sparc	2.79035	0	0	0	Ductal
Apoc1	2.69611	1.4301e-290	3.78447e-277	7.23886e-299	Ductal
Ambp	2.69047	2.58193e-264	7.26967e-240	9.28396e-258	Ductal
Tinagl1	2.69035	0	0	0	Ductal
Lurap1l	2.67964	0	0	0	Ductal
Mgst1	2.67014	0	0	0	Ductal
S100a11	2.65792	0	0	0	Ductal
Acot1	2.63817	0	0	0	Ductal
Fmo2	2.63657	0	0	0	Ductal
Bicc1	2.57791	0	0	0	Ductal
Pdzk1ip1	2.52467	0	0	0	Ductal
Vim	2.50861	0	0	0	Ductal
Dcdc2a	2.47372	0	0	0	Ductal
Marcksl1	2.47071	0	0	0	Ductal
Sat1	2.46649	0	0	0	Ductal
Trf	2.46345	2.21134e-231	6.72533e-228	8.35718e-239	Ductal
Cd81	2.45956	0	0	0	Ductal
Hhex	2.44115	0	0	0	Ductal
Adamts1	2.41418	0	1.79533e-295	0	Ductal
Cyr61	2.38703	6.33979e-155	4.18236e-153	3.84659e-166	Ductal
Zbtb20	2.37007	0	0	0	Ductal
Apoe	2.3551	9.76634e-196	1.89124e-192	2.89844e-196	Ductal
Tmem176b	2.35067	0	0	0	Ductal
Eno1	2.34949	0	6.19625e-271	0	Ductal
Aldoa	2.33539	0	0	0	Ductal
Aldoc	2.32296	0	0	0	Ductal
Aplp2	2.30541	0	0	0	Ductal
Epcam	2.29107	0	0	0	Ductal
Gsta3	2.28584	0	0	0	Ductal
Tmem59	2.28209	0	0	0	Ductal
Actg1	2.18682	0	1.26695e-279	0	Ductal
Pebp1	2.17742	0	0	0	Ductal
Anxa2	2.16933	0	2.08163e-290	0	Ductal
Id2	2.14754	0	9.75875e-248	5.48701e-291	Ductal
Atp1a1	2.1411	0	7.38564e-289	2.27390620647491e-316	Ductal
Cldn3	2.1346	0	0	0	Ductal
Cxcl12	2.13447	7.7614e-221	4.70392e-217	2.41076e-217	Ductal
Krt19	2.12871	1.11182e-294	6.08353e-265	6.86366e-282	Ductal
1700011H14Rik	2.12343	0	0	0	Ductal
Anxa5	2.12096	1.72498e-265	4.06497e-241	1.16978e-245	Ductal
Itm2b	2.11392	0	0	0	Ductal
Grb10	2.09916	2.83318123501735e-311	3.18471e-282	1.09671e-298	Ductal
Rbp1	2.09376	3.78798e-306	6.85188e-265	0	Ductal
Sox9	2.07366	1.03487e-242	8.63342e-225	1.41733e-234	Ductal
Pamr1	2.07207	0	0	0	Ductal
Lbp	2.06892	6.40434e-290	3.65437e-279	2.6645e-286	Ductal
Tshz2	2.06468	0	0	0	Ductal
Cldn6	2.06391	7.85797e-277	3.16975e-255	9.45136e-283	Ductal
Serpinh1	2.04802	0	2.79212e-281	0	Ductal
Prdx2	2.04584	0	0	0	Ductal
Zfos1	2.03629	2.47916262788896e-314	1.66829e-270	1.86691e-286	Ductal
St3gal4	2.02334	9.06034e-302	1.22589e-285	9.45098173929721e-320	Ductal
Gstt1	2.02154	8.08123e-300	5.84599e-279	7.45995e-299	Ductal
Mcm6	2.89985	4.78366e-285	8.33561e-203	6.18977e-262	Prolif. Ductal 2
Lig1	2.77925	2.44578e-229	1.35991e-201	6.06645e-195	Prolif. Ductal 2
Gmnn	2.75412	5.73249e-215	1.6174e-179	5.95048e-179	Prolif. Ductal 2
Mcm5	2.65363	1.02924e-266	1.36487e-254	2.81081e-229	Prolif. Ductal 2
Slbp	2.64154	2.24904e-205	1.32356e-153	2.38128e-184	Prolif. Ductal 2
Nasp	2.6085	1.86753e-223	1.01929e-160	1.80157e-189	Prolif. Ductal 2
Mcm3	2.55634	1.08635e-247	6.79746e-238	5.71052e-213	Prolif. Ductal 2
Hells	2.52791	5.62512e-232	9.20849e-241	1.9531e-199	Prolif. Ductal 2
Mcm7	2.50001	6.65397e-231	1.56967e-195	1.08798e-198	Prolif. Ductal 2
2810417H13Rik	2.47001	5.32962e-61	2.05779e-60	2.09173e-43	Prolif. Ductal 2
Rrm2	2.4006	1.31775e-122	4.60911e-120	2.51339e-93	Prolif. Ductal 2
Rpa2	2.39589	4.51879e-244	1.24356e-215	2.474e-209	Prolif. Ductal 2
Dut	2.38578	9.92879e-168	2.14071e-135	1.02703e-136	Prolif. Ductal 2
Ccnd1	2.35678	2.28167e-112	2.13913e-104	1.3624e-86	Prolif. Ductal 2
Hat1	2.32726	4.49775e-205	6.86571e-164	9.73105e-169	Prolif. Ductal 2
Dek	2.28477	9.59992e-146	6.47397e-124	1.14949e-114	Prolif. Ductal 2
Gins2	2.25975	1.61242e-205	1.90794e-187	3.70356e-168	Prolif. Ductal 2
Tipin	2.25604	2.01798e-195	4.89924e-184	1.42874e-162	Prolif. Ductal 2
Ranbp1	2.2475	2.07115e-177	1.94847e-132	2.97647e-131	Prolif. Ductal 2
Stmn1	2.24149	7.36014e-127	1.49162e-104	1.82305e-78	Prolif. Ductal 2
Ung	2.22661	4.81866e-212	1.92612e-217	1.02026e-182	Prolif. Ductal 2
Dhfr	2.18476	2.66938e-202	7.66197e-207	8.93413e-167	Prolif. Ductal 2
Tuba1b	2.12736	5.42082e-118	1.274e-99	2.01666e-72	Prolif. Ductal 2
Rfc2	2.12504	7.44359e-176	5.931e-140	1.11985e-146	Prolif. Ductal 2
Tyms	2.11823	2.22176e-108	5.70778e-100	5.64212e-80	Prolif. Ductal 2
Siva1	2.10564	2.78366e-159	8.56381e-122	2.50849e-132	Prolif. Ductal 2
Dnajc9	2.06464	5.98801e-141	2.90642e-137	2.34044e-109	Prolif. Ductal 2
Tk1	2.05959	4.09673e-136	2.75516e-169	2.94579e-109	Prolif. Ductal 2
Ptn	2.0493	3.21809e-84	1.22671e-79	1.25023e-58	Prolif. Ductal 2
Mcm4	2.01765	2.57916e-180	2.27177e-203	2.20198e-156	Prolif. Ductal 2
Prim1	2.01353	3.34868e-158	1.00081e-160	6.48918e-127	Prolif. Ductal 2
Rfc3	2.01106	1.55447e-169	3.47179e-147	9.97022e-137	Prolif. Ductal 2
Ube2c	8.22212	0	9.63505e-237	2.91363e-265	Prolif. Ductal 3
Hmgb2	6.78501	0	2.16508e-193	1.18403e-290	Prolif. Ductal 3
Tuba1b	6.12926	0	1.94122e-194	0	Prolif. Ductal 3
Top2a	6.01347	0	1.48172e-303	1.63406e-284	Prolif. Ductal 3
Cdk1	5.87221	0	1.6033e-264	0	Prolif. Ductal 3
Cks2	5.21204	0	5.20637e-199	0	Prolif. Ductal 3
Tubb4b	5.17518	0	1.26006e-182	6.02754e-282	Prolif. Ductal 3
Tubb5	5.17005	0	5.64627e-194	2.02298e-278	Prolif. Ductal 3
Tuba1c	4.97387	0	5.61169e-182	5.10957e-308	Prolif. Ductal 3
Arl6ip1	4.9215	0	6.53293e-152	1.40472e-257	Prolif. Ductal 3
Cenpf	4.86209	1.62638e-281	7.48267e-293	3.88331e-221	Prolif. Ductal 3
2810417H13Rik	4.67924	1.10184e-284	6.31445e-240	1.90418e-216	Prolif. Ductal 3
H2afx	4.58802	0	2.10942e-215	6.1712075463089e-315	Prolif. Ductal 3
Birc5	4.42599	7.78718e-299	6.03088e-259	1.36507e-236	Prolif. Ductal 3
Ccnb1	4.37192	2.51712e-264	8.58936e-289	7.07827e-189	Prolif. Ductal 3
Stmn1	4.32996	0	5.55785e-183	7.06252e-228	Prolif. Ductal 3
Cdc20	4.32379	8.98895e-202	7.29832e-227	8.67428e-144	Prolif. Ductal 3
Nusap1	4.25049	0	0	5.61079891976174e-312	Prolif. Ductal 3
Prc1	4.21283	0	0	5.10604e-285	Prolif. Ductal 3
Smc4	4.06287	0	4.44577e-231	6.96984e-306	Prolif. Ductal 3
Cdca8	3.83298	0	1.83379e-302	9.60035e-265	Prolif. Ductal 3
Spc25	3.73738	0	0	6.39506e-290	Prolif. Ductal 3
H2afz	3.56487	0	2.7341e-179	1.46277e-184	Prolif. Ductal 3
Mki67	3.54471	2.73186e-277	1.80304e-268	3.75868e-231	Prolif. Ductal 3
Ube2s	3.44616	9.16745228711829e-318	9.43553e-168	5.04454e-266	Prolif. Ductal 3
Hn1	3.31684	5.14023018962033e-310	6.99067e-145	1.84474e-255	Prolif. Ductal 3
Pbk	3.30218	7.69452e-296	0	9.004e-217	Prolif. Ductal 3
Aurkb	3.28084	0	0	2.33479e-283	Prolif. Ductal 3
Hist1h1b	3.27441	1.51579e-225	0	1.73041e-163	Prolif. Ductal 3
Smc2	3.25325	1.54834e-293	6.60278e-244	1.71749e-221	Prolif. Ductal 3
H1f0	3.20212	1.7335e-205	8.46162e-131	1.54758e-195	Prolif. Ductal 3
Ccna2	3.18472	4.57776e-269	1.7425e-298	2.54983e-206	Prolif. Ductal 3
Bub3	3.15893	0	8.2962e-171	1.19197e-279	Prolif. Ductal 3
Cdca3	3.15803	4.70131e-251	6.82717e-249	4.95917e-203	Prolif. Ductal 3
Plk1	3.12542	3.76981e-280	0	3.57461e-206	Prolif. Ductal 3
Cenpa	3.02126	3.79619e-167	3.89754e-196	2.63958e-123	Prolif. Ductal 3
Calm2	2.98707	3.02931e-247	3.43264e-164	4.14476e-185	Prolif. Ductal 3
Tpx2	2.86635	7.06125e-270	0	3.05442e-208	Prolif. Ductal 3
Cenpe	2.86344	6.75979e-247	0	2.87422e-187	Prolif. Ductal 3
Aurka	2.8604	1.56803e-297	0	1.34794e-217	Prolif. Ductal 3
Racgap1	2.83533	1.67764e-279	0	9.24796e-225	Prolif. Ductal 3
Kif22	2.78214	3.24356e-251	0	1.27621e-185	Prolif. Ductal 3
H2afv	2.77818	2.28221e-241	6.43078e-157	1.09889e-197	Prolif. Ductal 3
Kif23	2.77589	2.28075e-272	0	4.53546e-212	Prolif. Ductal 3
Hmmr	2.76042	1.75392e-236	0	5.26096e-181	Prolif. Ductal 3
Ccnb2	2.75357	3.18174e-163	1.6772e-198	4.24643e-117	Prolif. Ductal 3
Tacc3	2.71127	2.8476e-269	1.2457e-292	1.03678e-204	Prolif. Ductal 3
Incenp	2.63497	2.12356e-297	0	1.54951e-231	Prolif. Ductal 3
Dek	2.62829	6.11831e-179	1.95259e-131	1.85188e-129	Prolif. Ductal 3
Tyms	2.61595	1.13087e-186	2.96335e-142	1.86744e-123	Prolif. Ductal 3
Hmgn2	2.57464	8.91705e-195	2.9103e-138	2.71581e-143	Prolif. Ductal 3
Tk1	2.53924	8.52109e-201	4.25088e-228	1.12313e-128	Prolif. Ductal 3
Hmgb1	2.51444	7.2327e-244	5.06342e-153	6.52583e-120	Prolif. Ductal 3
2700094K13Rik	2.48073	7.18444e-199	1.99356e-139	2.29807e-148	Prolif. Ductal 3
Cks1b	2.42721	2.67666e-213	3.43247e-149	8.33526e-153	Prolif. Ductal 3
Hist1h1e	2.41425	9.29995e-130	1.01898e-129	6.66857e-119	Prolif. Ductal 3
Ran	2.4035	1.19108e-229	9.6584e-149	1.08101e-109	Prolif. Ductal 3
Ckap2l	2.39669	1.78344e-276	0	1.10653e-210	Prolif. Ductal 3
Pttg1	2.3718	1.14411e-122	1.24801e-132	7.28274e-83	Prolif. Ductal 3
Ccdc34	2.368	1.26939e-183	5.99551e-140	3.06078e-150	Prolif. Ductal 3
Kif20b	2.34161	1.39531e-259	0	9.06428e-192	Prolif. Ductal 3
Shcbp1	2.30312	4.36437e-266	0	5.27194e-197	Prolif. Ductal 3
Dut	2.29349	1.07916e-129	2.52919e-100	3.61155e-75	Prolif. Ductal 3
Lockd	2.29195	6.47883e-175	3.29264e-227	1.64669e-142	Prolif. Ductal 3
Tmpo	2.27668	1.0283e-181	9.47016e-136	3.56082e-150	Prolif. Ductal 3
Mis18bp1	2.27169	1.52026e-257	0	1.34984e-191	Prolif. Ductal 3
H3f3b	2.26614	1.03593e-190	1.26411e-143	3.79435e-86	Prolif. Ductal 3
Kif20a	2.24365	2.9033e-228	0	2.11545e-176	Prolif. Ductal 3
Tubb6	2.23937	3.32361e-197	2.44003e-276	3.92278e-140	Prolif. Ductal 3
Casc5	2.21312	1.43469e-252	0	1.26098e-188	Prolif. Ductal 3
Fam64a	2.21277	1.56766e-221	0	1.08186e-165	Prolif. Ductal 3
Fbxo5	2.21199	9.75589e-206	3.71467e-281	5.72309e-143	Prolif. Ductal 3
Rrm2	2.21005	1.1173e-119	4.40086e-139	5.37545e-65	Prolif. Ductal 3
Spc24	2.20978	4.6686e-145	1.26777e-138	2.22108e-117	Prolif. Ductal 3
Knstrn	2.20222	1.68922e-161	2.72253e-192	1.39183e-117	Prolif. Ductal 3
Srsf3	2.18741	3.41919e-153	3.79606e-118	5.41211e-105	Prolif. Ductal 3
Esco2	2.16846	4.8441e-230	0	1.76846e-168	Prolif. Ductal 3
Ranbp1	2.16037	2.38989e-130	3.37531e-105	1.91863e-73	Prolif. Ductal 3
Nucks1	2.15743	3.36886e-160	5.9282e-125	5.92714e-127	Prolif. Ductal 3
Id2	2.12884	9.50423e-94	7.09425e-75	1.2914e-54	Prolif. Ductal 3
Sae1	2.11859	4.23178e-158	1.33784e-130	1.64793e-121	Prolif. Ductal 3
Mad2l1	2.11085	1.51925e-188	1.69296e-227	7.38328e-134	Prolif. Ductal 3
Hist1h2ae	2.10497	4.62441e-161	2.62783e-241	7.07325e-110	Prolif. Ductal 3
Dynll1	2.08829	3.99976e-125	2.48659e-104	8.09227e-78	Prolif. Ductal 3
Hsp90aa1	2.07344	1.0075e-163	3.69305e-122	1.17854e-79	Prolif. Ductal 3
Cdca2	2.0554	1.72964e-248	0	1.12452e-184	Prolif. Ductal 3
Dnajc9	2.05317	3.64233e-134	4.35594e-125	3.92433e-76	Prolif. Ductal 3
Rrm1	2.05221	2.02907e-166	2.57612e-156	7.48951e-92	Prolif. Ductal 3
Lsm3	2.04773	2.18788e-154	1.87187e-137	1.84115e-105	Prolif. Ductal 3
Cdkn2d	2.03906	1.9784e-215	8.33834e-293	2.80301e-159	Prolif. Ductal 3
Reep4	2.03308	1.45908e-182	3.28116e-208	1.29735e-116	Prolif. Ductal 3
Lmnb1	2.02989	1.40113e-139	3.51655e-127	3.00474e-97	Prolif. Ductal 3
Sgol1	2.01896	5.15292e-243	0	2.55605e-177	Prolif. Ductal 3
Ddx39b	2.00648	1.22682e-129	1.35346e-106	6.31061e-98	Prolif. Ductal 3
Ncapg	2.00448	6.40416e-221	0	4.19153e-158	Prolif. Ductal 3
Nupr1	2.71317	5.15219e-131	1.12846e-99	1.1675e-101	Prolif. Acinar 1
Rnase4	2.53423	3.32937e-121	8.78078e-100	8.85019e-105	Prolif. Acinar 1
Ang	2.44038	1.18758e-100	1.56129e-103	3.35707e-97	Prolif. Acinar 1
Tmem97	2.40695	1.36066e-135	8.74009e-91	5.83865e-97	Prolif. Acinar 1
Reep5	2.37541	8.0117e-223	7.19317e-74	1.12835e-79	Prolif. Acinar 1
Ifitm3	2.28534	1.53736e-114	1.06901e-90	8.31829e-106	Prolif. Acinar 1
Serpina6	2.23318	1.06164e-112	2.05724e-70	8.46975e-85	Prolif. Acinar 1
Cela3a	2.2021	5.30608e-81	4.65951e-86	1.85423e-74	Prolif. Acinar 1
Arhgdig	2.2011	1.71156e-98	1.667e-81	1.68221e-86	Prolif. Acinar 1
Rnase1	2.1746	3.75885e-165	3.39459e-55	1.53339e-71	Prolif. Acinar 1
Hist1h2bc	2.16639	8.07557e-65	4.65309e-66	4.07996e-65	Prolif. Acinar 1
Scd2	2.14864	9.26207e-90	8.53045e-75	4.04502e-79	Prolif. Acinar 1
Cckar	2.13823	1.87169e-94	1.73593e-87	2.87747e-86	Prolif. Acinar 1
Ptf1a	2.12896	2.86143e-78	1.66676e-86	7.07666e-79	Prolif. Acinar 1
Serp1	2.09233	4.06624e-140	2.465e-85	1.61367e-86	Prolif. Acinar 1
Fabp5	2.06214	1.66081e-113	8.72471e-90	1.49624e-96	Prolif. Acinar 1
Rps27l	2.03485	1.55466e-157	5.19257e-101	2.22296e-103	Prolif. Acinar 1
Ube2c	2.69386	4.56793e-80	3.01711e-87	8.64101e-77	Prolif. Acinar 2
Hist1h1e	2.53025	7.19248e-108	2.43299e-77	1.68522e-99	Prolif. Acinar 2
Top2a	2.42284	2.6205e-144	4.35702e-149	2.47585e-133	Prolif. Acinar 2
Rnase1	2.3066	1.21527e-164	1.12305e-62	1.88969e-102	Prolif. Acinar 2
Cckar	2.28058	1.66561e-98	1.61814e-95	2.6366e-119	Prolif. Acinar 2
Serpina6	2.26912	7.12369e-119	3.05249e-70	3.3979e-102	Prolif. Acinar 2
Rnase4	2.25918	1.72049e-94	1.71486e-79	4.33731e-93	Prolif. Acinar 2
Tmem97	2.20207	6.98707e-120	1.44467e-77	6.4704e-95	Prolif. Acinar 2
Arhgdig	2.16502	1.10618e-98	9.67395e-78	4.5559e-128	Prolif. Acinar 2
Reep5	2.07408	4.11858e-190	6.89673e-49	1.13542e-85	Prolif. Acinar 2
Birc5	2.05266	1.37651e-76	1.70475e-83	2.68082e-68	Prolif. Acinar 2
Scd2	2.04041	1.53239e-78	1.81668e-65	2.51716e-90	Prolif. Acinar 2
Sdf2l1	2.02943	1.5897e-89	6.60872e-71	1.00145e-80	Prolif. Acinar 2
Ang	2.02322	5.34684e-70	1.31231e-72	2.55347e-76	Prolif. Acinar 2
Hist1h1c	2.01024	1.47141e-62	1.8453e-62	5.61042e-67	Prolif. Acinar 2
Ccnb2	4.89276	1.37627e-195	1.67217e-168	1.4046e-202	Prolif. Ductal 1
Hmgb2	3.68737	4.85345e-85	1.31824e-64	5.23629e-100	Prolif. Ductal 1
Dynll1	3.50914	5.74813e-170	2.89006e-92	1.8e-179	Prolif. Ductal 1
Cdc20	3.41458	1.15412e-58	1.50912e-65	5.10348e-71	Prolif. Ductal 1
Pttg1	3.18738	3.09113e-122	1.24351e-113	1.05463e-128	Prolif. Ductal 1
Cenpa	2.95459	3.64619e-86	1.48548e-106	6.32353e-98	Prolif. Ductal 1
Hmgn2	2.83603	1.51804e-122	3.90156e-80	1.35574e-121	Prolif. Ductal 1
Hmgb1	2.75346	3.61498e-142	2.16122e-88	2.8597e-118	Prolif. Ductal 1
Stmn1	2.73901	2.87844e-98	3.10211e-69	4.67792e-94	Prolif. Ductal 1
Hist1h2bc	2.57937	3.0914e-59	3.02219e-56	2.49763e-58	Prolif. Ductal 1
Cenpf	2.53581	2.0215e-81	8.10594e-105	5.66106e-95	Prolif. Ductal 1
2700094K13Rik	2.51201	6.32117e-99	1.49457e-70	5.17858e-104	Prolif. Ductal 1
H2afz	2.43885	2.42145e-80	2.95245e-58	5.26036e-85	Prolif. Ductal 1
Tubb4b	2.43555	1.37919e-37	3.65713e-31	9.40333e-46	Prolif. Ductal 1
H2afv	2.40311	2.27103e-88	1.60217e-66	1.51887e-87	Prolif. Ductal 1
Cd9	2.30324	9.33626e-77	1.52041e-60	3.34846e-75	Prolif. Ductal 1
Hist1h1c	2.30078	5.23835e-46	4.30867e-31	1.4491e-40	Prolif. Ductal 1
Cdca3	2.28375	1.08318e-70	4.82033e-86	9.43315e-83	Prolif. Ductal 1
Epcam	2.22825	8.58157e-88	2.66007e-60	3.17557e-54	Prolif. Ductal 1
Lockd	2.17828	1.22637e-68	1.81725e-92	1.90991e-75	Prolif. Ductal 1
Birc5	2.17154	5.5792e-44	1.92753e-52	3.75218e-54	Prolif. Ductal 1
Knstrn	2.16411	4.44925e-73	3.92064e-90	1.71957e-81	Prolif. Ductal 1
Ran	2.15505	2.77582e-74	7.99591e-59	5.8651e-79	Prolif. Ductal 1
Cks2	2.11395	1.02863e-25	1.05586e-20	2.9069e-32	Prolif. Ductal 1
Hmgn1	2.10011	1.2956e-85	1.00647e-65	1.48533e-76	Prolif. Ductal 1
Clic1	2.09405	1.87198e-63	1.40361e-53	3.15304e-57	Prolif. Ductal 1
Hnrnpa2b1	2.09036	1.6566e-85	8.8994e-67	3.60035e-83	Prolif. Ductal 1
Hnrnpa1	2.08955	9.58561e-69	2.54523e-55	7.37237e-58	Prolif. Ductal 1
H1f0	2.07806	5.02898e-42	6.0407e-38	4.43097e-43	Prolif. Ductal 1
S100a10	2.07623	3.74544e-46	2.69435e-43	1.26778e-48	Prolif. Ductal 1
Arpc2	2.00813	1.02456e-55	5.31772e-48	5.63953e-54	Prolif. Ductal 1
