# Supplementary material for: Lineage dynamics of murine pancreatic development at single-cell resolution
Source: Nat Commun. 2018 Sep 25;9:3922. doi: 10.1038/s41467-018-06176-3 (PMC6156586; doi:10.1038/s41467-018-06176-3)
Supplement: Supplementary file 13 — Supplementary Data 11 [file 41467_2018_6176_MOESM13_ESM.xlsx]

## Sheet: E12.5 endocrine
Supplementary Data 11. Differentially-expressed genes of v2 E12.5 endocrine clusters.
Gene Name	Seurat Fold Change cluster x vs. all	Bimodal Likelihood Ratio adjusted p-value	Wilcoxon adjusted p-value	MAST adjusted p-value	Cluster ID
Sox4	5.43362	5.19284e-61	7.84421e-46	1.01627e-52	Spp1+
Gadd45a	4.87623	3.54569e-50	5.32872e-37	2.00835e-40	Spp1+
Spp1	4.74286	5.40953e-30	1.45636e-22	1.18844e-24	Spp1+
H19	4.49198	6.70306e-60	2.16309e-44	4.77872e-54	Spp1+
Serpina6	4.10671	1.32603e-26	3.62402e-18	2.15333e-20	Spp1+
Cd24a	3.97346	5.23842e-47	1.15971e-37	1.93944e-41	Spp1+
Gm8773	3.80627	2.32e-20	3.28393e-26	2.43125e-15	Spp1+
Phlda1	3.65564	1.7167e-34	1.5417e-35	2.43211e-28	Spp1+
Mpc1	3.36396	9.36887e-29	3.15746e-24	3.84061e-23	Spp1+
Sparc	3.30186	1.1373e-38	1.10806e-32	4.87728e-32	Spp1+
Neurog3	3.18672	3.99729e-47	4.78111e-30	1.349e-27	Spp1+
Gadd45g	3.00391	2.77397e-28	2.91958e-27	2.77074e-22	Spp1+
Aldh1b1	2.96731	2.75132e-44	9.14414e-33	1.00954e-29	Spp1+
Rbp1	2.92644	1.30111e-34	2.47546e-30	3.10814e-29	Spp1+
Tmem171	2.80262	7.54566e-30	9.53262e-41	4.11016e-25	Spp1+
Apoc1	2.60784	1.27418e-20	2.23853e-15	1.70036e-13	Spp1+
Zfos1	2.56304	2.50912e-30	3.76318e-23	1.79037e-24	Spp1+
Tead2	2.55621	1.41779e-27	2.88698e-31	4.97656e-22	Spp1+
Id1	2.5424	1.67749e-18	2.39846e-19	6.05803e-17	Spp1+
Sphk1	2.51505	1.24542e-23	7.83117e-34	4.99902e-21	Spp1+
Bcl2	2.37038	7.29085e-23	6.63192e-31	2.65196e-21	Spp1+
Cdkn1a	2.34403	2.77854e-13	2.27093e-14	9.89556e-14	Spp1+
Mgst1	2.33273	1.01611e-20	3.2512e-22	9.98867e-18	Spp1+
Mpzl1	2.28482	6.07822e-25	1.65319e-20	6.9774e-19	Spp1+
Smco4	2.27335	1.06137e-20	3.39485e-24	2.82274e-17	Spp1+
Steap1	2.26897	6.8696e-14	1.40492e-15	1.55737e-11	Spp1+
Wfdc2	2.26882	1.14998e-17	8.80552e-14	5.1631e-15	Spp1+
Idh2	2.26058	8.8369e-27	3.48211e-21	2.45869e-21	Spp1+
Krt19	2.25092	1.42382e-09	3.39538e-13	1.18278e-05	Spp1+
Amotl2	2.25002	2.32071e-19	5.73762e-23	1.39254e-13	Spp1+
Tcea3	2.23491	2.35898e-23	2.87569e-33	3.25563e-22	Spp1+
Rasgrp3	2.23232	1.62039e-16	2.68021e-25	1.39318e-15	Spp1+
Grasp	2.21961	6.37536e-17	6.7583e-20	1.39177e-12	Spp1+
Smarcd2	2.20058	1.67576e-18	8.20713e-20	9.65493e-15	Spp1+
Rasl11b	2.19065	7.55806e-12	2.20007e-16	9.41821e-10	Spp1+
Pard3	2.18915	1.00188e-16	4.73978e-19	1.06191e-12	Spp1+
Acot1	2.15374	1.26358e-21	7.0782e-20	3.51245e-19	Spp1+
Hmgb3	2.14467	1.56356e-14	3.54501e-16	5.0925e-11	Spp1+
H2afv	2.09596	2.19112e-25	3.09981e-22	1.07823e-19	Spp1+
Cbfa2t3	2.09059	1.60474e-14	4.81823e-14	7.58663e-10	Spp1+
Apoe	2.08949	3.73827e-12	1.22321e-11	1.56878e-08	Spp1+
Fscn1	2.07148	1.019e-13	1.45951e-12	2.51e-08	Spp1+
Vim	2.0669	1.52143e-12	3.15085e-16	3.38737e-11	Spp1+
Ifitm1	2.05827	8.27982e-06	4.20977e-05	0.000647558	Spp1+
Tmsb4x	2.04759	2.07273e-21	1.56496e-14	6.10169e-10	Spp1+
Mmp14	2.04214	8.19773e-14	3.32362e-15	6.24642e-10	Spp1+
Cldn6	2.03342	2.74687e-13	8.66232e-12	4.66572e-09	Spp1+
Bambi	2.03042	1.44807e-09	1.59026e-12	5.89844e-07	Spp1+
Ier2	2.0123	2.78803e-11	8.51841e-13	9.94188e-08	Spp1+
Fxyd2	2.0109	8.27383e-14	1.92822e-18	2.82866e-13	Spp1+
Neurog3	3.6931	4.89739e-37	2.46142e-30	1.95933e-25	Ngn3+
Tmsb4x	3.26921	1.6468e-36	1.89709e-29	1.0916e-28	Ngn3+
Ttll6	3.00753	5.39987e-29	6.02993e-30	8.4832e-24	Ngn3+
Hes6	2.84893	3.28902e-29	1.22869e-24	6.14663e-26	Ngn3+
Tubb3	2.79412	2.1939e-24	2.60568e-22	3.94021e-18	Ngn3+
Btbd17	2.78463	8.19974e-34	4.63279e-25	1.29147e-22	Ngn3+
Ppp1r14a	2.57556	6.58733e-18	2.04997e-16	2.6301e-15	Ngn3+
Pax4	2.52829	3.36234e-16	1.53928e-18	4.78654e-12	Ngn3+
Mfap4	2.33945	5.70377e-18	2.1657e-17	4.89875e-12	Ngn3+
Gadd45a	2.30725	2.3025e-21	1.4327e-16	6.28323e-13	Ngn3+
Krt19	2.30575	7.28995e-07	3.6867e-09	0.000565401	Ngn3+
Mfng	2.2889	6.81069e-21	4.26718e-20	4.50313e-15	Ngn3+
Igfbpl1	2.24487	8.15447e-27	2.6518e-23	3.18982e-21	Ngn3+
Kirrel2	2.13238	8.12933e-11	1.33782e-15	1.06331e-08	Ngn3+
Mdk	2.09951	3.15849e-35	7.69108e-27	7.30801e-20	Ngn3+
Gfra3	2.08343	2.51428e-12	9.8513e-13	5.82505e-10	Ngn3+
Cck	2.06736	7.85688e-10	2.70697e-10	6.63365e-07	Ngn3+
Plk3	2.06474	1.34378e-12	5.80491e-17	2.05176e-09	Ngn3+
Gadd45g	2.06454	5.26578e-08	1.20725e-09	1.70372e-05	Ngn3+
Tecr	2.05917	6.69849e-18	2.33729e-14	1.72126e-15	Ngn3+
Selm	2.04166	2.74228e-10	6.10765e-12	8.58097e-09	Ngn3+
Stmn1	2.02509	5.43361e-10	1.97193e-11	4.27862e-07	Ngn3+
H2afz	2.01504	2.62693e-21	5.92898e-19	1.21918e-15	Ngn3+
Gip	13.5058	4.31123e-13	1.40259e-06	6.55088e-14	Isl+/Mafb+
Ins2	9.45785	4.47496e-10	1	0.00364447	Isl+/Mafb+
Iapp	5.81826	3.57423e-07	1.64941e-05	1.6833e-11	Isl+/Mafb+
Gast	5.38497	6.86468e-15	4.54153e-14	2.25888e-16	Isl+/Mafb+
Nnat	4.115	2.1095e-12	0.241119	0.000142357	Isl+/Mafb+
Ins1	3.89832	1	1	1	Isl+/Mafb+
Ppy	3.55678	1	1	1	Isl+/Mafb+
Zcchc18	2.72472	3.86916e-17	1.04058e-14	2.64766e-18	Isl+/Mafb+
Mafb	2.5201	2.12474e-15	1.48305e-15	2.74965e-20	Isl+/Mafb+
Isl1	2.50616	1.33944e-18	3.23275e-18	3.62476e-24	Isl+/Mafb+
Tspan7	2.39927	1.08493e-22	7.87812e-21	4.74541e-26	Isl+/Mafb+
Fam183b	2.39866	4.15096e-20	1.79678e-20	6.05376e-25	Isl+/Mafb+
1700086L19Rik	2.38442	5.189e-15	1.32392e-10	3.74179e-13	Isl+/Mafb+
Rap1b	2.35933	7.41439e-19	9.81845e-17	1.61656e-19	Isl+/Mafb+
Meis2	2.27746	1.05532e-13	6.39221e-11	1.95124e-10	Isl+/Mafb+
Rbp4	2.24993	1.39449e-20	2.38018e-12	1.44037e-28	Isl+/Mafb+
Wnk3	2.24465	1.47566e-10	1.67464e-10	1.2279e-16	Isl+/Mafb+
Pam	2.24176	2.30661e-15	1.86122e-15	3.0575e-20	Isl+/Mafb+
Cpe	2.15343	3.02482e-23	1.75926e-17	8.65425e-24	Isl+/Mafb+
Chgb	2.13259	1.99456e-09	4.52244e-10	5.46067e-10	Isl+/Mafb+
Mageh1	2.13019	1.67048e-14	1.62677e-13	7.62013e-14	Isl+/Mafb+
Asb4	2.11079	4.24463e-07	2.84791e-10	8.73055e-13	Isl+/Mafb+
Ppp1r1a	2.05621	2.32816e-06	4.22037e-08	8.40371e-14	Isl+/Mafb+
Pyy	2.02069	6.87772e-14	2.05756e-08	4.01609e-21	Isl+/Mafb+
Id2	2.01852	0.00187996	0.070856	0.060785	Isl+/Mafb+
Hap1	2.0112	1.32235e-07	4.17192e-05	6.33817e-07	Isl+/Mafb+
Cck	2.92939	1.90834e-21	4.70662e-17	2.54099e-19	Ngn3+/Fev+
Fos	2.86651	1.64099e-12	2.37616e-15	4.93333e-14	Ngn3+/Fev+
Fev	2.73974	6.36249e-08	1.14275e-07	4.06994e-10	Ngn3+/Fev+
1110012L19Rik	2.68586	4.40713e-15	1.20073e-13	4.97099e-17	Ngn3+/Fev+
Cdkn1c	2.42737	0.000711633	1	0.399626	Ngn3+/Fev+
Mfap4	2.33754	6.02992e-13	8.40211e-14	2.48545e-16	Ngn3+/Fev+
Cacna2d1	2.3369	2.44251e-16	2.57347e-14	4.23846e-18	Ngn3+/Fev+
BC023829	2.28975	2.30805e-14	7.60862e-14	5.49442e-18	Ngn3+/Fev+
Il11	2.16308	2.67777e-11	1.32716e-11	1.58113e-10	Ngn3+/Fev+
Selm	2.1207	4.20095e-07	1.17994e-07	6.90782e-08	Ngn3+/Fev+
Igfbpl1	2.07767	6.32872e-17	2.99632e-15	1.76001e-16	Ngn3+/Fev+
Tubb3	2.05353	4.80004e-09	3.35045e-10	8.04024e-11	Ngn3+/Fev+
Jun	2.05297	1.94681e-06	1.86887e-07	1.90229e-08	Ngn3+/Fev+
Jund	2.04679	7.12942e-13	8.47436e-12	1.05844e-14	Ngn3+/Fev+
Btg2	2.02807	6.50043e-09	3.63703e-09	7.93321e-10	Ngn3+/Fev+
Gcg	14.1831	4.91164e-123	1.05285e-74	7.06962e-56	Alpha
Tmem27	7.36556	5.16932e-101	2.56171e-75	5.38628e-44	Alpha
Cartpt	7.22232	4.89735e-40	5.64337e-42	1.49439e-14	Alpha
Ttr	5.39623	9.77076e-79	6.26096e-54	8.85277e-35	Alpha
Ghrl	5.32919	5.50529e-49	9.73071e-52	1.60092e-19	Alpha
Pyy	4.79034	2.75209e-85	1.89406e-52	3.57347e-29	Alpha
Hist1h2bc	4.47651	1.65031e-80	1.20364e-72	4.19266e-35	Alpha
Pcsk1n	3.80091	5.08402e-63	2.1049e-50	6.86984e-31	Alpha
Rbp4	3.72029	4.47316e-82	2.85632e-46	3.14803e-24	Alpha
Ly6h	3.52212	6.87821e-38	4.62093e-39	1.19141e-13	Alpha
Gpx3	3.35181	2.20777e-55	7.77599e-46	1.7301e-23	Alpha
Pcsk2	3.32358	1.97797e-63	2.83419e-53	1.07559e-21	Alpha
Scg5	3.02656	4.01668e-57	6.17043e-51	2.75867e-21	Alpha
Lrpprc	2.98228	1.2763e-36	1.44835e-35	4.17676e-09	Alpha
Ccnd2	2.83954	6.52473e-39	2.21949e-35	1.00792e-07	Alpha
Gal	2.59452	9.55457e-35	6.64854e-37	1.59627e-11	Alpha
Tmed3	2.53811	1.32131e-50	1.43096e-43	1.81984e-22	Alpha
Slc38a5	2.51344	3.17541e-61	4.62623e-33	4.75716e-14	Alpha
Dnajc12	2.46743	6.60961e-43	1.89673e-40	2.4716e-12	Alpha
Sct	2.44365	2.0757e-37	9.1619e-34	6.24933e-09	Alpha
Ppp1r1a	2.42774	3.39376e-52	1.26978e-46	2.10328e-19	Alpha
Tagln2	2.34647	1.5613e-39	4.76392e-38	1.23676e-09	Alpha
Peg10	2.29137	6.81089e-46	6.53489e-39	1.58184e-09	Alpha
Abcc8	2.28826	1.06842e-34	1.93383e-32	5.58976e-05	Alpha
Slc14a2	2.24838	3.21435e-37	1.17819e-34	5.66837e-07	Alpha
Chga	2.24075	5.4486e-41	7.54444e-31	9.37342e-12	Alpha
Gchfr	2.20338	7.40523e-38	1.03477e-40	4.60011e-14	Alpha
Resp18	2.20181	5.52408e-34	5.3018e-34	3.97592e-13	Alpha
mt-Nd2	2.14306	5.32148e-56	2.91328e-46	1.01906e-32	Alpha
Irx1	2.12913	4.68949e-46	1.24833e-41	6.51098e-17	Alpha
Lgals3bp	2.10053	6.12828e-33	1.09844e-31	1.0437e-06	Alpha
Higd1a	2.09247	1.16934e-28	8.92222e-29	3.89747e-10	Alpha
Nap1l5	2.08579	9.69331e-40	1.92416e-41	1.63161e-16	Alpha
Cpn1	2.07759	4.79677e-44	4.83137e-42	8.60705e-12	Alpha
Cited1	2.05317	1.31051e-17	1.01561e-14	0.941649	Alpha
Irx2	2.04663	1.37412e-41	1.22311e-38	1.06372e-13	Alpha
Ndufv3	2.02899	4.69698e-37	3.48035e-33	1.32585e-10	Alpha
Cpb2	2.02671	1.10289e-25	1.40629e-29	0.000149592	Alpha
Fgb	2.02114	5.04033e-26	1.98325e-27	1.96982e-08	Alpha
Chgb	8.09033	8.05599e-32	1.2544e-19	7.33124e-29	Fev+
Fev	3.9693	3.05064e-25	1.14327e-25	9.99334e-26	Fev+
Cryba2	3.75464	6.76676e-21	1.01362e-14	1.56064e-22	Fev+
Cldn4	3.40326	5.01839e-30	1.02566e-25	1.49815e-26	Fev+
Hmgn3	3.16629	4.50113e-29	1.21815e-21	7.6696e-32	Fev+
Glud1	2.85352	2.11577e-23	2.98881e-17	1.5149e-21	Fev+
Rap1b	2.50571	6.51565e-17	7.93619e-15	1.43056e-19	Fev+
Fos	2.45901	0.00011633	2.25924e-05	0.0138041	Fev+
Pax6	2.38809	6.52308e-13	7.21313e-12	6.23709e-16	Fev+
Runx1t1	2.24362	6.31897e-09	1.36245e-07	6.40702e-08	Fev+
Tmem163	2.22235	1.02955e-07	2.05135e-10	1.91289e-06	Fev+
Cystm1	2.21908	5.65342e-17	7.62589e-13	1.0434e-18	Fev+
Tm4sf4	2.16623	7.94083e-07	6.46523e-05	2.05176e-06	Fev+
Gch1	2.16535	6.407e-08	4.31664e-09	3.34491e-17	Fev+
Chga	2.15851	3.46795e-05	4.8176e-06	3.18822e-18	Fev+
Irf2bpl	2.12937	5.52803e-11	1.43505e-09	1.64048e-08	Fev+
Gclm	2.09403	8.67965e-11	2.67702e-08	4.2608e-11	Fev+
Tekt2	2.09236	2.7524e-14	6.91729e-07	4.4602e-11	Fev+
Gm43861	2.079	2.34157e-09	9.51001e-08	1.45747e-08	Fev+
Gars	2.07826	2.24178e-17	1.33391e-14	1.44486e-16	Fev+
Rab7	2.06922	4.5839e-17	1.84587e-11	5.07506e-13	Fev+
Pou3f4	2.05697	0.00167589	0.0012736	0.00104036	Fev+
Qdpr	2.01655	1.18443e-10	0.000146973	5.18297e-09	Fev+
Usp18	2.00674	5.97753e-06	1.23188e-07	6.37737e-07	Fev+
Ghrl	12.2398	1	1	0.00240778	Epsilon
Cdkn1a	8.14521	9.22285e-15	5.05924e-05	5.99937e-13	Epsilon
Maged2	5.47345	3.6983e-15	1	8.05833e-09	Epsilon
Slc2a1	5.17936	5.89707e-14	0.0823133	5.49566e-09	Epsilon
Rgs17	4.0892	1.89306e-10	3.0551e-05	9.43854e-11	Epsilon
Mboat4	3.90501	6.89726e-06	1.78358e-05	7.42435e-06	Epsilon
Irs4	3.8796	2.09472e-05	4.97629e-13	3.52727e-06	Epsilon
Bambi	3.71818	0.00916438	0.00893778	0.00254692	Epsilon
Nefm	3.6584	0.020023	0.00195341	0.00982002	Epsilon
Arg1	3.38419	0.00294236	0.0608766	0.00101922	Epsilon
Isl1	3.2564	0.0148581	0.0263583	0.0135801	Epsilon
Stc2	3.02422	0.00138309	1.31822e-09	0.0179999	Epsilon
St8sia2	2.97797	0.00436494	1.63535e-08	0.0106844	Epsilon
Trp53cor1	2.81679	0.00167869	1.89982e-08	0.00110125	Epsilon
Upp1	2.79506	0.961604	1	1	Epsilon
Dll3	2.69714	1	0.0205369	0.956966	Epsilon
Jam3	2.62904	0.000173995	0.00544025	0.000173714	Epsilon
Ifitm1	2.53063	1	1	1	Epsilon
Tubb2b	2.37689	0.662313	1	0.547495	Epsilon
Lrrtm3	2.34444	0.133902	1.99226e-07	0.0555586	Epsilon
Atf3	2.23292	1	1	1	Epsilon
Scgn	2.22208	1	1	1	Epsilon
Muc1	2.21381	1	1	1	Epsilon
Muc1	2.18945	0.476388	3.1316e-05	1	Epsilon
Ebpl	2.17558	0.156001	1	1	Epsilon
Ckb	2.17502	1	1	1	Epsilon
Cpa1	2.14122	1	1	1	Epsilon
Tuba1a	2.13869	1	1	1	Epsilon
Rogdi	2.09086	0.0105539	1	0.00634669	Epsilon
Pcp4	2.0769	0.178317	0.387354	1	Epsilon
Fam107b	2.07146	0.0342242	1	0.0416403	Epsilon
Rrbp1	2.02869	1	1	1	Epsilon
Pla2g2f	2.01868	1	1	1	Epsilon
Cadm1	2.01073	1	1	1	Epsilon
Josd2	2.00396	1	1	1	Epsilon
Pla2g2d	2.00074	1	1	1	Epsilon
