# Supplementary material for: Lineage dynamics of murine pancreatic development at single-cell resolution
Source: Nat Commun. 2018 Sep 25;9:3922. doi: 10.1038/s41467-018-06176-3 (PMC6156586; doi:10.1038/s41467-018-06176-3)
Supplement: Supplementary file 14 — Supplementary Data 12 [file 41467_2018_6176_MOESM14_ESM.xlsx]

## Sheet: E14.5 endocrine
Supplementary Data 12. Differentially-expressed gene of v2 E14.5 endocrine clusters
Gene Name	Seurat Fold Change cluster x vs. all	Bimodal Likelihood Ratio adjusted p-value	Wilcoxon adjusted p-value	MAST adjusted p-value	Cluster ID
Spp1	15.7667	2.55046e-137	4.34872e-74	8.78459e-125	Spp1+
Mt1	7.86587	1.77009e-112	1.71639e-73	4.11291e-111	Spp1+
Mt2	5.62965	1.92602e-82	2.46965e-79	3.29257e-81	Spp1+
Hes1	5.61749	9.54978e-49	1.12501e-61	4.03276e-49	Spp1+
Mgst1	5.39828	1.69732e-99	1.6931e-83	2.60516e-100	Spp1+
Dbi	5.10749	3.30478e-100	1.02809e-62	7.10504e-102	Spp1+
Clu	4.31538	3.20201e-71	6.61616e-55	8.88773e-74	Spp1+
H19	3.95305	1.82761e-48	4.6865e-50	9.6847e-50	Spp1+
Cyr61	3.63057	1.71896e-33	2.12237e-50	2.5046e-32	Spp1+
Id1	3.61587	2.57389e-43	6.73909e-54	4.81408e-42	Spp1+
Cxcl12	3.53546	2.19218e-76	3.72e-132	1.66122e-73	Spp1+
Sparc	3.52646	3.85528e-63	2.24888e-57	1.11431e-62	Spp1+
Aldh1b1	3.36919	2.59513e-46	1.92078e-51	8.77963e-47	Spp1+
Anxa2	3.28172	3.11007e-60	5.49257e-92	1.50222e-60	Spp1+
Gsta3	3.14488	4.77877e-62	6.30143e-89	7.9023e-59	Spp1+
Phlda1	3.03338	4.87523e-34	1.39855e-30	6.07213e-36	Spp1+
Sphk1	2.87664	1.58717e-42	8.64567e-65	1.08073e-43	Spp1+
Krt18	2.78998	7.73306e-48	2.23383e-38	9.09064e-50	Spp1+
Cldn3	2.77604	1.23217e-46	4.1845e-29	1.09048e-41	Spp1+
Cat	2.77477	2.83453e-45	8.98377e-58	6.00317e-43	Spp1+
Rbp1	2.72725	4.30171e-39	5.55044e-48	2.05185e-40	Spp1+
1700011H14Rik	2.70021	1.12529e-38	1.71726e-62	1.63256e-39	Spp1+
Tmem171	2.69217	4.28489e-28	2.08391e-40	6.07651e-30	Spp1+
Wfdc2	2.66839	1.3977e-28	5.02308e-31	1.24341e-29	Spp1+
Cyba	2.62706	2.92253e-39	2.99902e-35	9.60094e-40	Spp1+
8430408G22Rik	2.60211	4.00616e-22	4.30033e-39	4.85222e-22	Spp1+
Adamts1	2.59996	2.07467e-41	3.63408e-71	1.85235e-42	Spp1+
Habp2	2.55677	2.5582e-41	4.00696e-61	2.02047e-42	Spp1+
Nit2	2.52513	2.98826e-43	1.00277e-34	2.76323e-41	Spp1+
Ldha	2.51994	7.9857e-32	5.85125e-31	1.59126e-27	Spp1+
Cd24a	2.50842	9.04959e-38	7.01205e-35	2.1145e-37	Spp1+
Fxyd2	2.50526	9.77904e-34	7.72328e-53	7.85297e-34	Spp1+
Acot1	2.48831	1.08396e-34	3.12163e-39	5.25288e-34	Spp1+
Tinagl1	2.46477	2.4209e-38	2.24279e-68	2.43399e-39	Spp1+
Gpx8	2.42196	1.47527e-33	1.99024e-49	2.71219e-33	Spp1+
Sox4	2.36556	3.05029e-25	9.8724e-25	9.39473e-28	Spp1+
Acaa2	2.36169	2.57541e-30	2.4411e-41	2.00874e-31	Spp1+
Litaf	2.35042	1.10972e-29	6.12215e-32	1.03708e-29	Spp1+
Phgdh	2.34435	3.44485e-39	1.2066e-60	1.53794e-41	Spp1+
Pebp1	2.32382	7.31093e-57	1.02165e-42	1.12872e-56	Spp1+
Serpinh1	2.31119	4.12556e-37	6.96186e-31	6.013e-37	Spp1+
Smco4	2.29632	1.6551e-31	1.51063e-35	1.44444e-31	Spp1+
Ccnd1	2.294	1.26105e-29	9.31472e-46	2.286e-29	Spp1+
Sox9	2.28169	1.45061e-21	2.17653e-23	2.07256e-20	Spp1+
Vim	2.25595	5.70348e-26	4.5271e-36	4.75578e-27	Spp1+
Hsd17b10	2.25492	1.17911e-37	4.83188e-27	6.45957e-36	Spp1+
Idh2	2.24253	3.9853e-35	2.36913e-28	2.08769e-36	Spp1+
Eno1	2.22526	5.41801e-33	6.57302e-26	6.94937e-34	Spp1+
Wfdc15b	2.20882	5.37056e-23	6.34312e-32	1.89155e-24	Spp1+
Ifitm3	2.14449	2.99922e-16	3.9166e-19	5.90152e-16	Spp1+
Ass1	2.12789	3.33265e-19	8.86133e-30	4.88397e-20	Spp1+
Myl12b	2.11951	3.36849e-34	1.01349e-26	2.25047e-34	Spp1+
Wsb1	2.10125	1.74827e-23	7.16308e-28	2.53436e-24	Spp1+
Apoc1	2.08786	4.99485e-14	1.93649e-17	1.11428e-15	Spp1+
Adk	2.08016	7.28747e-22	5.10694e-21	1.32389e-20	Spp1+
Ier2	2.0768	6.39014e-22	2.04902e-20	1.55275e-23	Spp1+
Serpina6	2.07314	9.60714e-08	1.71169e-07	8.04641e-08	Spp1+
Rps18	2.06254	1.45245e-67	3.79527e-47	1.19558e-53	Spp1+
Tmem45a	2.06103	1.21425e-27	5.60284e-57	1.1197e-28	Spp1+
Gm10260	2.05798	8.68216e-37	1.46895e-30	2.31778e-37	Spp1+
Efhd2	2.04938	1.94416e-18	7.61037e-18	3.68035e-17	Spp1+
Galk1	2.04558	2.1966e-27	9.97937e-44	7.09463e-28	Spp1+
Ifitm2	2.03004	4.16557e-38	2.6455e-27	1.10838e-30	Spp1+
Fam101a	2.02525	1.25548e-20	2.06999e-35	9.06625e-22	Spp1+
Kcnk1	2.00866	3.802e-24	2.60044e-20	4.70532e-22	Spp1+
Cym	2.00442	0.0227244	0.13432	0.0491901	Spp1+
Hebp1	2.00354	6.41779e-26	1.07937e-29	8.84286e-23	Spp1+
Gadd45a	5.6583	5.55741e-122	1.64609e-95	1.69085e-119	Ngn3+
Neurog3	3.97747	9.70016e-112	1.55807e-86	4.75711e-93	Ngn3+
Btbd17	3.54196	7.14193e-85	3.20404e-73	3.98654e-79	Ngn3+
Mpc1	3.35953	3.52125e-62	3.15408e-42	3.57397e-59	Ngn3+
Tmsb4x	3.1791	1.1767e-62	5.36269e-53	2.31403e-61	Ngn3+
Sparc	3.14867	3.89305e-74	1.40527e-73	1.07531e-70	Ngn3+
H19	3.00133	1.60752e-68	8.69989e-73	7.37479e-70	Ngn3+
Ppp1r14a	2.93022	1.60486e-46	1.61986e-53	4.6539e-44	Ngn3+
Tff3	2.92033	3.50948e-23	2.54251e-25	2.16076e-21	Ngn3+
Serpina6	2.83996	3.75715e-41	3.60266e-24	7.84328e-40	Ngn3+
Mdk	2.66474	6.22074e-101	2.50472e-61	8.74838e-68	Ngn3+
Tmem171	2.62789	1.9445e-38	1.34683e-49	2.3638e-38	Ngn3+
Gm8773	2.60329	1.58186e-23	1.42747e-29	4.76781e-19	Ngn3+
Stmn1	2.54878	3.79952e-57	1.62681e-53	1.20963e-56	Ngn3+
Sox4	2.52861	2.74251e-51	6.24894e-50	3.07072e-51	Ngn3+
Clps	2.51996	1.00162e-37	2.34901e-29	3.11697e-38	Ngn3+
Hes6	2.4611	8.25198e-58	8.46926e-52	1.48921e-59	Ngn3+
Mpzl1	2.40784	2.00218e-60	3.66232e-49	2.0007e-58	Ngn3+
Foxa3	2.40405	6.06708e-45	1.62972e-44	2.58418e-44	Ngn3+
Spink4	2.3918	3.38027e-31	2.54787e-34	1.86099e-28	Ngn3+
Serpinh1	2.3512	6.32579e-62	6.54234e-55	8.67449e-61	Ngn3+
Tead2	2.31117	6.29447e-46	2.81386e-52	9.58304e-46	Ngn3+
Apoc1	2.29944	7.665e-28	1.97637e-30	4.71874e-28	Ngn3+
Rbp1	2.29126	8.69399e-34	1.92987e-39	6.7708e-35	Ngn3+
Clu	2.23721	9.79403e-43	2.46916e-46	1.50102e-43	Ngn3+
Smarcd2	2.2161	1.12171e-35	1.73678e-37	1.35102e-36	Ngn3+
Grasp	2.20622	3.69252e-38	7.46403e-44	1.70099e-36	Ngn3+
Hmgb3	2.19138	1.29503e-39	1.80439e-41	1.69212e-40	Ngn3+
Ifitm2	2.16497	6.22272e-60	6.05111e-49	1.74193e-53	Ngn3+
Upp1	2.14628	1.29161e-22	1.96198e-27	3.70234e-22	Ngn3+
Cpt2	2.14187	1.34959e-37	5.14259e-32	2.45316e-35	Ngn3+
Hn1	2.13983	1.91999e-47	2.32401e-43	3.21374e-47	Ngn3+
Cbfa2t3	2.12626	1.1913e-36	2.03105e-43	9.86339e-36	Ngn3+
Wfdc15b	2.07131	8.1721e-31	3.60462e-39	5.43155e-32	Ngn3+
Cdk4	2.06043	2.46285e-68	1.87535e-54	6.35496e-59	Ngn3+
Stard10	2.05948	2.74171e-42	3.07927e-39	9.57994e-42	Ngn3+
Fscn1	2.05855	6.58203e-30	6.93216e-31	7.75194e-29	Ngn3+
Marcksl1	2.05573	9.47982e-61	9.4726e-51	9.3625e-51	Ngn3+
Slc39a2	2.04017	5.92537e-29	2.59574e-39	1.28159e-28	Ngn3+
Gadd45gip1	2.0251	7.64736e-40	1.18192e-28	1.44262e-36	Ngn3+
Mia	2.02265	1.55e-24	1.02825e-26	3.31069e-25	Ngn3+
Ttll6	2.0221	7.08659e-44	1.35246e-42	9.78605e-40	Ngn3+
Lpar6	2.02121	4.14959e-27	1.9125e-29	1.7234e-26	Ngn3+
Rnd3	2.0175	5.10762e-27	1.68178e-29	7.70636e-25	Ngn3+
Cdk2ap1	2.01646	7.30867e-29	8.70894e-32	1.5618e-27	Ngn3+
Ppib	2.00777	1.53103e-48	1.42441e-42	1.40947e-49	Ngn3+
Igfbpl1	4.39753	2.95168e-96	5.23624e-73	1.40196e-90	Ngn3+/Pax4+
Cck	4.20373	2.82575e-46	1.8877e-38	9.25278e-44	Ngn3+/Pax4+
Ttll6	3.81685	2.71669e-66	5.28734e-72	1.39537e-60	Ngn3+/Pax4+
Krtap17-1	3.31808	1.3715e-20	1.53252e-26	2.16198e-17	Ngn3+/Pax4+
Pax4	3.31327	1.95169e-51	8.39346e-58	2.11002e-48	Ngn3+/Pax4+
Btbd17	3.1755	9.66737e-72	1.34753e-57	2.84304e-59	Ngn3+/Pax4+
Selm	3.09523	9.28501e-68	1.51268e-49	8.71355e-65	Ngn3+/Pax4+
Neurog3	3.01568	1.43508e-54	3.86098e-47	1.87801e-46	Ngn3+/Pax4+
Mdk	2.99862	1.50519e-94	9.41272e-56	1.11393e-53	Ngn3+/Pax4+
Tmsb4x	2.83756	1.7827e-74	4.74412e-50	6.52557e-53	Ngn3+/Pax4+
Krt7	2.79321	2.24073e-75	1.63655e-56	4.03795e-68	Ngn3+/Pax4+
Neurod2	2.7066	7.56982e-49	4.88755e-66	1.20323e-42	Ngn3+/Pax4+
Btg2	2.59981	9.69989e-43	9.26688e-37	1.807e-39	Ngn3+/Pax4+
Mfng	2.50327	1.95744e-38	4.15805e-39	1.65063e-35	Ngn3+/Pax4+
Stmn1	2.4839	6.52506e-36	2.19841e-35	3.47704e-34	Ngn3+/Pax4+
Tubb3	2.4626	2.4075e-38	4.86685e-36	4.33053e-37	Ngn3+/Pax4+
Cacna2d1	2.46086	5.50089e-26	3.95753e-26	2.20987e-24	Ngn3+/Pax4+
1110012L19Rik	2.43151	5.2618e-28	1.37101e-26	9.9528e-26	Ngn3+/Pax4+
Krt19	2.42876	3.3702e-20	1.559e-19	3.70689e-19	Ngn3+/Pax4+
Gadd45a	2.42014	6.60672e-44	5.28267e-35	1.59813e-33	Ngn3+/Pax4+
Mfap4	2.40377	2.41568e-25	3.80576e-25	1.30154e-20	Ngn3+/Pax4+
Olfm1	2.36285	1.22029e-27	1.26267e-30	3.88187e-23	Ngn3+/Pax4+
Gspt1	2.34811	6.34078e-43	1.03594e-39	1.76541e-40	Ngn3+/Pax4+
Cer1	2.34799	2.32103e-20	1.67518e-25	8.95261e-18	Ngn3+/Pax4+
Plk3	2.34381	2.58404e-29	3.24645e-41	1.04722e-27	Ngn3+/Pax4+
BC023829	2.32158	1.04552e-38	4.47342e-38	1.08053e-35	Ngn3+/Pax4+
Gm42637	2.27447	5.54579e-16	4.71922e-21	1.67952e-13	Ngn3+/Pax4+
Lhx1	2.23696	2.11471e-25	7.6766e-28	9.654e-23	Ngn3+/Pax4+
Nkx2-2	2.21845	8.31923e-36	2.08256e-32	1.98109e-32	Ngn3+/Pax4+
Ppp1r14a	2.21656	1.23693e-22	3.41024e-29	3.9535e-20	Ngn3+/Pax4+
Hpca	2.19894	3.43073e-35	6.35581e-51	1.33661e-34	Ngn3+/Pax4+
Hn1	2.19596	1.16968e-44	3.31905e-39	8.14162e-40	Ngn3+/Pax4+
Cldn6	2.19308	9.99521e-32	1.79559e-31	2.71288e-29	Ngn3+/Pax4+
Hes6	2.17637	2.65824e-33	3.02645e-30	1.87009e-28	Ngn3+/Pax4+
Glrx	2.15923	2.17085e-32	1.24357e-15	3.34384e-25	Ngn3+/Pax4+
Smarcd2	2.15393	9.94762e-27	2.17534e-30	8.00912e-25	Ngn3+/Pax4+
Dbn1	2.14488	5.68533e-34	9.0806e-31	1.61502e-29	Ngn3+/Pax4+
Rbfox3	2.1379	5.31411e-32	2.05544e-47	8.55534e-32	Ngn3+/Pax4+
Casp6	2.12173	8.25523e-29	1.35129e-29	5.28253e-26	Ngn3+/Pax4+
Tecr	2.10886	1.35148e-36	2.35305e-31	3.58279e-33	Ngn3+/Pax4+
Lmna	2.09533	7.12509e-29	5.22089e-27	8.64891e-27	Ngn3+/Pax4+
Qdpr	2.07395	1.945e-30	1.56482e-28	8.75222e-29	Ngn3+/Pax4+
Ppp3ca	2.06049	3.59146e-26	7.9679e-22	1.19054e-22	Ngn3+/Pax4+
Jun	2.0438	5.00918e-14	5.45094e-13	2.03967e-13	Ngn3+/Pax4+
Fev	5.95146	1.59026e-21	1.27782e-14	9.94379e-24	Fev+/Pax4+
Cacna2d1	3.56269	5.69683e-18	1.47457e-16	3.01513e-19	Fev+/Pax4+
Runx1t1	3.51918	9.15033e-18	9.18121e-20	2.03944e-19	Fev+/Pax4+
Chgb	3.28435	7.19476e-08	8.40024e-09	2.0034e-09	Fev+/Pax4+
Gspt1	3.22206	5.89358e-25	3.53855e-16	4.87818e-28	Fev+/Pax4+
Cck	2.88012	5.29054e-10	1.15537e-10	4.04349e-10	Fev+/Pax4+
1110012L19Rik	2.84676	5.22894e-10	0.00042638	1.76961e-10	Fev+/Pax4+
Pou3f4	2.84086	2.1527e-07	2.13014e-08	9.44156e-08	Fev+/Pax4+
Cldn4	2.74015	1.55871e-10	2.50493e-10	8.94562e-12	Fev+/Pax4+
Slc35d3	2.73802	6.47534e-13	1.18948e-16	4.92283e-12	Fev+/Pax4+
Pax4	2.67553	4.57191e-09	5.24401e-13	1.95081e-09	Fev+/Pax4+
Krt7	2.62781	6.89396e-17	3.76444e-13	4.07412e-17	Fev+/Pax4+
Stxbp5l	2.54654	2.25686e-07	7.8372e-11	3.33766e-07	Fev+/Pax4+
BC023829	2.50502	3.69232e-12	5.16912e-12	7.88517e-12	Fev+/Pax4+
Pdk3	2.49888	2.36101e-06	0.0210759	9.83335e-05	Fev+/Pax4+
Celf3	2.33082	6.02924e-09	1.15493e-09	8.26438e-10	Fev+/Pax4+
Qdpr	2.25769	4.47097e-09	3.21776e-06	2.4291e-09	Fev+/Pax4+
Akap17b	2.23192	5.74964e-07	2.80666e-13	8.40196e-07	Fev+/Pax4+
Krt8	2.2132	3.04787e-13	1.28592e-10	2.13296e-13	Fev+/Pax4+
Gm43861	2.21127	6.69424e-08	1.223e-12	1.18126e-08	Fev+/Pax4+
Lhx1	2.19703	1.83547e-07	1.95322e-15	7.0648e-08	Fev+/Pax4+
Neurod1	2.15924	2.51534e-05	1.8899e-05	2.71322e-06	Fev+/Pax4+
Elavl4	2.15597	2.44967e-08	1.54759e-16	5.69646e-08	Fev+/Pax4+
Lhx1os	2.13739	1.53637e-05	1.14063e-07	1.12734e-06	Fev+/Pax4+
Pcyt1b	2.1321	3.81565e-07	2.34048e-11	2.97003e-08	Fev+/Pax4+
Hmgn3	2.10573	1.33876e-08	1.13601e-07	1.70345e-07	Fev+/Pax4+
Hpcal1	2.10503	0.000593463	0.000350293	2.63402e-05	Fev+/Pax4+
Jund	2.06886	2.47918e-09	2.19084e-08	1.98189e-10	Fev+/Pax4+
Cited2	2.05636	0.00109222	0.00105432	7.30313e-05	Fev+/Pax4+
Hpca	2.05284	0.000126658	7.31864e-08	0.000327488	Fev+/Pax4+
Npepl1	2.02547	0.00112786	0.00133085	0.000175473	Fev+/Pax4+
Chgb	6.1464	4.73417e-39	1.28828e-31	1.00632e-38	Fev+/Chgb+
Fev	4.31117	1.61471e-40	5.77981e-46	2.99108e-41	Fev+/Chgb+
Cldn4	3.31218	1.13818e-34	7.79828e-29	3.16991e-35	Fev+/Chgb+
Gm43861	3.02112	4.60634e-26	1.84338e-29	1.00101e-24	Fev+/Chgb+
Hmgn3	2.98781	5.31158e-34	5.56939e-28	1.68826e-31	Fev+/Chgb+
Gch1	2.80005	1.45179e-25	2.32287e-23	9.7684e-28	Fev+/Chgb+
Cryba2	2.7884	9.69052e-19	1.44551e-19	7.3598e-22	Fev+/Chgb+
Rap1b	2.56718	2.20138e-22	6.57742e-20	4.39212e-23	Fev+/Chgb+
Usp18	2.38971	3.41709e-15	1.1409e-19	1.22218e-14	Fev+/Chgb+
Emb	2.3334	1.47455e-17	6.90252e-17	1.10394e-18	Fev+/Chgb+
Lrpprc	2.32308	0.00237336	7.16212e-05	0.000708642	Fev+/Chgb+
Tm4sf4	2.29679	2.9198e-13	6.95942e-14	9.44057e-14	Fev+/Chgb+
Chga	2.29379	2.49574e-11	7.07508e-11	1.11066e-13	Fev+/Chgb+
Tsc22d1	2.25273	2.62703e-20	1.93327e-15	1.89498e-20	Fev+/Chgb+
Pou3f4	2.16665	2.07398e-06	1.59296e-08	9.20944e-07	Fev+/Chgb+
Hepacam2	2.15368	2.00325e-15	5.57886e-15	1.12825e-15	Fev+/Chgb+
Bex2	2.14619	1.5926e-22	4.41313e-19	2.70933e-21	Fev+/Chgb+
Npepl1	2.13534	3.02281e-12	1.82787e-09	3.50055e-12	Fev+/Chgb+
Cystm1	2.1001	1.9349e-20	7.19342e-17	1.11918e-20	Fev+/Chgb+
Vim	2.08875	2.23001e-07	2.16007e-07	4.66002e-07	Fev+/Chgb+
Prrg2	2.06516	2.03302e-13	1.74538e-10	1.46349e-11	Fev+/Chgb+
Glud1	2.05164	4.42821e-12	4.56547e-12	1.73497e-12	Fev+/Chgb+
Tac1	2.04032	1	0.182727	1	Fev+/Chgb+
1700086L19Rik	2.03781	6.33543e-08	6.40909e-09	2.52477e-08	Fev+/Chgb+
Irf2bpl	2.03723	2.34674e-11	5.67687e-12	6.84334e-11	Fev+/Chgb+
1700086L19Rik	3.17672	1.19391e-69	6.21414e-59	1.15388e-66	Pdx1+/Mafb+
Pdx1	3.05045	6.46773e-68	1.11823e-57	9.32582e-67	Pdx1+/Mafb+
Cryba2	2.92794	2.56839e-42	2.08351e-41	3.06125e-46	Pdx1+/Mafb+
Gng12	2.91448	2.68618e-55	3.94485e-53	2.38198e-60	Pdx1+/Mafb+
Dbpht2	2.59128	2.54527e-47	6.48172e-51	3.5027e-48	Pdx1+/Mafb+
Mafb	2.57545	4.02348e-46	1.6875e-49	5.87006e-51	Pdx1+/Mafb+
Rap1b	2.41714	1.81792e-65	6.41769e-50	5.84173e-57	Pdx1+/Mafb+
Ociad2	2.34204	1.82697e-34	9.28381e-38	5.7107e-39	Pdx1+/Mafb+
Chga	2.27777	3.13005e-40	3.11361e-35	9.18053e-43	Pdx1+/Mafb+
Chgb	2.22182	1.19932e-61	1.62046e-44	2.43182e-50	Pdx1+/Mafb+
Pcsk2	2.1616	2.56855e-41	2.57347e-36	3.64179e-46	Pdx1+/Mafb+
Pax6	2.11929	1.97056e-35	6.22658e-35	2.90729e-37	Pdx1+/Mafb+
Scgn	2.1183	1.10175e-38	6.59904e-37	4.58509e-41	Pdx1+/Mafb+
Gnas	2.10113	8.87642e-97	9.82393e-44	4.4393e-45	Pdx1+/Mafb+
Atp2a2	2.09066	1.38465e-29	5.83021e-34	5.64002e-37	Pdx1+/Mafb+
Tspan7	2.05354	1.51636e-35	1.69508e-33	7.16555e-36	Pdx1+/Mafb+
Usp9x	2.05221	1.43065e-27	3.9976e-26	4.18496e-28	Pdx1+/Mafb+
S100a11	2.05211	5.93911e-49	5.79902e-44	3.47942e-47	Pdx1+/Mafb+
Prps1	2.04272	2.34343e-29	8.9054e-30	1.46043e-30	Pdx1+/Mafb+
F3	2.01309	5.3972e-20	3.38662e-20	7.23731e-19	Pdx1+/Mafb+
Immp1l	2.01267	1.4154e-37	7.71422e-32	8.60088e-38	Pdx1+/Mafb+
Tuba1a	2.01149	1.19952e-29	5.0547e-29	4.82975e-32	Pdx1+/Mafb+
Cnih2	2.00497	2.79624e-26	5.92075e-30	1.41829e-27	Pdx1+/Mafb+
Ins2	54.4222	7.25458e-194	8.04907e-72	9.53731e-153	Beta
Ins1	48.2278	9.35113e-148	5.57243e-102	2.09705e-115	Beta
Npy	24.998	1.29836e-85	5.7653e-124	3.49959e-63	Beta
Nnat	14.1639	9.80272e-129	1.53213e-89	3.71367e-101	Beta
Gip	7.76654	8.48463e-29	7.18465e-45	1.2113e-17	Beta
Iapp	7.51168	3.47654e-97	7.5597e-67	3.76999e-52	Beta
Ppp1r1a	7.29036	4.48937e-114	2.48279e-100	2.56056e-87	Beta
Sdf2l1	5.1231	1.04375e-97	1.89264e-68	3.46254e-79	Beta
Atp2a2	3.46538	2.43521e-60	1.086e-56	3.412e-42	Beta
Sytl4	3.41318	2.918e-73	1.55479e-112	3.19815e-57	Beta
Creld2	3.34069	2.76679e-64	1.68906e-48	3.08896e-50	Beta
Manf	3.22148	4.23942e-82	3.57411e-51	7.3283e-54	Beta
Gng12	3.01253	3.41849e-50	1.71544e-46	1.06798e-42	Beta
G6pc2	2.98875	2.63864e-56	1.95341e-86	2.77931e-36	Beta
Pdia6	2.78857	3.59977e-76	7.1693e-51	1.54089e-48	Beta
Slc2a2	2.57854	1.93318e-47	1.49298e-72	1.25875e-32	Beta
Hadh	2.47478	2.99984e-37	1.56712e-38	8.37493e-27	Beta
Hspa5	2.43272	4.86642e-61	7.32113e-43	7.59002e-34	Beta
Scg2	2.30244	1.71364e-35	6.69384e-38	5.30289e-17	Beta
Ero1lb	2.25636	4.68749e-34	3.17614e-49	5.72595e-22	Beta
Arhgap36	2.24078	2.43856e-31	2.32331e-55	2.06833e-22	Beta
Calr	2.23748	7.60857e-48	3.78925e-37	7.2964e-35	Beta
Fkbp11	2.21369	6.06006e-34	9.61348e-46	2.55871e-14	Beta
Hsp90b1	2.19362	2.16302e-36	3.26716e-30	3.95793e-27	Beta
Dlk1	2.16709	2.2834e-36	1.04055e-30	7.69936e-20	Beta
Fkbp2	2.15039	6.18715e-34	7.808e-33	1.16833e-20	Beta
Ociad2	2.12491	2.82554e-26	1.85285e-29	1.25012e-13	Beta
Sec61b	2.11379	6.47159e-51	1.52728e-38	1.72083e-33	Beta
Fkbp1b	2.08361	2.71728e-39	2.06518e-54	1.06921e-26	Beta
Pcsk2	2.05763	2.26421e-35	1.83929e-26	1.22633e-20	Beta
Scg3	2.05612	8.8615e-26	1.12832e-25	2.53606e-18	Beta
Papss2	2.04981	1.34574e-27	5.10294e-39	1.74624e-16	Beta
Dnajb11	2.04634	3.45014e-31	2.56179e-25	1.57366e-25	Beta
Ostc	2.0246	2.46666e-41	1.46229e-33	9.1786e-27	Beta
Gcg	52.8135	1.26232e-80	1.22635e-56	1.90647e-82	Alpha
Gast	10.0152	2.15005e-53	1.51294e-71	4.39146e-54	Alpha
Tmem27	5.20803	4.51842e-103	3.21087e-95	3.79941e-103	Alpha
Ttr	4.80527	1.15876e-76	1.60427e-61	5.93499e-77	Alpha
Pyy	4.51289	1.23697e-71	1.71493e-58	4.58109e-64	Alpha
Resp18	3.98046	3.17441e-54	4.95949e-57	2.33466e-51	Alpha
Gpx3	3.92663	3.19646e-76	1.4843e-60	1.63945e-76	Alpha
Slc38a5	3.80087	1.3321e-64	5.66705e-57	9.7806e-64	Alpha
Peg10	3.75997	8.38796e-75	2.18169e-88	1.58025e-73	Alpha
Zcchc18	3.27221	9.00035e-59	1.66869e-59	1.91211e-58	Alpha
Pcsk1n	2.90866	9.84699e-63	3.64184e-56	7.5048e-62	Alpha
Tmsb15b2	2.76604	4.29372e-48	1.94293e-54	1.45798e-48	Alpha
Cpe	2.69986	9.63841e-88	1.37533e-67	3.12125e-71	Alpha
Smarca1	2.68266	3.49462e-46	4.11573e-43	1.61129e-42	Alpha
Wnk3	2.589	6.277e-50	1.07686e-57	5.13346e-49	Alpha
Ppy	2.56675	1.68722e-09	2.6206e-14	1.98686e-10	Alpha
Scg5	2.4704	6.12934e-55	1.05031e-49	2.32893e-55	Alpha
Etv1	2.42376	1.31751e-43	6.88727e-53	3.9023e-44	Alpha
Meis2	2.38487	1.9167e-47	6.59894e-45	8.4815e-47	Alpha
Tmsb15l	2.37067	2.05963e-41	3.11087e-47	1.50732e-40	Alpha
Pam	2.33961	5.4874e-44	4.74259e-42	4.97333e-43	Alpha
Pcsk2	2.33278	2.22545e-42	1.46255e-40	2.71975e-43	Alpha
Ctsz	2.28028	1.27914e-39	7.59185e-31	7.29271e-37	Alpha
Rbp4	2.15381	2.79044e-42	1.10433e-35	7.8467e-39	Alpha
Gnas	2.11343	3.11472e-82	1.30007e-43	1.62964e-44	Alpha
Slc25a5	2.11313	9.78172e-49	6.56121e-45	3.59796e-48	Alpha
Sphkap	2.11133	8.33259e-33	1.91546e-39	5.04955e-32	Alpha
Rnf130	2.08087	8.55036e-44	2.95624e-34	2.35063e-38	Alpha
Tspan7	2.06628	1.64287e-37	6.79224e-36	8.29067e-37	Alpha
Ghrl	17.5478	1.44389e-18	2.83226e-27	4.46923e-19	Ghrl+/Gcg+
Gast	7.46806	1.78356e-08	4.98741e-16	6.28823e-09	Ghrl+/Gcg+
Cartpt	5.3275	0.482509	0.0460086	0.226429	Ghrl+/Gcg+
Tmem27	4.44878	2.48917e-18	2.90354e-17	4.5869e-18	Ghrl+/Gcg+
Gstm1	4.44604	2.00525e-15	1	1	Ghrl+/Gcg+
Rbp4	4.25244	7.89245e-16	6.78692e-14	4.36179e-14	Ghrl+/Gcg+
Anpep	3.62002	3.47186e-18	4.28725e-37	4.72419e-19	Ghrl+/Gcg+
Slc38a5	3.52073	3.15465e-10	1.98937e-09	3.74962e-10	Ghrl+/Gcg+
Maged2	3.10254	4.90545e-09	3.81471e-06	2.02493e-08	Ghrl+/Gcg+
Ctsz	2.92126	1.56792e-15	5.86609e-11	9.52521e-16	Ghrl+/Gcg+
Itm2c	2.82529	1.44943e-16	1.64423e-11	1.93966e-16	Ghrl+/Gcg+
Scg2	2.81866	5.89316e-06	1.40053e-07	5.14369e-06	Ghrl+/Gcg+
Avp	2.78529	2.76528e-09	7.47117e-26	4.44289e-10	Ghrl+/Gcg+
Pyy	2.77684	0.000566136	0.000206771	0.000461663	Ghrl+/Gcg+
Gal	2.65615	0.00966647	7.24683e-07	0.0029321	Ghrl+/Gcg+
Ctxn2	2.59891	3.73223e-07	1.10702e-14	4.56241e-07	Ghrl+/Gcg+
Ppy	2.524	1	1	1	Ghrl+/Gcg+
Smarca1	2.51679	3.04061e-06	1.1738e-08	6.42261e-07	Ghrl+/Gcg+
Gcg	2.4647	5.91762e-05	1.51182e-07	0.000267762	Ghrl+/Gcg+
Isl1	2.42941	8.48743e-06	8.15183e-07	5.47916e-06	Ghrl+/Gcg+
Vkorc1	2.4233	6.30554e-10	6.27436e-06	9.04608e-08	Ghrl+/Gcg+
Gnptg	2.41194	1.11068e-12	8.13085e-09	1.4342e-14	Ghrl+/Gcg+
Guca2a	2.40019	0.0746749	1.33394e-05	0.434689	Ghrl+/Gcg+
Itm2b	2.39779	4.73211e-23	6.52463e-16	1.1449e-21	Ghrl+/Gcg+
Pam	2.36469	5.40336e-09	1.16289e-09	1.1048e-09	Ghrl+/Gcg+
Ctsl	2.35496	2.18106e-11	1.9415e-07	6.63343e-13	Ghrl+/Gcg+
Mydgf	2.33258	1.85233e-12	4.54345e-08	1.47021e-12	Ghrl+/Gcg+
Atraid	2.30469	4.59138e-13	1.64778e-09	5.08616e-14	Ghrl+/Gcg+
Bsg	2.23778	4.76302e-20	2.15125e-14	1.27649e-19	Ghrl+/Gcg+
Hist1h1c	2.22067	0.00251479	4.69292e-06	0.000867979	Ghrl+/Gcg+
Apom	2.21393	6.5443e-08	4.58333e-20	3.7406e-08	Ghrl+/Gcg+
Lrpap1	2.21306	1.82234e-09	2.30019e-06	1.02757e-10	Ghrl+/Gcg+
Tmed10	2.18573	2.93848e-12	7.21202e-10	2.75412e-12	Ghrl+/Gcg+
Tmx1	2.18255	4.39929e-10	6.77693e-07	1.91272e-11	Ghrl+/Gcg+
2610524H06Rik	2.18247	9.01876e-07	0.000273105	9.79893e-06	Ghrl+/Gcg+
Hist1h2bc	2.17689	7.02762e-05	7.56165e-07	2.16683e-05	Ghrl+/Gcg+
Hspa5	2.1646	0.00485922	0.044582	0.00393481	Ghrl+/Gcg+
Erp29	2.15073	3.93503e-10	1.05384e-08	1.30792e-10	Ghrl+/Gcg+
Cpe	2.09819	1.09269e-08	3.74888e-07	2.65518e-06	Ghrl+/Gcg+
Txndc12	2.09101	1.71315e-06	0.00549902	6.21641e-06	Ghrl+/Gcg+
Fxyd6	2.09042	3.10796e-06	2.12057e-09	9.4401e-07	Ghrl+/Gcg+
Hexa	2.08985	1.4454e-06	0.0035186	7.23627e-07	Ghrl+/Gcg+
Cpn1	2.0875	3.23768e-07	0.000263975	8.80318e-05	Ghrl+/Gcg+
Ctsd	2.08687	1.40686e-07	1.29524e-06	1.64247e-08	Ghrl+/Gcg+
Sdf4	2.06359	3.44526e-06	0.00125493	3.99803e-06	Ghrl+/Gcg+
Gde1	2.06199	8.5471e-05	2.19754e-05	2.78178e-05	Ghrl+/Gcg+
Rcn3	2.05234	0.000562615	3.37062e-05	3.53131e-05	Ghrl+/Gcg+
Card19	2.03671	2.44621e-05	6.08409e-05	7.73553e-06	Ghrl+/Gcg+
Fam183b	2.03474	8.85387e-07	8.66305e-06	9.98395e-07	Ghrl+/Gcg+
Sgce	2.00644	6.28099e-06	0.000789917	1.85389e-06	Ghrl+/Gcg+
Aplp1	2.00063	3.38313e-08	3.2308e-07	1.51963e-08	Ghrl+/Gcg+
Ghrl	30.9892	6.81547e-44	2.00437e-53	1.64629e-43	Epsilon
Maged2	9.24419	1.32538e-94	8.38468e-17	2.67446e-85	Epsilon
Cdkn1a	8.46689	3.25742e-53	1.39685e-31	3.36038e-52	Epsilon
Mboat4	5.49955	3.75064e-47	1.38612e-102	2.99374e-49	Epsilon
Isl1	4.25896	3.42035e-31	6.05479e-25	2.46872e-31	Epsilon
Tm4sf4	3.87952	4.843e-21	2.98918e-10	1.17579e-19	Epsilon
Irs4	3.64739	5.30876e-39	4.79065e-134	5.0485e-40	Epsilon
Rgs17	3.35645	1.64491e-23	4.18889e-22	3.24945e-25	Epsilon
Nefm	3.31237	4.62437e-21	5.2041e-34	2.29738e-22	Epsilon
Stc2	3.14551	1.73834e-23	6.24187e-47	2.2254e-23	Epsilon
Muc1	3.00555	1.8338e-25	3.59358e-27	2.49679e-21	Epsilon
Arg1	2.87707	1.98843e-19	9.34342e-41	5.43225e-21	Epsilon
Acsl1	2.84816	1.14602e-17	5.19898e-51	2.19857e-16	Epsilon
Cacna2d1	2.75165	2.66794e-10	1.04047e-08	3.63211e-09	Epsilon
Rbpms	2.6545	1.34136e-24	5.43769e-17	6.96093e-24	Epsilon
Peg3	2.5772	9.43232e-20	1.06812e-13	8.57164e-21	Epsilon
Josd2	2.57553	3.36995e-22	5.0252e-07	1.74274e-17	Epsilon
Upp1	2.48981	2.03206e-09	4.56911e-14	6.34534e-10	Epsilon
Hacd1	2.48405	2.19378e-14	6.12958e-10	2.45813e-13	Epsilon
Lrpprc	2.36949	0.0130695	0.00548611	0.00450917	Epsilon
Gal	2.34645	4.11345e-06	5.21679e-16	1.73818e-06	Epsilon
Pcp4	2.34463	2.64023e-06	7.01887e-09	5.67896e-06	Epsilon
Arx	2.31846	2.92487e-14	1.92061e-24	4.66341e-15	Epsilon
Rogdi	2.27085	1.65406e-13	2.52259e-10	2.73563e-14	Epsilon
Card19	2.26877	6.48655e-15	1.53899e-12	2.66295e-15	Epsilon
Prrg2	2.21401	5.51909e-13	2.12608e-09	5.52633e-12	Epsilon
Cdkn1c	2.18819	0.182788	1	1	Epsilon
Sfxn2	2.18477	2.932e-13	1.27973e-15	2.74258e-11	Epsilon
Anpep	2.18457	0.00057294	1.28737e-05	0.00267081	Epsilon
Uap1l1	2.17347	3.9219e-14	6.02453e-37	4.12318e-14	Epsilon
Ffar2	2.16119	5.79785e-07	5.45996e-05	1.26577e-08	Epsilon
Bambi	2.15446	0.0094808	0.0120958	0.00660322	Epsilon
Glul	2.15233	1.64096e-12	2.71089e-06	1.7149e-11	Epsilon
Fhl2	2.1472	4.79974e-10	1.63721e-17	1.05146e-10	Epsilon
Ffar4	2.1471	1.13348e-07	2.8328e-08	6.24994e-08	Epsilon
Mid1ip1	2.13232	6.52702e-07	6.64433e-06	8.2293e-07	Epsilon
Gm11837	2.11327	4.65664e-13	7.24968e-33	2.69154e-14	Epsilon
Cer1	2.06767	0.00101533	9.22398e-07	0.000185018	Epsilon
Krt7	2.0663	5.09601e-08	3.73819e-08	7.45464e-10	Epsilon
Cxxc4	2.06508	2.02805e-08	7.85631e-09	2.4095e-08	Epsilon
Rem2	2.0634	2.39275e-08	9.54164e-10	4.96317e-08	Epsilon
Alcam	2.0283	1.32544e-05	4.44148e-09	2.02565e-06	Epsilon
Avp	2.00314	0.0231262	4.80182e-05	0.0843191	Epsilon
Sst	311.334	1.54898e-42	1.07095e-84	4.19169e-39	Delta
Hhex	12.293	1.64757e-46	4.53876e-74	6.91547e-47	Delta
Ppy	11.0781	0.00105553	0.00395184	0.00325998	Delta
Rbp4	10.4073	1.24952e-26	1.55331e-16	1.07356e-25	Delta
Pyy	5.14594	8.80179e-14	2.14919e-11	1.1523e-11	Delta
Cd24a	3.54101	1.37962e-13	1.9162e-10	5.6001e-14	Delta
Gap43	3.45661	3.15176e-18	6.16948e-14	1.70172e-16	Delta
Arg1	3.42358	1.36904e-14	5.5766e-32	7.0866e-15	Delta
Gpx3	3.23151	5.35523e-08	2.01817e-07	3.52365e-09	Delta
Hadh	2.70955	6.41054e-07	1.78346e-06	4.88218e-08	Delta
Cd200	2.63444	6.34257e-06	2.13817e-07	1.90138e-05	Delta
Isl1	2.60358	9.11569e-08	1.34944e-07	7.73029e-08	Delta
Mboat4	2.58995	0.00200065	3.46889e-11	0.00055801	Delta
Fam159b	2.57643	7.28122e-05	3.93218e-15	1.61714e-05	Delta
Dlk1	2.56615	1.31128e-06	1.80332e-05	2.69112e-08	Delta
Mest	2.53471	7.13342e-05	4.5385e-09	0.000168657	Delta
Ramp2	2.39338	5.38961e-12	0.000475367	2.6879e-09	Delta
Scg2	2.22876	1	1	0.724827	Delta
Igfbp5	2.20724	1.58501e-06	4.09421e-18	5.73809e-07	Delta
Fam183b	2.18212	3.96342e-06	0.00284426	3.14402e-05	Delta
Ppp1r14c	2.15761	4.88998e-06	1.18937e-17	1.07139e-06	Delta
Mid1ip1	2.14288	0.00758901	0.0373236	0.0158779	Delta
Th	2.10957	7.38747e-06	3.75753e-11	4.96133e-05	Delta
Iapp	2.02682	0.542728	0.0964135	0.0137626	Delta
Cd47	2.00338	0.000778946	3.80309e-06	0.000275998	Delta
