# Supplementary material for: Lineage dynamics of murine pancreatic development at single-cell resolution
Source: Nat Commun. 2018 Sep 25;9:3922. doi: 10.1038/s41467-018-06176-3 (PMC6156586; doi:10.1038/s41467-018-06176-3)
Supplement: Supplementary file 15 — Supplementary Data 13 [file 41467_2018_6176_MOESM15_ESM.xlsx]

## Sheet: E17.5 endocrine
Supplementary Data 13. Differentially-expressed genes of v2 E17.5 endocrine clusters
Gene Name	Seurat Fold Change cluster x vs. all	Bimodal Likelihood Ratio adjusted p-value	Wilcoxon adjusted p-value	MAST adjusted p-value	Cluster ID
Spp1	15.6348	5.82149e-178	3.60988e-29	1.42077e-117	Spp1+
Tff2	14.8182	3.36471e-83	2.48459e-90	6.78943e-81	Spp1+
Clu	10.3178	1.13767e-174	1.74427e-38	7.63765e-170	Spp1+
Neurog3	6.54661	1.81808e-66	1.82973e-52	1.35862e-45	Spp1+
Sparc	6.04986	1.49522e-114	2.69477e-61	3.32567e-109	Spp1+
Tff3	5.86776	9.3755e-28	2.85694e-23	4.26495e-19	Spp1+
Ambp	5.2299	3.20819e-75	1.34754e-22	8.37424e-69	Spp1+
Btbd17	5.01678	3.08612e-52	5.64128e-36	6.84365e-50	Spp1+
Apoe	4.59935	9.24576e-89	9.70405e-40	2.60943e-84	Spp1+
Gadd45a	4.5909	6.33431e-29	6.202e-25	4.90988e-27	Spp1+
Apoc1	4.07219	2.86516e-61	2.47523e-63	1.51799e-53	Spp1+
Mt1	3.86494	1.43821e-60	4.65287e-18	3.21232e-47	Spp1+
Cldn6	3.84581	3.04288e-50	7.75707e-29	3.51845e-53	Spp1+
Mdk	3.84241	2.13022e-26	4.33754e-26	1.92364e-23	Spp1+
Cbfa2t3	3.82885	2.03913e-56	1.85721e-41	6.12097e-59	Spp1+
Sox4	3.77678	7.80059e-42	4.88894e-30	1.40877e-42	Spp1+
Ly6e	3.58435	1.57857e-58	1.65874e-29	7.05208e-64	Spp1+
Acaa2	3.47843	5.03413e-52	9.99186e-51	1.37412e-50	Spp1+
Aldh1b1	3.39162	6.6575e-57	9.92247e-78	2.54719e-54	Spp1+
Dbi	3.33033	2.01839e-65	1.7997e-11	3.24929e-47	Spp1+
Hes6	3.15526	1.60777e-36	1.24263e-24	3.23698e-37	Spp1+
Nfix	3.11294	4.6487e-50	1.11627e-45	2.25373e-48	Spp1+
Wfdc15b	3.05408	1.63675e-51	2.25872e-73	1.81651e-46	Spp1+
Hn1	3.04467	6.13421e-32	1.30362e-19	1.12437e-31	Spp1+
Serpinh1	2.97636	2.78451e-45	3.68804e-27	1.61265e-45	Spp1+
Tead2	2.94827	1.77729e-43	3.30286e-77	9.63778e-42	Spp1+
Mt2	2.93483	7.88607e-39	1.26601e-14	9.90646e-30	Spp1+
Mpzl1	2.93034	1.65526e-51	1e-28	2.28063e-55	Spp1+
Ifitm2	2.88712	7.66039e-38	1.03289e-24	2.72624e-37	Spp1+
Tecr	2.88507	1.51228e-42	7.02563e-24	5.59496e-42	Spp1+
Tle6	2.88484	1.67861e-33	4.71283e-32	7.13078e-33	Spp1+
Cd24a	2.87208	1.74193e-40	9.74832e-23	2.16428e-22	Spp1+
Efna4	2.86811	1.26928e-38	1.3295e-79	3.48182e-37	Spp1+
Tpst2	2.85878	1.44193e-46	1.72628e-25	4.88478e-49	Spp1+
Ppp1r14a	2.81733	8.97159e-21	9.76602e-43	7.72414e-20	Spp1+
Rpl36a	2.79856	1.98984e-52	9.45732e-32	1.84423e-50	Spp1+
Mgst1	2.72967	7.66213e-25	4.11085e-30	7.26317e-23	Spp1+
Tmem171	2.72681	1.56083e-33	5.54763e-91	1.54901e-31	Spp1+
Sh3bgrl3	2.70043	7.63636e-44	8.76646e-21	1.55414e-39	Spp1+
Hbb-bt	2.69194	1	1	1	Spp1+
Aplp2	2.67026	3.60396e-39	2.48738e-27	1.30011e-42	Spp1+
Hes1	2.66786	3.59745e-21	5.48526e-13	3.98676e-16	Spp1+
Mpc1	2.66745	6.94883e-50	1.15991e-05	1.53201e-30	Spp1+
Smarcd2	2.61133	1.14202e-25	9.62245e-27	2.71387e-22	Spp1+
Amotl2	2.58439	9.91424e-32	1.36406e-54	2.09292e-29	Spp1+
Crybb1	2.5751	2.2079e-30	4.11106e-38	5.49656e-29	Spp1+
Trf	2.55621	2.63481e-25	1.07133e-30	2.93857e-22	Spp1+
Rps29	2.52172	2.1328e-64	3.16662e-33	1.46384e-69	Spp1+
Mia	2.5211	2.82975e-45	4.72286e-43	3.04586e-43	Spp1+
Mfge8	2.49599	2.27379e-29	6.74517e-41	7.61662e-28	Spp1+
Hpcal1	2.47683	1.73252e-22	1.67969e-20	1.20528e-22	Spp1+
Rpl39	2.47534	2.60583e-54	1.31703e-30	3.81599e-51	Spp1+
Stard10	2.45923	1.0609e-32	8.13197e-23	5.9987e-32	Spp1+
Ckb	2.44834	1.15382e-23	3.13342e-18	5.81621e-26	Spp1+
Calml4	2.41306	7.40579e-33	2.1547e-29	3.17687e-24	Spp1+
Rps19	2.40131	1.02504e-50	1.21862e-31	4.93007e-49	Spp1+
Rpl10a	2.4	6.37682e-49	5.85205e-31	1.17273e-49	Spp1+
Casp6	2.39999	2.10001e-25	1.63307e-27	3.13403e-23	Spp1+
Stmn1	2.3994	3.39983e-14	1.52899e-16	2.14602e-12	Spp1+
Rps18	2.39866	3.14161e-53	1.93232e-31	6.50585e-57	Spp1+
Kcnk1	2.3952	2.4376e-37	2.64958e-22	3.83367e-38	Spp1+
Cdk4	2.38498	3.42829e-29	9.79521e-21	1.94727e-27	Spp1+
Marcksl1	2.38404	1.74854e-30	1.24245e-20	1.31646e-22	Spp1+
Hmgb3	2.38174	5.03894e-22	1.16511e-22	7.67915e-21	Spp1+
Ttll6	2.34988	1.08196e-12	5.3907e-27	5.76696e-12	Spp1+
Rpl23	2.34345	9.89588e-52	6.05136e-32	8.74432e-51	Spp1+
Rps4x	2.33126	6.2651e-51	2.12622e-31	1.28964e-49	Spp1+
Cdkn1c	2.32563	6.36394e-18	4.28335e-19	1.13797e-15	Spp1+
Rpl35	2.32335	2.41903e-44	1.03964e-28	1.30936e-42	Spp1+
Id1	2.3179	5.47201e-16	1.80314e-24	3.59239e-15	Spp1+
Gm10260	2.31633	6.50058e-41	1.83279e-26	1.25557e-38	Spp1+
Eno1	2.31508	6.51412e-30	5.41121e-20	1.58131e-29	Spp1+
Cpt2	2.29769	2.26344e-25	1.24107e-20	1.80263e-25	Spp1+
Scpep1	2.29271	1.57893e-34	4.3139e-16	4.59773e-33	Spp1+
Pard3	2.28128	2.60658e-36	1.22923e-27	2.73898e-33	Spp1+
Selm	2.2811	1.87275e-19	2.0745e-12	1.54902e-16	Spp1+
Rpl18a	2.27578	4.651e-41	3.33488e-28	1.11024e-38	Spp1+
Rpl12	2.27235	2.54989e-44	7.28005e-29	2.76913e-38	Spp1+
Fuca1	2.26176	2.02701e-31	3.52353e-20	2.85141e-29	Spp1+
Rpl32	2.25264	1.27832e-48	3.53035e-30	4.09183e-48	Spp1+
Ass1	2.2474	2.30717e-29	1.53043e-12	6.60204e-20	Spp1+
Rps9	2.23628	2.3671e-46	9.22712e-30	2.21796e-48	Spp1+
Rps5	2.23453	2.48595e-43	6.27002e-29	1.99695e-41	Spp1+
Nkx2-2	2.22001	2.61318e-19	1.708e-15	1.89834e-17	Spp1+
Ppib	2.20643	2.18277e-24	2.45769e-19	5.69873e-23	Spp1+
Rbp1	2.20322	1.08969e-33	5.45564e-44	2.72034e-29	Spp1+
Qsox1	2.19671	2.05308e-28	5.07877e-26	4.27307e-26	Spp1+
Pbld2	2.16922	2.53772e-38	8.28141e-62	1.78351e-36	Spp1+
Rps12	2.1599	6.08898e-42	6.05371e-28	5.65899e-32	Spp1+
Rpl13	2.15295	3.04704e-44	8.2712e-30	2.85081e-47	Spp1+
Rps8	2.1493	3.45706e-43	5.08109e-29	4.99352e-41	Spp1+
Slc28a3	2.14488	2.3826e-33	8.67223e-62	9.49896e-28	Spp1+
Rps11	2.14266	1.859e-37	5.12976e-26	1.90309e-35	Spp1+
Gadd45gip1	2.14214	9.38209e-29	3.94567e-18	1.09197e-26	Spp1+
Rpl23a	2.13923	4.89965e-36	7.47461e-27	1.22323e-37	Spp1+
Rpl21	2.13321	3.02574e-48	2.27741e-31	1.30551e-46	Spp1+
Fmo2	2.13161	4.30168e-22	2.08942e-34	8.99678e-17	Spp1+
Ddit4	2.12793	6.3803e-21	9.11998e-24	1.56755e-19	Spp1+
2010107G23Rik	2.12602	6.76229e-13	3.11e-14	2.23979e-11	Spp1+
Rpl17	2.12475	5.71727e-40	8.55309e-29	4.08501e-40	Spp1+
Rps3	2.12091	8.35997e-41	1.35441e-27	4.04067e-40	Spp1+
Grhpr	2.12036	1.82432e-19	2.21056e-15	6.93351e-18	Spp1+
Rps18-ps3	2.10955	1.36155e-29	3.07231e-20	1.05975e-27	Spp1+
Krt19	2.10761	4.77258e-09	2.79037e-09	1.83244e-07	Spp1+
Rpl3	2.10319	5.62653e-36	2.68212e-28	2.01095e-35	Spp1+
Rpl22	2.09852	2.40454e-30	1.92018e-23	5.92895e-26	Spp1+
Crip2	2.09749	6.78454e-18	5.21705e-22	1.13328e-16	Spp1+
Rpl7	2.09629	1.30048e-39	3.30653e-28	2.67848e-38	Spp1+
Enc1	2.09549	4.04304e-29	5.13673e-49	1.70225e-26	Spp1+
Rpl28	2.09527	3.87724e-39	2.59266e-27	2.60915e-35	Spp1+
Cdk2ap1	2.08959	1.80968e-17	3.148e-19	2.02012e-16	Spp1+
Ces1d	2.08834	8.61041e-25	2.23489e-45	2.77387e-21	Spp1+
Rps7	2.08162	3.21897e-39	4.90833e-29	1.08987e-36	Spp1+
Prss8	2.06807	8.38091e-29	6.57653e-34	5.01258e-27	Spp1+
Lbp	2.0638	1.96147e-10	4.42862e-09	2.10948e-08	Spp1+
Traf4	2.06364	4.27706e-18	7.02127e-19	5.5057e-17	Spp1+
Zfos1	2.05933	1.03993e-16	3.43688e-15	2.73771e-14	Spp1+
Upp1	2.05619	2.04382e-08	9.54737e-08	3.20677e-07	Spp1+
Snrk	2.05143	3.59191e-15	6.87039e-12	6.19576e-14	Spp1+
Cat	2.04962	1.1717e-21	1.98414e-23	1.36339e-19	Spp1+
Cyba	2.04665	3.57233e-18	3.58635e-16	1.12741e-16	Spp1+
Emid1	2.04355	1.13576e-27	3.45019e-13	1.82762e-23	Spp1+
Acot1	2.04084	2.19154e-23	1.91675e-25	5.11395e-20	Spp1+
Rps23	2.03828	3.81582e-37	2.38674e-27	1.00656e-34	Spp1+
Rplp0	2.03654	7.82852e-29	1.84932e-21	1.5075e-26	Spp1+
Gm8730	2.03502	2.66709e-24	5.78766e-18	3.61771e-22	Spp1+
Ptgds	2.02933	2.05246e-24	1.44209e-48	1.76164e-22	Spp1+
Prom1	2.02567	1.54973e-24	2.14973e-39	6.35097e-22	Spp1+
Rps26	2.01825	6.9877e-30	4.98392e-23	5.93933e-25	Spp1+
Trp53i11	2.01669	4.21985e-13	1.38732e-09	7.61675e-13	Spp1+
Col9a3	2.00056	6.63558e-17	3.10636e-30	3.08156e-15	Spp1+
Neurog3	12.4577	5.30017e-148	7.98822e-147	3.19336e-97	Ngn3+
Gadd45a	10.548	2.50482e-173	1.52374e-96	7.40251e-153	Ngn3+
Mdk	7.71582	3.43073e-156	8.44263e-102	1.39697e-120	Ngn3+
Btbd17	6.18324	5.35629e-162	1.10331e-91	3.92127e-142	Ngn3+
Neurod2	5.17372	7.62968e-131	9.61931e-189	4.67853e-94	Ngn3+
Cck	5.04626	1.48049e-44	1.47002e-36	1.39152e-30	Ngn3+
Smarcd2	4.78324	6.00763e-155	6.08362e-104	1.54015e-139	Ngn3+
Igfbpl1	4.58951	9.33861e-114	3.32921e-83	5.19978e-93	Ngn3+
Pax4	4.34259	5.82416e-84	2.12546e-111	3.17094e-53	Ngn3+
Hn1	4.32296	4.80277e-167	7.34563e-81	3.13126e-144	Ngn3+
Sox4	4.19507	4.17469e-107	4.20898e-73	6.88914e-87	Ngn3+
Krt7	4.03273	3.53318e-158	2.74055e-81	1.37439e-134	Ngn3+
Cldn6	3.86074	2.03977e-127	2.90133e-72	1.81062e-105	Ngn3+
Hes6	3.63038	9.93939e-118	2.80058e-67	1.93186e-99	Ngn3+
Stmn1	3.55964	2.81088e-84	5.27564e-77	3.12143e-73	Ngn3+
Hnrnpa1	3.53776	5.0672e-131	8.83535e-76	4.28023e-103	Ngn3+
Btg2	3.47536	1.53815e-93	1.19988e-62	9.57251e-75	Ngn3+
Ttll6	3.46872	1.51676e-69	6.82965e-124	1.35268e-47	Ngn3+
Cd24a	3.41521	9.41648e-95	3.44801e-64	2.58121e-51	Ngn3+
1810008I18Rik	3.33993	2.81281e-71	1.91062e-57	5.32052e-54	Ngn3+
Tubb3	3.31543	3.62682e-84	1.89825e-63	7.68329e-65	Ngn3+
2010107G23Rik	3.13257	4.06279e-80	1.05927e-54	3.065e-57	Ngn3+
Cbfa2t3	3.02843	1.37463e-79	5.92734e-70	1.00277e-60	Ngn3+
Selm	2.97168	3.09834e-108	9.26728e-63	2.48033e-102	Ngn3+
Marcksl1	2.93675	3.28723e-92	4.50323e-63	1.06139e-59	Ngn3+
Zfos1	2.84206	3.03345e-96	7.30503e-65	5.93355e-76	Ngn3+
1110012L19Rik	2.8413	2.66861e-67	3.3908e-34	1.7195e-47	Ngn3+
Casp6	2.79245	6.37401e-74	1.5753e-61	7.14918e-54	Ngn3+
Krt8	2.78493	1.37232e-83	1.40593e-60	2.00424e-58	Ngn3+
Mfng	2.74015	2.31024e-84	3.82321e-60	1.74605e-67	Ngn3+
Fam210b	2.70129	2.57274e-73	2.01528e-73	8.52967e-57	Ngn3+
Ctsf	2.6813	1.37469e-83	1.9221e-43	1.90148e-65	Ngn3+
Jun	2.66624	2.04905e-36	9.69728e-29	1.82364e-22	Ngn3+
Gpx2	2.64416	3.17077e-70	8.87701e-56	2.51518e-62	Ngn3+
BC023829	2.62452	6.86016e-72	4.1981e-46	1.38984e-53	Ngn3+
Tle6	2.6024	2.26813e-63	1.84099e-59	1.17538e-41	Ngn3+
Gdpd1	2.60127	6.70147e-80	2.81303e-71	3.61615e-61	Ngn3+
Amotl2	2.58273	2.27884e-61	1.36387e-83	1.97665e-47	Ngn3+
Btg1	2.56102	4.84676e-70	3.73166e-51	2.10653e-52	Ngn3+
Ppib	2.55217	4.59336e-91	9.56135e-61	1.07035e-88	Ngn3+
Cldn11	2.54345	1.89338e-50	2.09531e-33	1.95964e-30	Ngn3+
Tead2	2.54204	2.33923e-69	2.344e-108	6.61163e-50	Ngn3+
Cdk4	2.53103	1.70517e-86	1.32598e-57	4.76232e-67	Ngn3+
Stxbp5l	2.4894	1.981e-32	1.69197e-09	6.48432e-16	Ngn3+
Olfm1	2.46579	2.25038e-62	2.55056e-34	9.72291e-45	Ngn3+
Gspt1	2.4467	9.62385e-65	9.79066e-45	3.81851e-48	Ngn3+
Grhpr	2.44409	6.01424e-78	5.24039e-48	4.25619e-59	Ngn3+
Cdk2ap1	2.43142	5.78902e-72	2.73702e-51	9.78804e-59	Ngn3+
Cotl1	2.42441	1.02774e-81	5.49474e-38	1.2012e-56	Ngn3+
Runx1t1	2.40058	8.48881e-27	3.57902e-20	5.46813e-11	Ngn3+
Hpca	2.39637	2.34097e-80	3.83217e-107	1.55998e-62	Ngn3+
Nkx2-2	2.3959	8.27888e-59	4.26525e-37	3.92236e-41	Ngn3+
Txnip	2.38982	7.38337e-41	1.1189e-32	5.66511e-22	Ngn3+
Foxa3	2.36899	6.11891e-69	1.28772e-43	3.49869e-50	Ngn3+
Hbb-bt	2.36384	0.000100046	1	1	Ngn3+
Tecr	2.3637	2.14054e-69	1.69889e-46	4.43671e-50	Ngn3+
Cdkn1a	2.36317	1.9879e-22	2.20447e-24	8.07145e-12	Ngn3+
Dpysl4	2.35212	1.40862e-59	2.35364e-95	1.89594e-38	Ngn3+
Nono	2.34048	3.76289e-79	2.70963e-56	1.39505e-56	Ngn3+
Ppp1r14a	2.34005	5.34074e-42	4.21999e-72	2.79698e-31	Ngn3+
Spint1	2.33124	4.72447e-70	1.39753e-43	1.85931e-51	Ngn3+
Tox3	2.31454	4.20524e-69	2.74964e-50	3.03807e-50	Ngn3+
Igsf8	2.30033	1.42848e-52	2.33818e-34	7.96824e-35	Ngn3+
Qdpr	2.30021	1.40915e-60	6.56829e-37	7.83722e-42	Ngn3+
Tmsb4x	2.2839	2.30486e-33	5.08072e-31	1.91829e-20	Ngn3+
Trp53i11	2.25946	1.45724e-57	1.20213e-36	1.51269e-41	Ngn3+
Mycl	2.25317	9.3594e-57	3.63867e-70	2.05384e-39	Ngn3+
Stx16	2.23764	1.6782e-51	4.30023e-41	9.64018e-34	Ngn3+
Rpl18a	2.21886	4.81922e-105	6.63418e-71	1.1264e-63	Ngn3+
Neurod1	2.21564	1.21799e-38	1.89772e-32	1.49877e-23	Ngn3+
Miat	2.21232	2.91202e-53	4.47051e-77	3.9514e-36	Ngn3+
Ifitm2	2.20938	5.30944e-46	6.72513e-32	8.52369e-30	Ngn3+
Ube2i	2.20747	1.19694e-68	1.54582e-48	1.39389e-47	Ngn3+
Serpinh1	2.19252	1.79881e-49	7.19861e-30	4.71532e-35	Ngn3+
Hpcal1	2.18296	3.08195e-38	3.20689e-33	7.84602e-23	Ngn3+
Ypel3	2.14539	2.61711e-53	1.22054e-42	5.14009e-32	Ngn3+
Bambi	2.13751	1.02105e-22	2.18516e-06	1.09708e-09	Ngn3+
Cd63	2.12934	3.19132e-72	5.47721e-55	5.701e-56	Ngn3+
Cpt2	2.12739	6.21205e-47	1.09316e-32	9.0475e-29	Ngn3+
Vwa5b2	2.11602	2.18961e-46	7.38963e-32	1.53317e-27	Ngn3+
Dbn1	2.11304	2.20502e-51	1.27098e-25	2.69212e-33	Ngn3+
Ddah2	2.10998	3.06767e-42	5.19705e-43	1.35779e-24	Ngn3+
Krt19	2.0991	2.36748e-25	4.81751e-21	1.5206e-16	Ngn3+
Rps5	2.09488	9.25052e-93	1.98783e-67	8.91685e-61	Ngn3+
Rps3	2.09212	4.88708e-112	1.39768e-74	1.63199e-76	Ngn3+
Lpar6	2.09035	1.27538e-41	1.12771e-48	2.01368e-25	Ngn3+
Vasp	2.07791	1.25829e-51	2.91626e-35	1.14605e-31	Ngn3+
Ly6e	2.07766	9.57446e-40	7.29346e-31	6.19794e-24	Ngn3+
Rps9	2.06668	2.84722e-100	8.61159e-70	3.2917e-64	Ngn3+
Eef2	2.0652	1.30252e-76	8.9164e-58	1.59026e-42	Ngn3+
Rbfox3	2.0627	2.17614e-45	7.74318e-50	9.29032e-33	Ngn3+
Cacna2d1	2.06217	3.53149e-41	2.95958e-17	6.02444e-21	Ngn3+
Hba-a1	2.05868	0.326001	0.558687	1	Ngn3+
Stard10	2.05428	1.86195e-49	2.31579e-37	3.72781e-31	Ngn3+
Tmsb10	2.04392	8.25532e-59	1.642e-47	1.2482e-32	Ngn3+
Lhx1	2.04252	6.62738e-32	3.7793e-19	1.79478e-19	Ngn3+
Igfbp2	2.03864	2.1889e-28	5.17143e-13	9.4243e-16	Ngn3+
Carhsp1	2.03614	1.08509e-54	1.55679e-29	3.97367e-38	Ngn3+
Efna4	2.03197	1.70103e-44	1.21583e-77	6.409e-31	Ngn3+
Cer1	2.0191	1.8899e-39	3.11683e-66	3.74884e-25	Ngn3+
Chgb	4.18631	2.18489e-32	6.75716e-14	4.20837e-42	Fev+
Cldn4	4.15691	1.09455e-85	3.69977e-48	1.08719e-68	Fev+
Fev	3.9109	3.38301e-71	1.57445e-46	2.25042e-54	Fev+
Runx1t1	3.51055	9.35562e-50	7.14232e-40	1.31758e-27	Fev+
Jun	3.35318	2.89006e-40	1.26541e-30	4.43925e-27	Fev+
Hmgn3	3.24285	2.10124e-62	7.87658e-41	2.10122e-45	Fev+
Pax4	3.24	7.51323e-52	5.12688e-75	3.89848e-23	Fev+
1810008I18Rik	3.20749	4.23019e-39	1.04277e-18	1.79702e-27	Fev+
Neurod1	3.1098	6.59375e-66	4.50573e-42	8.21712e-49	Fev+
Npepl1	2.99694	4.48783e-62	1.5665e-34	7.11101e-52	Fev+
Gm43861	2.75119	3.76333e-52	7.66565e-41	1.13231e-35	Fev+
Pou3f4	2.64177	8.98908e-24	1.48237e-21	3.93812e-08	Fev+
Ddc	2.62216	1.25954e-35	1.52551e-16	8.88235e-28	Fev+
Txnip	2.61598	8.36532e-34	2.7504e-25	4.4335e-17	Fev+
Lrpprc	2.61408	7.05434e-13	0.000433066	0.00413773	Fev+
Ffar2	2.60482	7.93513e-39	8.12719e-22	7.42725e-24	Fev+
Gspt1	2.58879	5.37763e-47	2.27187e-28	3.25965e-32	Fev+
Neurog3	2.54466	6.82361e-17	3.43355e-21	0.00195992	Fev+
Btg2	2.51658	1.17044e-26	4.20732e-19	4.50693e-15	Fev+
Serpini1	2.47192	2.46171e-39	8.68922e-35	4.99239e-28	Fev+
Ier2	2.40919	4.4286e-19	5.40647e-11	8.25552e-09	Fev+
Vwa5b2	2.37525	1.05088e-43	1.03279e-30	5.76072e-27	Fev+
Cystm1	2.35028	3.11043e-46	1.78143e-34	2.26044e-26	Fev+
Chga	2.34678	2.45883e-18	1.13135e-18	2.65153e-33	Fev+
Tm4sf4	2.33955	2.29002e-31	6.18463e-23	1.09972e-24	Fev+
Pdk3	2.32524	3.30164e-32	1.36843e-16	3.25301e-22	Fev+
Gars	2.2911	8.23261e-53	1.86945e-31	9.04925e-39	Fev+
Pcyt1b	2.28163	1.48996e-35	4.59329e-36	6.42899e-21	Fev+
Hnrnpa1	2.26852	4.34501e-46	9.39629e-33	1.30804e-21	Fev+
Map1b	2.24996	1.41358e-44	3.19465e-35	6.11801e-26	Fev+
Cryba2	2.18741	1.7643e-15	2.62976e-12	2.29495e-18	Fev+
Prrg2	2.18666	2.07974e-42	5.50506e-19	3.39633e-27	Fev+
Slc35d3	2.16993	1.06669e-40	1.50401e-36	4.55949e-29	Fev+
Krt7	2.16928	1.14352e-24	6.84372e-20	7.01679e-14	Fev+
Ppp1r14c	2.16855	1.74468e-23	1.11742e-31	2.51591e-08	Fev+
Krt8	2.1662	7.53542e-24	9.8147e-21	1.00379e-09	Fev+
Stx16	2.14288	1.66824e-31	1.32286e-20	1.10806e-17	Fev+
1110012L19Rik	2.11249	1.75165e-16	3.3551e-10	2.87291e-07	Fev+
Slc25a5	2.07668	7.97311e-26	1.77027e-24	4.58951e-11	Fev+
Zfos1	2.07328	3.52774e-24	6.75e-19	4.07887e-11	Fev+
Irf2bpl	2.07166	1.89487e-37	2.02045e-18	3.78408e-24	Fev+
Tox3	2.05525	1.39366e-30	7.66633e-16	1.0532e-16	Fev+
2010107G23Rik	2.03651	1.02253e-17	3.35978e-13	7.70935e-06	Fev+
Hspa8	2.01447	1.96271e-50	1.60079e-34	2.17455e-13	Fev+
1700086L19Rik	2.96507	1.18632e-82	9.01097e-66	2.11205e-56	Pdx1+/Mafb+
Mafb	2.78571	6.87533e-89	3.69769e-68	2.23797e-79	Pdx1+/Mafb+
Pdx1	2.67445	5.51978e-89	5.24065e-59	1.67562e-80	Pdx1+/Mafb+
Chgb	2.6185	7.56363e-41	1.85554e-36	6.6959e-62	Pdx1+/Mafb+
Cryba2	2.58369	4.85097e-49	3.06728e-38	1.54552e-52	Pdx1+/Mafb+
Tuba1a	2.43843	1.61158e-74	4.0148e-63	3.12182e-56	Pdx1+/Mafb+
Lrpprc	2.25553	4.18094e-21	4.25273e-23	2.87285e-11	Pdx1+/Mafb+
Sepp1	2.19216	1.89672e-47	7.06495e-36	3.15863e-38	Pdx1+/Mafb+
Dbpht2	2.16717	1.06939e-37	5.49298e-37	6.41265e-21	Pdx1+/Mafb+
Tubb4b	2.13042	4.94836e-67	5.93059e-53	1.58545e-53	Pdx1+/Mafb+
S100a11	2.0826	1.48543e-77	2.66646e-64	1.15493e-63	Pdx1+/Mafb+
Pcsk1n	2.07873	8.36997e-50	1.12619e-42	1.19105e-31	Pdx1+/Mafb+
Pax6	2.06659	4.60466e-65	4.52247e-57	5.69008e-49	Pdx1+/Mafb+
Hmgn3	2.06531	2.00838e-71	1.27267e-57	6.19502e-39	Pdx1+/Mafb+
Ins2	24.6912	0	4.63321e-233	0	Beta
Ins1	21.7517	0	1.01848e-221	6.17522e-299	Beta
Nnat	12.7697	0	4.26705e-239	2.26926e-212	Beta
Npy	10.8413	1.47357e-148	1.94436e-147	1.5238e-25	Beta
Sdf2l1	4.82051	1.98975e-296	6.73461e-219	6.19715e-160	Beta
Ppp1r1a	4.32636	0	3.31308e-251	2.92614e-125	Beta
Iapp	4.25241	0	6.24257e-179	2.19436e-69	Beta
Dlk1	3.05473	3.25342e-182	8.95653e-144	3.68246e-74	Beta
Creld2	2.91571	1.66445e-201	1.52264e-156	2.146e-95	Beta
Manf	2.84352	5.58047e-224	9.15849e-168	2.88079e-121	Beta
Slc2a2	2.84312	2.37795e-283	4.24764e-255	3.51287e-85	Beta
Hspa5	2.82143	2.92599e-200	5.09615e-157	2.66252e-116	Beta
Pdia6	2.67028	1.12644e-217	1.12022e-162	5.72105e-117	Beta
Prss53	2.59601	3.3973e-239	9.39404e-222	8.81953e-77	Beta
Sytl4	2.50922	5.68755e-277	2.7989e-235	1.0163e-106	Beta
G6pc2	2.49731	1.52118e-192	6.80389e-186	1.1049e-28	Beta
Hsp90b1	2.40508	1.18799e-172	4.8892e-142	6.12754e-94	Beta
Ero1lb	2.3099	1.15822e-222	7.38169e-196	7.85911e-72	Beta
Fkbp11	2.30545	1.37684e-177	1.7529e-162	3.50337e-31	Beta
Gng12	2.26883	1.14481e-153	3.45788e-134	2.24452e-71	Beta
Nucb2	2.17678	1.19765e-177	1.64925e-151	5.56581e-49	Beta
Dnajc3	2.08061	1.31484e-147	2.77156e-127	2.92123e-44	Beta
Slc30a8	2.05042	2.64991e-137	7.66208e-107	6.82853e-21	Beta
Calr	2.03635	5.783e-136	3.79196e-110	7.02193e-98	Beta
Atp2a2	2.0192	3.85667e-131	5.18686e-111	8.68414e-74	Beta
Scg2	2.01336	7.80182e-134	2.93537e-103	4.66816e-18	Beta
Pdia4	2.01021	2.0581e-106	1.83802e-90	6.46534e-73	Beta
Gcg	30.208	2.52083e-274	1.38521e-139	1.75474e-266	Alpha
Ttr	5.53776	5.80647e-166	1.04803e-120	2.88935e-162	Alpha
Peg10	5.47262	1.53433e-141	6.43095e-154	1.91743e-130	Alpha
Tmem27	4.05378	1.98554e-163	1.05108e-119	5.07472e-144	Alpha
Etv1	3.77851	5.6272e-162	3.60454e-156	1.4647e-152	Alpha
Smarca1	3.6731	5.65013e-150	3.79564e-127	9.84111e-136	Alpha
Resp18	3.30747	7.03644e-100	5.56513e-81	1.91421e-96	Alpha
Wnk3	3.17684	5.34784e-158	3.9427e-137	2.16397e-143	Alpha
Ppy	3.00771	6.01192e-37	3.84745e-44	1.03937e-39	Alpha
Slc38a5	2.72266	4.73963e-71	5.77917e-66	1.31043e-65	Alpha
Tmsb15b2	2.69003	1.04401e-102	2.93038e-87	7.19266e-94	Alpha
Gpx3	2.47126	4.81745e-81	5.71056e-71	2.64222e-106	Alpha
Zcchc18	2.45459	3.46058e-74	3.22968e-66	1.35747e-64	Alpha
Rgs4	2.32955	2.3344e-90	3.99671e-117	1.20496e-87	Alpha
Peg3	2.32178	2.56154e-114	2.06774e-92	1.0936e-101	Alpha
Rnf130	2.28704	1.65046e-130	1.4621e-85	9.12396e-109	Alpha
Pyy	2.23388	6.6452e-102	1.42985e-72	4.10574e-69	Alpha
Spink4	2.22098	1.80778e-64	6.75157e-72	3.35363e-59	Alpha
Ctxn2	2.20418	6.09968e-96	1.49148e-119	1.34092e-89	Alpha
Ctsz	2.15371	1.45944e-71	1.18361e-60	7.0513e-61	Alpha
Tmsb15l	2.12272	3.20239e-80	8.03236e-74	2.69342e-74	Alpha
Sct	2.11995	1.8508e-58	1.39084e-52	5.26627e-48	Alpha
Dusp10	2.10582	2.44003e-88	9.85622e-83	4.19547e-79	Alpha
Gast	2.08355	2.9717e-43	1.77897e-55	8.86893e-50	Alpha
Sphkap	2.0758	1.32426e-91	1.78871e-75	3.74724e-83	Alpha
Edn3	2.05877	9.24134e-101	8.5911e-133	3.71996e-98	Alpha
Slc7a2	2.04697	6.6855e-86	1.55887e-69	3.97659e-74	Alpha
Auts2	2.01052	5.18643e-71	6.64354e-73	1.15311e-61	Alpha
Ghrl	18.9606	8.11846e-69	2.8283e-40	3.87903e-65	Ghrl+/Gcg+
Isl1	3.43818	1.71168e-43	2.38656e-30	2.29379e-36	Ghrl+/Gcg+
Gast	3.37714	1.21867e-07	4.41016e-11	6.468e-08	Ghrl+/Gcg+
Slc38a5	2.84211	1.62396e-21	2.57028e-19	2.50924e-19	Ghrl+/Gcg+
Lrpprc	2.68905	4.26812e-06	3.3911e-05	0.00882063	Ghrl+/Gcg+
Slc25a5	2.57645	7.35125e-24	7.02308e-20	5.86842e-21	Ghrl+/Gcg+
Pgrmc1	2.49256	1.17048e-24	2.16954e-18	2.93e-23	Ghrl+/Gcg+
Ctsz	2.34453	1.96783e-21	3.30984e-14	9.43112e-19	Ghrl+/Gcg+
Ctsl	2.30793	7.07462e-31	2.84026e-23	6.80025e-28	Ghrl+/Gcg+
Itm2b	2.29505	1.8296e-45	2.02205e-32	5.13367e-41	Ghrl+/Gcg+
Rbp4	2.22107	1.2308e-23	9.00203e-21	3.59823e-15	Ghrl+/Gcg+
Ctxn2	2.17451	7.24882e-21	4.32446e-33	1.44122e-18	Ghrl+/Gcg+
Mageh1	2.15077	2.43525e-25	4.52763e-16	2.55362e-21	Ghrl+/Gcg+
Vkorc1	2.13868	1.49077e-38	1.49123e-18	3.72571e-32	Ghrl+/Gcg+
Cpn1	2.11905	5.28785e-29	6.27773e-25	1.88274e-26	Ghrl+/Gcg+
Tmem27	2.11494	2.45905e-12	2.54492e-12	7.68402e-10	Ghrl+/Gcg+
Tmed10	2.108	1.11671e-34	4.74925e-24	5.55366e-33	Ghrl+/Gcg+
Arx	2.05274	1.24661e-16	3.95545e-25	6.56173e-14	Ghrl+/Gcg+
Ttr	2.01263	2.67689e-07	2.07241e-07	1.82995e-07	Ghrl+/Gcg+
Sst	193.571	1.3095e-266	3.36874e-115	3.92305e-241	Delta
Hhex	10.4514	2.19344e-164	2.43916e-195	1.19796e-146	Delta
Pyy	9.59036	6.73231e-101	1.54141e-67	3.05246e-78	Delta
Rbp4	9.29843	1.32325e-134	4.06198e-78	1.63274e-119	Delta
Ppy	6.66447	1.03781e-19	4.32667e-07	5.0647e-15	Delta
Cd24a	4.67873	4.43035e-103	2.79575e-73	1.16895e-78	Delta
Arg1	4.17102	4.05743e-106	5.24642e-144	1.56511e-91	Delta
Fam159b	3.8965	1.42517e-70	1.42862e-76	5.95483e-60	Delta
Ppp1r17	2.98177	1.83433e-56	1.00289e-101	4.20766e-55	Delta
Ly6h	2.82761	9.58308e-41	6.92868e-42	9.28039e-33	Delta
Isl1	2.70888	1.82356e-50	2.71144e-42	1.43493e-37	Delta
Gap43	2.67497	2.23838e-60	6.81613e-88	1.21758e-51	Delta
Fxyd3	2.65296	1.47443e-44	3.7564e-35	1.0242e-34	Delta
Scg2	2.59375	5.33755e-27	1.52722e-17	7.86579e-58	Delta
Hadh	2.51107	1.32194e-57	4.80511e-48	7.08011e-72	Delta
Ptprz1	2.28655	2.27787e-79	4.73589e-164	1.14439e-77	Delta
Mest	2.2844	3.94897e-65	2.73323e-114	3.56698e-62	Delta
Fam46a	2.24678	8.90396e-49	1.10589e-32	1.10388e-43	Delta
Auts2	2.1948	6.21072e-41	1.66289e-40	7.37342e-31	Delta
Igfbp5	2.1709	2.64563e-46	7.71985e-53	8.97976e-40	Delta
Cdkn1a	23.5313	1.48555e-86	3.07139e-31	4.37665e-90	Epsilon
Ghrl	20.511	3.20343e-30	2.61143e-22	5.04674e-29	Epsilon
Maged2	8.69963	4.91044e-109	3.88205e-08	4.23593e-86	Epsilon
Mboat4	6.76795	1.10432e-51	1.57837e-71	1.11731e-48	Epsilon
Lrpprc	6.28464	2.13165e-20	2.46276e-07	2.03164e-19	Epsilon
Nefm	5.74567	1.83561e-36	1.17842e-26	5.70455e-34	Epsilon
Irs4	5.08372	1.34457e-53	2.90636e-244	4.09243e-51	Epsilon
Isl1	4.9157	3.09098e-39	1.3709e-20	7.68257e-33	Epsilon
Acsl1	3.76634	4.53221e-40	6.69564e-54	4.36684e-29	Epsilon
Rgs17	3.54585	6.60271e-34	3.42666e-19	1.03997e-35	Epsilon
Bambi	3.40338	5.62171e-16	2.36179e-07	1.44583e-11	Epsilon
Muc1	3.30171	8.70529e-36	2.08429e-46	2.97038e-34	Epsilon
Hacd1	3.15583	5.18728e-30	1.01734e-17	2.02222e-28	Epsilon
Anpep	3.11899	5.4597e-27	1.71656e-34	3.29101e-23	Epsilon
Upp1	2.90791	3.12995e-14	3.13835e-11	2.14906e-12	Epsilon
Dhrs7	2.90524	1.46362e-30	2.88709e-13	1.85688e-30	Epsilon
Mdk	2.77947	1.69886e-08	1.02848e-10	1.58185e-05	Epsilon
Cadm1	2.71622	3.73096e-21	2.95826e-17	4.99993e-20	Epsilon
Avpr1b	2.67657	2.40245e-31	8.14832e-119	2.41197e-28	Epsilon
Card19	2.67646	4.04756e-26	5.6131e-15	1.01069e-24	Epsilon
Sms	2.57107	2.99583e-21	1.13777e-15	1.69191e-21	Epsilon
Igfbpl1	2.53848	3.36683e-08	3.04592e-10	1.38719e-06	Epsilon
Aldoa	2.53305	5.40494e-23	1.53423e-13	6.77709e-21	Epsilon
Sin3b	2.40303	4.21997e-21	3.24986e-14	1.75217e-20	Epsilon
Tm4sf4	2.38361	7.20083e-10	4.21359e-07	1.15017e-08	Epsilon
Eno1	2.32155	3.65847e-16	8.68312e-10	5.20376e-15	Epsilon
Ffar2	2.30746	8.69886e-12	1.15976e-10	4.59254e-10	Epsilon
Arx	2.29073	1.1977e-13	3.4277e-22	2.60019e-11	Epsilon
Gm11837	2.28068	1.72673e-17	8.55251e-27	4.50242e-16	Epsilon
Ldha	2.27829	6.75057e-08	0.00298132	1.35046e-05	Epsilon
Stc2	2.26675	1.12073e-17	1.00151e-34	7.27341e-18	Epsilon
Lrrtm3	2.26314	2.83878e-17	8.72085e-38	6.69312e-13	Epsilon
Trp53i13	2.25151	1.07444e-17	5.72469e-11	6.30734e-15	Epsilon
Id2	2.23196	5.99617e-05	3.41046e-05	0.000279551	Epsilon
Sfxn2	2.22542	1.20383e-16	1.47649e-13	6.04335e-16	Epsilon
Mid1ip1	2.2173	1.96477e-10	3.11826e-08	4.54521e-07	Epsilon
Rph3al	2.18126	1.61083e-12	9.15642e-10	4.2127e-11	Epsilon
Fhl2	2.17184	8.66335e-14	3.12324e-19	1.75444e-12	Epsilon
Jun	2.16576	0.0291497	0.148695	0.692194	Epsilon
Cck	2.14185	1	0.240735	1	Epsilon
Ndrg1	2.13905	2.26952e-11	1.99755e-09	9.60264e-10	Epsilon
Hnrnpa1	2.13762	1.37081e-12	6.1757e-10	6.87099e-08	Epsilon
Cxxc4	2.07011	1.83551e-13	6.63756e-06	2.35817e-12	Epsilon
Stard10	2.06918	8.82929e-10	7.83551e-08	6.58507e-08	Epsilon
Cystm1	2.05853	3.65313e-10	5.92082e-09	1.00721e-07	Epsilon
Jam3	2.0423	2.08312e-12	1.52395e-10	1.64451e-10	Epsilon
Rogdi	2.03007	1.86019e-14	3.20126e-08	8.66599e-13	Epsilon
Prrg2	2.0235	5.10439e-10	1.54567e-06	2.77815e-08	Epsilon
Alcam	2.00597	2.5584e-07	1.11656e-07	3.62569e-05	Epsilon
Peg3	2.00321	2.56208e-09	5.0789e-09	1.04264e-06	Epsilon
Ube2c	7.86953	6.06747e-90	3.85023e-69	4.11043e-47	Prolif. Alpha & Beta
Gast	7.0887	0.00153859	1	1	Prolif. Alpha & Beta
Hmgb2	6.92095	2.89069e-122	1.76796e-35	1.78636e-166	Prolif. Alpha & Beta
Top2a	6.54321	9.50737e-104	1.15602e-206	1.43574e-79	Prolif. Alpha & Beta
Spc25	5.43224	1.47809e-96	2.40251e-56	9.73609e-80	Prolif. Alpha & Beta
Cks2	5.29825	3.63332e-88	3.02081e-61	3.26892e-76	Prolif. Alpha & Beta
Cdk1	5.02644	1.40487e-84	9.35952e-158	1.39048e-62	Prolif. Alpha & Beta
2810417H13Rik	4.99347	7.37171e-96	1.00926e-147	5.96127e-72	Prolif. Alpha & Beta
Birc5	4.97828	3.43669e-82	6.20781e-135	1.11411e-67	Prolif. Alpha & Beta
Stmn1	4.28561	7.95788e-35	3.44287e-28	2.55564e-67	Prolif. Alpha & Beta
Cenpf	4.24441	7.03507e-68	5.94196e-131	1.69806e-49	Prolif. Alpha & Beta
Smc4	4.13403	8.27316e-98	1.90502e-50	8.74502e-118	Prolif. Alpha & Beta
Pbk	3.84011	3.07251e-71	8.37517e-200	1.07195e-53	Prolif. Alpha & Beta
Mki67	3.80637	3.15931e-71	6.34251e-167	5.64274e-55	Prolif. Alpha & Beta
Tuba1b	3.63461	2.27776e-56	9.67804e-25	8.61759e-110	Prolif. Alpha & Beta
Cdc20	3.37477	1.38193e-43	9.54061e-78	6.19301e-32	Prolif. Alpha & Beta
H2afz	3.34969	2.1747e-54	6.49273e-29	6.1467e-78	Prolif. Alpha & Beta
Cenpa	3.28711	7.26954e-30	6.90037e-55	3.02206e-21	Prolif. Alpha & Beta
Cdca8	3.17701	1.84174e-64	9.63771e-149	1.95876e-50	Prolif. Alpha & Beta
H2afx	3.16238	7.47594e-68	5.12577e-22	2.61419e-89	Prolif. Alpha & Beta
Dut	3.04956	4.43897e-44	5.00525e-22	5.99732e-85	Prolif. Alpha & Beta
Prc1	3.03235	1.14906e-64	1.42129e-196	4.16038e-51	Prolif. Alpha & Beta
Ccnb1	3.01916	1.26952e-44	1.04909e-116	1.35728e-33	Prolif. Alpha & Beta
Smc2	2.93683	2.58325e-67	2.61392e-110	4.39992e-65	Prolif. Alpha & Beta
Rrm2	2.84947	2.38836e-54	8.00024e-92	1.45069e-41	Prolif. Alpha & Beta
Lockd	2.84735	2.15092e-39	5.63019e-95	1.92371e-27	Prolif. Alpha & Beta
Spc24	2.79515	4.2108e-61	8.42545e-91	2.79719e-53	Prolif. Alpha & Beta
Arl6ip1	2.78712	3.34907e-48	0.00137799	2.50683e-53	Prolif. Alpha & Beta
Tubb5	2.70286	7.3845e-22	1.61572e-15	6.16838e-77	Prolif. Alpha & Beta
Hmmr	2.69642	7.79351e-47	1.03072e-150	3.26929e-33	Prolif. Alpha & Beta
Ccna2	2.66972	3.09289e-66	6.08635e-181	2.51162e-49	Prolif. Alpha & Beta
Ccnb2	2.64382	2.58615e-31	5.8119e-82	3.90989e-22	Prolif. Alpha & Beta
Pttg1	2.60943	3.72121e-23	9.89286e-39	2.15056e-18	Prolif. Alpha & Beta
Cks1b	2.54411	1.80476e-41	3.04572e-25	2.8147e-40	Prolif. Alpha & Beta
Tyms	2.52885	4.48215e-52	3.90906e-47	1.28648e-73	Prolif. Alpha & Beta
Nusap1	2.51194	4.14675e-62	6.96925e-179	2.12178e-49	Prolif. Alpha & Beta
Dek	2.50669	1.51094e-32	1.94846e-18	2.93922e-77	Prolif. Alpha & Beta
Cenpw	2.47631	6.52799e-52	6.24165e-93	2.90831e-40	Prolif. Alpha & Beta
Cenpe	2.46833	3.0118e-50	8.95494e-140	1.3978e-33	Prolif. Alpha & Beta
Lig1	2.46272	1.3198e-48	4.2422e-79	3.75161e-46	Prolif. Alpha & Beta
Tuba1c	2.44794	1.09348e-35	7.92846e-11	1.45873e-46	Prolif. Alpha & Beta
Hist1h1b	2.41166	6.44603e-43	1.89953e-138	8.28275e-35	Prolif. Alpha & Beta
Ube2s	2.33612	3.00656e-28	2.54732e-13	3.17876e-52	Prolif. Alpha & Beta
Gmnn	2.2658	7.87216e-54	3.90959e-83	1.04448e-44	Prolif. Alpha & Beta
Cdca3	2.24463	4.08804e-49	4.35956e-117	1.70113e-37	Prolif. Alpha & Beta
Tpx2	2.20346	3.75165e-50	2.60778e-177	2.92991e-37	Prolif. Alpha & Beta
Racgap1	2.17263	4.46472e-42	1.36833e-68	1.14571e-36	Prolif. Alpha & Beta
2700094K13Rik	2.12749	6.34884e-25	5.76624e-19	1.30716e-61	Prolif. Alpha & Beta
Hist1h1e	2.11303	1.20658e-23	1.06791e-09	1.63088e-50	Prolif. Alpha & Beta
Ins1	2.09728	1	1	7.47054e-12	Prolif. Alpha & Beta
Rrm1	2.09349	2.79768e-32	5.36904e-54	5.10519e-51	Prolif. Alpha & Beta
Kif20b	2.07181	1.10185e-54	3.88837e-171	1.06072e-46	Prolif. Alpha & Beta
H2afv	2.05425	5.4176e-15	4.49697e-10	3.22073e-65	Prolif. Alpha & Beta
Asf1b	2.04765	3.62976e-61	7.71998e-200	7.92639e-47	Prolif. Alpha & Beta
Npy	2.03392	1	0.121607	0.676589	Prolif. Alpha & Beta
Fen1	2.02147	1.55565e-33	1.90887e-47	1.87258e-36	Prolif. Alpha & Beta
Ccdc34	2.01973	2.11859e-26	4.9757e-23	2.76915e-59	Prolif. Alpha & Beta
Fam111a	2.0116	1.62731e-50	2.02516e-147	5.62704e-41	Prolif. Alpha & Beta
Casc5	2.01119	1.93942e-67	7.12974e-262	1.11888e-50	Prolif. Alpha & Beta
Kif22	2.00489	2.41045e-32	7.30193e-51	1.99341e-36	Prolif. Alpha & Beta
Knstrn	2.0037	4.30065e-38	2.2771e-71	2.00188e-31	Prolif. Alpha & Beta
Plk1	2.0022	1.98697e-41	2.88491e-151	4.10681e-31	Prolif. Alpha & Beta
