# Supplementary material for: Lineage dynamics of murine pancreatic development at single-cell resolution
Source: Nat Commun. 2018 Sep 25;9:3922. doi: 10.1038/s41467-018-06176-3 (PMC6156586; doi:10.1038/s41467-018-06176-3)
Supplement: Supplementary file 16 — Supplementary Data 14 [file 41467_2018_6176_MOESM16_ESM.xlsx]

## Sheet: Merged Endocrine
Supplementary Data 14. Differentially-expressed genes of v2 merged endocrine clusters
Gene Name	Seurat Fold Change cluster x vs. all	Bimodal Likelihood Ratio adjusted p-value	Wilcoxon adjusted p-value	MAST adjusted p-value	Cluster ID
Spp1	20.8106	6.16576e-215	3.32948e-103	6.07814e-214	Spp1+
Mt1	6.98895	8.11157e-181	2.15939e-58	6.53584e-179	Spp1+
H19	5.289	3.57462e-113	3.16846e-114	1.30619e-108	Spp1+
Mgst1	4.93458	2.15534e-142	5.18899e-133	1.09193e-135	Spp1+
Clu	4.91432	8.75684e-127	1.34051e-57	8.4569e-123	Spp1+
Dbi	4.84585	1.47388e-196	1.32018e-91	2.71637e-190	Spp1+
Hes1	4.80828	2.23003e-70	1.68854e-89	2.54003e-64	Spp1+
Mt2	4.80086	3.06135e-123	6.46511e-80	5.56753e-125	Spp1+
Sparc	4.65588	1.22076e-137	2.86129e-123	6.36456e-132	Spp1+
Aldh1b1	3.58962	2.32798e-106	2.48749e-120	8.01466e-96	Spp1+
Sox4	3.52699	6.21193e-79	4.34148e-66	3.11895e-75	Spp1+
Id1	3.33404	2.48567e-77	7.68525e-111	8.67724e-69	Spp1+
Serpina6	3.32358	2.73921e-43	6.87199e-40	8.7992e-34	Spp1+
Rbp1	3.30885	1.67533e-96	6.531e-121	5.40621e-92	Spp1+
Phlda1	3.26478	2.96035e-78	1.41302e-50	6.07838e-73	Spp1+
Apoc1	3.05237	1.97851e-64	5.95834e-73	1.79051e-58	Spp1+
Tmem171	2.99911	1.28355e-75	2.20393e-137	5.07376e-66	Spp1+
Sphk1	2.86586	2.88656e-90	5.38239e-177	3.11628e-82	Spp1+
Wfdc2	2.85149	1.98651e-69	9.88348e-70	2.85032e-65	Spp1+
Cxcl12	2.76459	9.65685e-106	3.18558e-251	7.61528e-101	Spp1+
Gsta3	2.69297	8.71464e-92	1.13773e-177	1.63367e-86	Spp1+
Serpinh1	2.65357	1.4486e-75	4.47558e-61	1.18835e-70	Spp1+
Cyr61	2.63518	5.35564e-38	1.05983e-41	1.11356e-32	Spp1+
Mpc1	2.59888	9.89289e-44	2.14968e-33	2.87083e-39	Spp1+
Anxa2	2.5924	4.28097e-78	8.33128e-101	3.75653e-76	Spp1+
Apoe	2.56784	2.08615e-42	5.80008e-33	2.38096e-40	Spp1+
Cyba	2.55376	2.40697e-65	1.81685e-57	5.76901e-61	Spp1+
Acot1	2.53754	7.57e-71	1.11074e-80	7.41559e-64	Spp1+
Acaa2	2.52162	2.47488e-68	5.19654e-82	4.45633e-64	Spp1+
Cat	2.49199	1.06207e-71	2.23837e-90	6.95459e-68	Spp1+
Ifitm2	2.47621	8.75967e-69	1.87934e-56	3.53721e-61	Spp1+
Mia	2.44756	5.04785e-41	6.56619e-48	3.63862e-36	Spp1+
Idh2	2.42058	1.00752e-88	3.23056e-59	2.33414e-85	Spp1+
Smco4	2.40891	6.98701e-69	8.02073e-76	1.61321e-68	Spp1+
Vim	2.37461	1.69292e-56	1.53029e-78	6.20887e-52	Spp1+
Habp2	2.37115	1.38318e-73	1.68152e-139	9.39058e-68	Spp1+
Wfdc15b	2.36121	1.34429e-52	1.30682e-73	9.47882e-50	Spp1+
Cd24a	2.34046	8.71119e-64	8.10553e-52	2.21451e-43	Spp1+
Fxyd2	2.33813	1.55863e-56	1.58901e-95	9.93586e-50	Spp1+
Cldn3	2.32262	2.20739e-56	4.69716e-29	6.58578e-52	Spp1+
Nit2	2.30959	3.2213e-64	3.48631e-42	2.35186e-65	Spp1+
1700011H14Rik	2.28272	1.02902e-56	5.8626e-93	1.15126e-56	Spp1+
Ass1	2.2481	1.69727e-49	4.39201e-48	1.14246e-46	Spp1+
Rps18	2.24801	2.92908e-122	9.55057e-84	1.8969e-114	Spp1+
Litaf	2.24592	3.45705e-47	1.43875e-51	5.92111e-44	Spp1+
Cdkn1a	2.23597	3.42016e-56	6.7486e-54	6.03612e-41	Spp1+
Gm2000	2.21487	2.18123e-41	1.65358e-35	2.60978e-38	Spp1+
Ldha	2.21313	3.74255e-40	3.65862e-41	1.15443e-38	Spp1+
Rps18-ps3	2.20705	7.24146e-73	8.89853e-56	1.26581e-67	Spp1+
Rps19	2.18118	7.40119e-125	2.81673e-83	1.2016e-95	Spp1+
Gm8773	2.13913	1.88228e-13	8.9291e-27	2.0049e-08	Spp1+
Mpzl1	2.12387	3.73114e-48	1.23276e-39	4.41261e-44	Spp1+
Cdkn1c	2.12241	2.55062e-35	3.82568e-40	1.2293e-28	Spp1+
Ifitm3	2.10963	7.29959e-37	6.61173e-39	1.62211e-37	Spp1+
Adamts1	2.10779	4.61491e-53	3.1991e-87	6.04525e-52	Spp1+
Ambp	2.0805	3.75146e-23	1.54015e-22	1.33527e-18	Spp1+
Tinagl1	2.05753	1.64237e-49	1.50519e-82	2.77836e-50	Spp1+
Cpt2	2.05721	2.18871e-43	9.12368e-41	1.84803e-36	Spp1+
Krt18	2.05606	1.06743e-42	6.22177e-25	4.84718e-39	Spp1+
Hmgb3	2.05521	1.212e-33	2.32207e-37	1.1038e-27	Spp1+
Hmgb1	2.0463	3.43192e-57	1.65586e-47	2.47565e-49	Spp1+
Cldn6	2.04574	1.33401e-34	4.37917e-33	1.83853e-27	Spp1+
Marcksl1	2.0456	1.61222e-65	8.54921e-47	1.14011e-41	Spp1+
Eno1	2.04196	3.41301e-49	6.64258e-26	7.17961e-46	Spp1+
Hsd17b10	2.03492	3.99324e-53	4.12968e-28	2.01327e-53	Spp1+
Rpl36a	2.022	2.64995e-66	2.64619e-55	2.12985e-53	Spp1+
Gpx8	2.01534	2.94591e-47	1.37297e-87	8.08636e-44	Spp1+
Tead2	2.01403	9.34547e-38	9.70262e-52	6.00036e-30	Spp1+
H2afv	2.0089	3.67132e-48	7.50388e-42	2.13354e-41	Spp1+
Gadd45a	4.77023	1.65713e-133	8.40336e-104	1.04752e-111	Spp1+/Ngn3+
Spp1	4.56622	1.09241e-90	2.10537e-80	2.15981e-82	Spp1+/Ngn3+
Mpc1	4.038	5.72194e-116	5.65716e-56	5.54532e-98	Spp1+/Ngn3+
Sparc	3.94269	4.55148e-134	1.30795e-127	1.46171e-116	Spp1+/Ngn3+
Tff2	3.87439	4.98672e-33	1.49799e-24	1.9418e-30	Spp1+/Ngn3+
Neurog3	3.56521	3.14647e-146	5.1706e-111	3.11904e-87	Spp1+/Ngn3+
H19	3.53874	2.0355e-92	9.07939e-108	1.33272e-77	Spp1+/Ngn3+
Btbd17	3.34399	4.59656e-115	1.78635e-89	9.53456e-89	Spp1+/Ngn3+
Clu	3.14106	1.93424e-82	4.16229e-55	1.21135e-74	Spp1+/Ngn3+
Sox4	3.10141	5.55718e-97	1.7808e-84	1.70806e-81	Spp1+/Ngn3+
Serpina6	3.06756	3.89117e-49	2.76076e-47	1.55362e-37	Spp1+/Ngn3+
Mdk	2.98267	7.17866e-109	3.56714e-78	1.75307e-68	Spp1+/Ngn3+
Tff3	2.97446	1.33994e-33	1.49506e-34	3.0493e-25	Spp1+/Ngn3+
Tmem171	2.91377	4.47581e-71	3.3503e-119	4.3297e-58	Spp1+/Ngn3+
Mpzl1	2.65644	2.32923e-107	2.3282e-80	1.40336e-98	Spp1+/Ngn3+
Serpinh1	2.62066	4.50009e-101	2.37468e-82	4.23876e-87	Spp1+/Ngn3+
Hes6	2.61877	8.29799e-87	4.57213e-71	5.50297e-72	Spp1+/Ngn3+
Foxa3	2.55183	1.00791e-65	5.4726e-61	1.56087e-54	Spp1+/Ngn3+
Tmsb4x	2.55119	3.0986e-51	3.10608e-46	1.46238e-40	Spp1+/Ngn3+
Apoc1	2.5508	1.40387e-52	1.09077e-61	5.38023e-42	Spp1+/Ngn3+
Mia	2.52033	1.55374e-47	1.50891e-51	2.01764e-36	Spp1+/Ngn3+
Ppp1r14a	2.50542	5.87076e-52	1.15276e-71	5.57184e-39	Spp1+/Ngn3+
Rbp1	2.46573	1.2415e-70	2.69957e-94	4.24133e-60	Spp1+/Ngn3+
Phlda1	2.43795	3.35975e-52	1.16282e-44	7.54669e-44	Spp1+/Ngn3+
Hes1	2.43704	8.82346e-21	3.18398e-26	1.38469e-17	Spp1+/Ngn3+
Ifitm2	2.41041	2.13853e-78	8.81655e-65	7.74813e-64	Spp1+/Ngn3+
Gm8773	2.39259	1.37331e-24	1.59468e-46	3.96064e-15	Spp1+/Ngn3+
Tead2	2.36471	3.898e-73	1.72068e-97	8.32463e-58	Spp1+/Ngn3+
Aldh1b1	2.34938	7.6603e-78	6.35054e-108	9.78879e-66	Spp1+/Ngn3+
Aplp2	2.33129	1.1382e-71	2.64966e-56	6.98804e-62	Spp1+/Ngn3+
Marcksl1	2.28615	5.23366e-88	1.91772e-69	4.25649e-61	Spp1+/Ngn3+
Stmn1	2.27696	2.15388e-61	8.24036e-61	1.17822e-48	Spp1+/Ngn3+
Hmgb3	2.27482	3.59882e-63	1.1671e-68	7.82108e-50	Spp1+/Ngn3+
Cbfa2t3	2.26279	4.12633e-62	4.53352e-63	1.2822e-51	Spp1+/Ngn3+
Hn1	2.25393	1.9938e-73	2.89522e-60	2.24463e-57	Spp1+/Ngn3+
Fscn1	2.25291	8.80976e-53	8.41865e-65	1.31568e-39	Spp1+/Ngn3+
Grasp	2.23977	7.56768e-56	4.37068e-73	3.40971e-42	Spp1+/Ngn3+
Mgst1	2.23834	5.94696e-48	5.614e-58	2.09474e-39	Spp1+/Ngn3+
Cpt2	2.23389	9.32312e-61	8.1722e-50	4.05682e-51	Spp1+/Ngn3+
Tpm4	2.2334	3.61801e-60	9.99102e-56	8.55238e-51	Spp1+/Ngn3+
Dbi	2.23172	9.42822e-50	2.35319e-38	2.17956e-41	Spp1+/Ngn3+
Lpar6	2.22687	1.51602e-43	1.56852e-46	6.79261e-32	Spp1+/Ngn3+
Cdkn1a	2.22585	2.92328e-52	1.25851e-53	3.50266e-38	Spp1+/Ngn3+
Smarcd2	2.19209	4.57e-53	7.22406e-54	7.96839e-40	Spp1+/Ngn3+
Gadd45g	2.18105	6.42421e-38	1.44334e-28	3.57767e-31	Spp1+/Ngn3+
Cdk4	2.16976	4.26707e-90	8.44304e-71	5.7283e-69	Spp1+/Ngn3+
Cldn6	2.16022	7.07382e-58	3.65493e-51	1.44108e-42	Spp1+/Ngn3+
Wfdc15b	2.14481	3.77004e-50	5.12275e-68	1.30862e-42	Spp1+/Ngn3+
Acaa2	2.14042	5.52571e-49	9.59419e-54	1.62498e-43	Spp1+/Ngn3+
Ttll6	2.13354	1.6484e-56	8.94969e-69	5.74486e-37	Spp1+/Ngn3+
Id1	2.12822	6.20186e-34	5.42582e-50	3.2766e-28	Spp1+/Ngn3+
Gadd45gip1	2.1182	4.39799e-67	1.01042e-38	1.13519e-56	Spp1+/Ngn3+
Stard10	2.11707	5.46461e-69	7.94563e-59	2.27387e-56	Spp1+/Ngn3+
Casp6	2.11092	7.65304e-49	8.8976e-51	6.56168e-37	Spp1+/Ngn3+
Spink4	2.088	2.82238e-31	1.37536e-39	7.87087e-27	Spp1+/Ngn3+
Gm2000	2.07468	9.29287e-43	3.78309e-38	4.30578e-31	Spp1+/Ngn3+
Slc39a2	2.06999	2.0683e-51	3.04457e-76	6.23291e-46	Spp1+/Ngn3+
Steap1	2.05479	1.79651e-36	1.34512e-47	2.8389e-29	Spp1+/Ngn3+
Rps19	2.05018	2.40412e-138	7.0242e-96	6.15872e-96	Spp1+/Ngn3+
Sh3bgrl3	2.03547	1.41632e-55	2.63084e-36	1.19833e-45	Spp1+/Ngn3+
Polr3k	2.01766	1.56486e-55	1.97341e-34	2.06346e-45	Spp1+/Ngn3+
Tecr	2.01153	1.60087e-59	8.64475e-48	5.04054e-47	Spp1+/Ngn3+
Neurog3	4.76299	3.69749e-181	1.46722e-168	6.80584e-128	Ngn3+
Gadd45a	4.39218	2.47683e-169	1.7614e-137	3.18125e-135	Ngn3+
Btbd17	4.21679	7.83417e-220	9.50352e-159	5.05486e-180	Ngn3+
Cck	4.10643	1.32233e-84	1.19841e-84	1.37972e-61	Ngn3+
Igfbpl1	3.88695	9.82204e-166	2.14351e-141	7.0025e-141	Ngn3+
Tmsb4x	3.87209	3.9911e-160	1.9265e-118	5.00379e-136	Ngn3+
Mdk	3.77704	2.37857e-192	2.24578e-133	1.26416e-125	Ngn3+
Ttll6	3.59508	9.28328e-139	1.95735e-178	1.19797e-106	Ngn3+
Ppp1r14a	3.2155	3.47559e-123	4.11106e-162	4.1324e-96	Ngn3+
Hes6	2.90591	8.98959e-139	4.99255e-105	1.78134e-117	Ngn3+
Smarcd2	2.90125	1.41697e-130	2.35517e-121	2.36237e-110	Ngn3+
Pax4	2.82912	6.73181e-92	1.31498e-111	4.50932e-65	Ngn3+
Krtap17-1	2.78361	1.31805e-46	1.19057e-59	2.62254e-32	Ngn3+
Tubb3	2.76638	1.97105e-119	1.82328e-99	8.01923e-100	Ngn3+
Mfap4	2.67723	3.97849e-62	1.12669e-77	5.80837e-42	Ngn3+
Hn1	2.65726	2.28316e-132	1.76397e-97	2.40875e-111	Ngn3+
Selm	2.58906	1.6364e-115	4.43203e-80	1.76933e-105	Ngn3+
Mfng	2.53582	2.79504e-115	5.24499e-114	1.73157e-95	Ngn3+
Krt19	2.52014	3.30193e-59	1.7477e-50	7.74194e-46	Ngn3+
Stmn1	2.49205	9.00551e-89	1.34736e-86	7.20336e-69	Ngn3+
Neurod2	2.44812	2.02419e-74	6.13536e-109	1.60631e-56	Ngn3+
Cldn6	2.43251	4.72729e-104	9.73971e-86	5.48851e-79	Ngn3+
Sox4	2.37308	8.44569e-87	5.92044e-83	4.12098e-62	Ngn3+
Tecr	2.34122	3.2818e-113	3.63144e-85	9.6983e-94	Ngn3+
Mtch1	2.33463	2.30908e-79	3.59792e-66	1.20063e-61	Ngn3+
Casp6	2.24581	2.4793e-83	1.00674e-84	5.81971e-62	Ngn3+
Cdkn1c	2.22353	3.10439e-29	2.77566e-24	3.923e-14	Ngn3+
Ppib	2.20401	4.82743e-131	3.98385e-103	1.8154e-122	Ngn3+
Marcksl1	2.20307	1.74142e-120	4.17883e-92	4.87351e-74	Ngn3+
Foxa3	2.19126	6.60215e-75	9.86403e-75	1.19948e-53	Ngn3+
Cdk4	2.17742	6.3032e-121	7.13853e-97	4.18207e-91	Ngn3+
Tff3	2.16737	1.52274e-31	3.03892e-41	2.28744e-23	Ngn3+
Tead2	2.15878	7.2598e-75	2.26359e-97	8.42496e-55	Ngn3+
Ifitm2	2.15664	3.38279e-74	2.203e-66	2.85819e-53	Ngn3+
Dbn1	2.15334	6.44484e-81	1.02282e-65	3.97079e-61	Ngn3+
Hnrnpa1	2.14796	2.79688e-109	9.16272e-86	8.89417e-75	Ngn3+
Cdk2ap1	2.14454	1.99796e-78	3.59755e-69	1.25825e-66	Ngn3+
Gfra3	2.13945	1.97587e-54	1.19764e-25	9.67789e-39	Ngn3+
Cbfa2t3	2.1393	1.90489e-70	9.73761e-68	2.81432e-55	Ngn3+
Cdkn1a	2.13551	1.56137e-39	2.16776e-43	1.7107e-24	Ngn3+
Cotl1	2.1218	4.59682e-87	6.33974e-66	8.12391e-74	Ngn3+
Krt7	2.11746	2.78588e-81	1.82653e-64	3.61774e-62	Ngn3+
Btg2	2.113	6.22803e-61	2.96001e-54	1.9319e-45	Ngn3+
Plk3	2.10832	8.66821e-68	2.89006e-95	1.78795e-56	Ngn3+
2010107G23Rik	2.10147	2.49436e-60	3.80118e-52	3.89196e-44	Ngn3+
Nkx2-2	2.09801	1.88162e-70	5.38908e-63	2.44179e-53	Ngn3+
Gdpd1	2.03908	6.73626e-68	3.10472e-67	6.64869e-52	Ngn3+
Serpinh1	2.03609	3.47134e-67	9.92254e-63	4.62921e-48	Ngn3+
Bambi	2.03261	4.41095e-36	2.96682e-23	5.76251e-24	Ngn3+
Sh3bgrl3	2.01345	6.29241e-67	8.60883e-42	2.69535e-45	Ngn3+
Neurog3	3.8598	1.94485e-89	6.1977e-94	1.16578e-60	Fev+/Pax4+
Pax4	3.4481	6.76479e-119	6.38655e-143	1.73808e-88	Fev+/Pax4+
1110012L19Rik	3.27238	1.6915e-109	4.68925e-76	6.31007e-93	Fev+/Pax4+
Cck	3.26032	1.22393e-44	7.99675e-43	1.32379e-26	Fev+/Pax4+
Runx1t1	3.16844	1.54141e-95	4.07258e-70	7.01931e-75	Fev+/Pax4+
Gspt1	3.01901	2.94077e-145	2.83938e-93	1.18059e-135	Fev+/Pax4+
Igfbpl1	2.97747	7.85165e-74	7.08421e-71	1.04632e-55	Fev+/Pax4+
Fev	2.96796	1.32658e-41	1.51772e-14	4.31765e-32	Fev+/Pax4+
Krt7	2.9324	3.23751e-144	1.08323e-100	2.23982e-127	Fev+/Pax4+
1810008I18Rik	2.82032	6.37518e-79	3.65032e-44	1.17325e-69	Fev+/Pax4+
Cacna2d1	2.80362	3.0428e-83	4.69014e-60	1.98148e-66	Fev+/Pax4+
Btg2	2.78854	5.02707e-87	3.24867e-67	4.77453e-72	Fev+/Pax4+
Neurod2	2.65094	1.81331e-76	1.77423e-116	9.19731e-58	Fev+/Pax4+
BC023829	2.62528	2.84127e-100	2.57288e-81	7.22973e-88	Fev+/Pax4+
Lhx1	2.53989	1.80984e-90	8.48265e-86	1.44343e-74	Fev+/Pax4+
Stmn1	2.51433	7.81689e-68	3.10938e-68	5.44524e-54	Fev+/Pax4+
Neurod1	2.50421	1.63164e-85	3.2853e-64	1.62919e-76	Fev+/Pax4+
Mdk	2.4804	2.64576e-59	4.4211e-50	1.41687e-27	Fev+/Pax4+
Jun	2.47826	2.81185e-52	1.51764e-44	2.10618e-44	Fev+/Pax4+
Ttll6	2.4672	1.71555e-61	2.33476e-80	5.43215e-36	Fev+/Pax4+
Btbd17	2.41989	1.11641e-68	3.47616e-62	2.34041e-50	Fev+/Pax4+
Stxbp5l	2.29048	1.03389e-42	6.49102e-21	1.68022e-29	Fev+/Pax4+
Tubb3	2.27715	3.47492e-61	4.53183e-57	1.56012e-47	Fev+/Pax4+
2010107G23Rik	2.2697	3.32186e-62	5.20675e-47	3.15104e-47	Fev+/Pax4+
Vwa5b2	2.25233	5.78687e-82	5.42002e-54	4.00638e-68	Fev+/Pax4+
Krt8	2.23427	1.11976e-74	1.8366e-59	4.41975e-59	Fev+/Pax4+
Jund	2.22829	9.70426e-55	3.12764e-38	2.3905e-40	Fev+/Pax4+
Qdpr	2.20227	6.72026e-81	1.59542e-58	8.95093e-67	Fev+/Pax4+
Gadd45a	2.18763	2.63013e-48	3.15598e-45	3.24933e-29	Fev+/Pax4+
Hpca	2.14984	1.47468e-67	4.46501e-84	2.03239e-53	Fev+/Pax4+
Hnrnpa1	2.14387	1.97656e-88	5.05571e-72	4.90831e-62	Fev+/Pax4+
Smarcd2	2.13901	1.43203e-53	8.06369e-53	1.64702e-36	Fev+/Pax4+
Igsf8	2.11082	1.4295e-60	4.39845e-45	1.5627e-46	Fev+/Pax4+
Ypel3	2.09922	1.05508e-77	6.21268e-63	3.87098e-62	Fev+/Pax4+
Mfap4	2.09564	1.07968e-18	1.41709e-20	8.56188e-07	Fev+/Pax4+
Tox3	2.0946	7.29995e-68	9.89855e-54	8.70657e-57	Fev+/Pax4+
Selm	2.08873	2.31104e-52	2.61805e-40	5.75313e-48	Fev+/Pax4+
Celf3	2.08493	1.90309e-68	9.30646e-49	1.52273e-55	Fev+/Pax4+
Hes6	2.07984	2.40962e-53	1.72306e-48	2.13242e-35	Fev+/Pax4+
Pdk3	2.07948	6.33239e-38	7.50888e-31	7.75186e-29	Fev+/Pax4+
Ffar2	2.07408	2.31021e-46	2.87978e-36	2.27605e-32	Fev+/Pax4+
Mfng	2.05259	3.9824e-47	1.14404e-46	1.68579e-35	Fev+/Pax4+
Psmc2	2.04387	1.38981e-90	1.42286e-67	1.03234e-77	Fev+/Pax4+
Ctsf	2.03978	1.89739e-56	4.65184e-39	1.96854e-45	Fev+/Pax4+
Chgb	6.36089	7.13603e-107	6.23418e-72	5.38162e-115	Fev+/Chgb+
Fev	4.06136	3.20506e-79	1.19446e-86	4.84715e-66	Fev+/Chgb+
Cldn4	3.49895	3.30983e-101	7.48465e-76	4.61613e-92	Fev+/Chgb+
Hmgn3	3.17909	1.93518e-91	3.46455e-70	2.70125e-82	Fev+/Chgb+
Lrpprc	3.01668	4.40172e-24	5.77544e-11	3.89798e-16	Fev+/Chgb+
Cryba2	2.9145	4.36271e-53	7.93866e-44	2.23305e-62	Fev+/Chgb+
Gm43861	2.85607	1.22821e-73	5.2394e-77	4.01582e-61	Fev+/Chgb+
Npepl1	2.49353	1.9151e-56	9.65492e-38	1.78284e-51	Fev+/Chgb+
Rap1b	2.32295	5.94156e-42	2.19576e-32	1.2775e-35	Fev+/Chgb+
Tm4sf4	2.29055	6.5887e-41	1.03758e-35	1.53757e-42	Fev+/Chgb+
Gch1	2.28806	5.04392e-51	3.81769e-43	1.08992e-57	Fev+/Chgb+
Cystm1	2.25871	1.62577e-64	1.26562e-50	1.58954e-53	Fev+/Chgb+
Neurod1	2.22511	3.79758e-46	6.70341e-40	4.15692e-41	Fev+/Chgb+
Pou3f4	2.1988	1.53047e-21	9.92835e-19	1.59565e-13	Fev+/Chgb+
Tsc22d1	2.17322	1.32785e-45	2.54919e-33	1.06782e-34	Fev+/Chgb+
Vim	2.12761	8.6776e-25	1.94933e-20	4.35617e-19	Fev+/Chgb+
Ddc	2.08947	6.3419e-33	1.81333e-20	2.9392e-30	Fev+/Chgb+
Tpbg	2.07538	1.91828e-34	7.18393e-31	4.83498e-28	Fev+/Chgb+
Glud1	2.06118	1.57091e-36	1.71267e-31	4.55706e-26	Fev+/Chgb+
Cirbp	2.04079	8.42568e-42	2.35663e-36	1.73548e-31	Fev+/Chgb+
Irf2bpl	2.03408	7.3797e-45	1.92128e-32	3.20529e-37	Fev+/Chgb+
Fos	2.01724	4.97263e-15	3.09456e-13	8.83733e-16	Fev+/Chgb+
Runx1t1	2.00583	1.16867e-20	9.63382e-24	8.97645e-14	Fev+/Chgb+
1700086L19Rik	3.1588	7.42036e-136	3.97344e-111	2.09727e-119	Pdx1+/Mafb+
Pdx1	2.62252	1.23258e-108	2.39664e-83	1.58149e-105	Pdx1+/Mafb+
Cryba2	2.57723	3.40562e-71	5.68009e-63	8.90181e-83	Pdx1+/Mafb+
Chgb	2.47527	4.26254e-81	2.78133e-75	7.16387e-92	Pdx1+/Mafb+
Rap1b	2.42644	5.45784e-95	1.55739e-80	2.15873e-87	Pdx1+/Mafb+
Dbpht2	2.38756	9.40764e-77	9.75712e-75	8.1267e-67	Pdx1+/Mafb+
Mafb	2.36642	3.05394e-72	4.17011e-64	4.77462e-86	Pdx1+/Mafb+
Sepp1	2.16334	1.21419e-63	1.108e-49	4.3546e-60	Pdx1+/Mafb+
S100a11	2.15942	1.52127e-124	3.77447e-102	2.99926e-114	Pdx1+/Mafb+
Lrpprc	2.14011	4.18943e-31	2.78637e-32	7.52746e-27	Pdx1+/Mafb+
Hmgn3	2.03752	9.89854e-92	9.73238e-77	4.39621e-67	Pdx1+/Mafb+
Meis2	2.02031	6.73912e-65	3.39904e-60	8.29938e-61	Pdx1+/Mafb+
Nnat	7.9448	1.94306e-300	2.52838e-225	0	Beta 1
Sdf2l1	4.35219	9.05431e-271	6.7957e-212	4.06918e-260	Beta 1
Ins2	4.22767	9.68469e-286	1.37763e-153	0	Beta 1
Ppp1r1a	4.05451	4.52703e-233	1.20884e-217	1.16219e-194	Beta 1
Gip	3.25001	2.71014e-21	9.3333e-21	2.9375e-12	Beta 1
Iapp	3.12659	1.15129e-216	4.21426e-133	3.81875e-148	Beta 1
Manf	2.99345	1.05561e-264	1.66368e-188	5.20634e-218	Beta 1
Creld2	2.95559	1.42985e-200	4.84826e-153	3.07656e-164	Beta 1
Npy	2.91883	1.01867e-38	5.79406e-52	5.88975e-36	Beta 1
Sytl4	2.79343	2.25743e-229	1.4686e-267	2.91635e-199	Beta 1
Atp2a2	2.74488	9.72815e-211	4.99679e-163	7.02956e-163	Beta 1
Gng12	2.74238	1.70939e-183	1.41975e-161	2.93074e-155	Beta 1
Ins1	2.69305	3.24647e-192	9.30205e-146	1.00777e-242	Beta 1
Hspa5	2.667	3.63063e-230	2.35809e-168	3.33075e-184	Beta 1
Pdia6	2.63729	1.76681e-243	4.00152e-177	1.34413e-199	Beta 1
Calr	2.41702	1.08564e-207	2.66963e-161	4.09753e-175	Beta 1
Slc2a2	2.41102	1.94841e-148	6.43741e-185	4.79672e-131	Beta 1
Dlk1	2.38145	8.03592e-125	2.12987e-110	1.95028e-102	Beta 1
Hadh	2.36612	3.62828e-148	1.61229e-135	1.97891e-116	Beta 1
Sec61b	2.29881	2.3566e-263	4.11814e-192	1.03393e-202	Beta 1
Hsp90b1	2.29515	1.61105e-164	4.1044e-134	7.75074e-144	Beta 1
Pdia4	2.19049	2.19645e-139	3.05228e-113	3.26875e-124	Beta 1
Prss53	2.1617	2.15532e-112	5.28308e-141	2.6131e-100	Beta 1
Ociad2	2.13508	9.07318e-128	5.47619e-128	2.01213e-92	Beta 1
Gm10320	2.12695	4.54807e-58	3.79442e-37	3.25443e-33	Beta 1
Slc30a8	2.09981	1.24954e-79	9.78345e-88	8.67803e-40	Beta 1
Ero1lb	2.04658	1.82557e-129	3.63143e-144	1.22098e-92	Beta 1
Sec61g	2.0257	2.07221e-194	3.36443e-160	2.53189e-157	Beta 1
Ins1	12.1797	5.82818e-261	3.1155e-126	6.43251e-27	Beta 2
Ins2	9.37812	1.44947e-227	3.32706e-119	2.8397e-16	Beta 2
Npy	7.39858	2.26444e-131	3.29293e-188	0.000891818	Beta 2
Iapp	4.34313	3.75019e-156	6.90036e-103	1	Beta 2
Nnat	3.67571	2.73365e-131	1.21329e-106	2.96679e-05	Beta 2
Scg2	2.51662	1.28842e-87	5.4664e-89	1	Beta 2
G6pc2	2.42418	9.41492e-127	2.86174e-164	6.98623e-07	Beta 2
Sdf2l1	2.33981	9.55165e-88	1.07601e-83	1	Beta 2
Fkbp11	2.21926	2.38995e-115	9.85092e-137	7.74382e-05	Beta 2
Slc30a8	2.15464	7.97767e-94	3.70111e-96	1	Beta 2
Slc2a2	2.11791	4.36569e-139	1.78797e-166	0.00144179	Beta 2
Ppp1r1a	2.06142	3.04174e-107	1.40505e-94	0.00064757	Beta 2
Gcg	28.2785	0	1.39327e-292	0	Alpha
Gast	8.29628	1.75188e-173	3.3476e-191	2.54939e-164	Alpha
Tmem27	5.11603	0	0	0	Alpha
Ttr	4.92469	1.19503374022597e-314	2.47228e-244	5.89153e-304	Alpha
Peg10	4.19603	2.24247e-291	0	9.89053e-286	Alpha
Slc38a5	3.80221	2.93708e-203	4.42841e-176	4.2778e-193	Alpha
Ghrl	3.53791	4.48985e-53	1.0283e-52	1.58133e-54	Alpha
Etv1	3.06654	2.58078e-257	2.70627e-265	1.74029e-258	Alpha
Smarca1	3.05774	1.08148e-244	1.17922e-224	2.91939e-235	Alpha
Pyy	3.02323	4.27404e-256	1.08377e-189	9.74036e-206	Alpha
Resp18	2.93384	5.15597e-154	9.67081e-147	3.08731e-152	Alpha
Wnk3	2.89133	3.72492e-264	1.22199e-271	2.10016e-259	Alpha
Cartpt	2.76231	9.96634e-34	2.62225e-39	7.92704e-34	Alpha
Ppy	2.75701	3.83235e-63	2.91622e-75	1.7702e-72	Alpha
Gpx3	2.73528	9.59297e-191	6.00329e-168	5.99905e-196	Alpha
Sct	2.72743	4.26988e-90	2.74049e-82	2.08003e-86	Alpha
Ctsz	2.47832	5.35831e-188	3.00859e-147	5.48735e-182	Alpha
Zcchc18	2.46407	1.05322e-149	1.11109e-146	5.54934e-140	Alpha
Tmsb15b2	2.36469	9.17176e-132	1.78118e-117	3.34674e-122	Alpha
Ctxn2	2.13659	3.28061e-193	5.77079e-236	5.51985e-195	Alpha
Pcsk1n	2.11228	2.30491e-156	3.30698e-127	8.50926e-129	Alpha
Irx1	2.0934	4.00551e-233	4.50518e-285	1.73667e-236	Alpha
Cpe	2.06519	1.20788e-193	2.26769e-159	3.77267e-170	Alpha
Peg3	2.03973	1.91406e-173	5.46438e-156	1.03775e-160	Alpha
Rnf130	2.02767	8.05691e-161	1.67248e-132	9.0445e-144	Alpha
Irx2	2.02385	5.95528e-213	1.53407e-260	8.14715e-217	Alpha
Rbp4	2.02185	7.11619e-175	2.16236e-140	3.40127e-137	Alpha
Sst	252.2	7.13504e-306	4.31527e-191	1.24829e-288	Delta
Hhex	10.6364	1.11835e-210	0	1.72029e-207	Delta
Ppy	8.43285	6.80531e-35	1.59213e-18	1.8093e-31	Delta
Rbp4	8.33172	3.6567e-155	8.3682e-98	2.36956e-140	Delta
Pyy	7.12521	1.42594e-104	2.99628e-78	5.23902e-87	Delta
Cd24a	4.34484	1.47508e-105	2.56367e-80	5.55163e-109	Delta
Fam159b	3.80992	1.86472e-90	2.02506e-127	8.39107e-89	Delta
Arg1	3.68585	1.09527e-111	2.24475e-174	1.0209e-110	Delta
Scg2	3.4104	2.73134e-52	4.64087e-38	3.86912e-81	Delta
Hadh	2.80038	1.74999e-75	3.83434e-61	2.08192e-85	Delta
Gap43	2.74059	1.70158e-78	2.18011e-127	2.73777e-73	Delta
Ppp1r17	2.5319	1.64606e-52	2.57662e-108	8.23233e-55	Delta
Isl1	2.49927	5.18138e-52	1.26112e-46	1.63884e-45	Delta
Ly6h	2.3599	1.93278e-27	1.95612e-40	3.34765e-28	Delta
Pcsk2	2.21271	2.22911e-34	1.11193e-33	1.08914e-41	Delta
Fxyd3	2.19805	2.00117e-34	2.39361e-29	1.03759e-33	Delta
Ptprz1	2.15046	1.75222e-95	2.09083e-261	9.14533e-99	Delta
Mest	2.12491	1.6882e-49	8.59356e-88	1.2436e-49	Delta
Fam46a	2.09386	3.02234e-43	2.60737e-38	2.99406e-43	Delta
Igfbp5	2.00919	1.46664e-43	8.29809e-65	4.72012e-43	Delta
Ghrl	18.2738	1.84158e-76	6.48305e-58	6.16295e-75	Epsilon
Cdkn1a	10.4541	7.09634e-139	1.25674e-78	1.11514e-145	Epsilon
Maged2	7.49157	1.20104e-223	9.83814e-33	3.84985e-174	Epsilon
Mboat4	4.93184	6.06661e-111	1.85888e-165	9.46409e-103	Epsilon
Isl1	4.72023	8.84661e-109	5.58016e-73	2.29137e-101	Epsilon
Lrpprc	3.86756	4.31174e-29	9.59185e-12	3.48251e-23	Epsilon
Nefm	3.65899	5.32367e-60	1.88363e-62	1.41468e-53	Epsilon
Irs4	3.54459	4.80867e-97	6.42007e-291	1.52464e-93	Epsilon
Rgs17	3.31415	2.77966e-79	7.24491e-52	1.1452e-78	Epsilon
Tm4sf4	2.73215	1.59012e-34	5.65862e-17	1.35265e-29	Epsilon
Muc1	2.65881	1.72194e-59	9.37564e-68	3.89844e-56	Epsilon
Hacd1	2.57049	7.05238e-53	3.86239e-34	6.96028e-48	Epsilon
Acsl1	2.48323	2.82471e-50	8.13367e-66	6.30471e-41	Epsilon
Cacna2d1	2.47061	4.01803e-23	1.8111e-17	2.02053e-15	Epsilon
Stc2	2.43969	2.19873e-46	2.37309e-78	8.62755e-46	Epsilon
Bambi	2.42314	5.83734e-22	1.93908e-11	2.99858e-17	Epsilon
Anpep	2.37417	7.79287e-39	2.97288e-48	8.92768e-35	Epsilon
Upp1	2.27631	5.15454e-22	7.12945e-18	1.13209e-19	Epsilon
Prrg2	2.22954	3.49421e-39	2.95295e-30	9.57981e-35	Epsilon
Josd2	2.19863	2.16937e-39	3.66744e-12	4.03353e-30	Epsilon
Mid1ip1	2.17799	2.40788e-31	4.96274e-26	6.32435e-26	Epsilon
Peg3	2.15877	6.37091e-39	2.90447e-33	1.84159e-35	Epsilon
Rbpms	2.14725	3.33574e-43	1.14127e-25	1.39434e-38	Epsilon
Arg1	2.11891	7.0669e-26	3.64835e-43	2.23362e-24	Epsilon
Arx	2.1036	9.1116e-32	3.82461e-43	3.17485e-28	Epsilon
Card19	2.09945	1.2833e-37	3.88114e-23	2.87824e-36	Epsilon
Rogdi	2.0827	1.20634e-39	2.88927e-24	7.2467e-36	Epsilon
Id2	2.04741	3.23071e-14	4.11478e-12	4.71511e-13	Epsilon
Cdkn1c	2.03871	2.09871e-05	1	1	Epsilon
Dhrs7	2.03314	7.97678e-37	2.62433e-12	1.32909e-35	Epsilon
Sms	2.03226	4.27878e-33	2.30838e-23	1.37484e-32	Epsilon
Lrrtm3	2.0245	1.27403e-49	3.96775e-118	2.12935e-46	Epsilon
Sfxn2	2.02068	1.28511e-37	1.30607e-28	2.26155e-36	Epsilon
Ffar2	2.00771	8.66668e-19	8.17094e-15	1.34746e-16	Epsilon
Aldoa	2.00682	2.14774e-41	5.62153e-26	1.28662e-36	Epsilon
Ube2c	4.68877	2.454e-88	3.3824e-95	3.91439e-46	Prolif. Alpha & Beta
Hmgb2	4.40278	1.06012e-108	1.67367e-28	1.32096e-158	Prolif. Alpha & Beta
Cenpa	3.8955	1.79006e-104	2.81906e-195	5.09636e-97	Prolif. Alpha & Beta
Ins1	3.84666	1.59583e-10	2.23102e-08	1	Prolif. Alpha & Beta
Top2a	3.76557	3.33025e-76	6.08001e-177	4.91794e-49	Prolif. Alpha & Beta
Pttg1	3.56234	9.36412e-81	1.42385e-101	1.71912e-102	Prolif. Alpha & Beta
Birc5	3.48478	3.64292e-89	7.20898e-153	4.22618e-69	Prolif. Alpha & Beta
Cks2	3.42313	1.33216e-75	6.80682e-45	3.11281e-87	Prolif. Alpha & Beta
2810417H13Rik	3.40464	5.60317e-87	1.38404e-160	3.44148e-69	Prolif. Alpha & Beta
Spc25	3.38378	2.05729e-61	5.10715e-60	1.01323e-52	Prolif. Alpha & Beta
Lockd	3.28471	3.19577e-117	0	4.24946e-98	Prolif. Alpha & Beta
Ccnb2	3.18987	2.6669e-97	5.21043e-279	2.11392e-84	Prolif. Alpha & Beta
Cdk1	3.08281	1.48836e-71	1.27167e-144	1.45825e-47	Prolif. Alpha & Beta
Cdc20	2.97372	6.01234e-67	1.49522e-88	1.75651e-55	Prolif. Alpha & Beta
Cenpf	2.97256	7.93878e-84	8.73144e-205	9.39793e-60	Prolif. Alpha & Beta
Smc4	2.91864	1.6272e-82	1.53121e-61	1.07626e-77	Prolif. Alpha & Beta
Ins2	2.8821	3.7939e-07	4.60867e-05	0.142797	Prolif. Alpha & Beta
Stmn1	2.86642	6.18739e-38	2.04014e-36	1.17713e-105	Prolif. Alpha & Beta
Pbk	2.86271	6.2876e-100	0	4.93606e-75	Prolif. Alpha & Beta
H2afz	2.86123	2.85802e-67	7.86096e-45	3.33948e-111	Prolif. Alpha & Beta
Npy	2.84829	1.95434e-05	7.18918e-09	1	Prolif. Alpha & Beta
Mki67	2.74413	7.82638e-96	1.25956e-298	1.38181e-69	Prolif. Alpha & Beta
Spc24	2.39908	2.45118e-72	1.93761e-131	3.85182e-75	Prolif. Alpha & Beta
Ccnb1	2.37013	1.09414e-56	3.11927e-141	6.17879e-46	Prolif. Alpha & Beta
Cdca8	2.35593	2.74247e-66	1.9329e-150	6.6985e-57	Prolif. Alpha & Beta
Iapp	2.34681	6.05544e-08	6.23811e-09	1	Prolif. Alpha & Beta
Cenpw	2.34087	1.00883e-70	1.55022e-136	4.79969e-75	Prolif. Alpha & Beta
Hmmr	2.31103	7.92336e-91	0	4.1121e-68	Prolif. Alpha & Beta
H2afx	2.26216	1.26659e-47	6.92844e-18	1.62846e-65	Prolif. Alpha & Beta
Tuba1b	2.26168	1.15914e-34	1.0921e-06	4.8585e-44	Prolif. Alpha & Beta
Ube2s	2.22362	3.86639e-45	3.37161e-28	4.57035e-106	Prolif. Alpha & Beta
Pnliprp1	2.20556	5.05385e-23	1	0.0056378	Prolif. Alpha & Beta
Hist1h2bc	2.09925	2.36914e-14	0.000718911	1.22376e-11	Prolif. Alpha & Beta
Ccna2	2.09287	2.8385e-76	9.85925e-244	1.09859e-55	Prolif. Alpha & Beta
Prc1	2.06579	1.96171e-56	2.60968e-184	2.23948e-39	Prolif. Alpha & Beta
Cenpe	2.03936	4.61541e-70	1.13116e-254	4.40162e-52	Prolif. Alpha & Beta
Cks1b	2.01639	6.37647e-28	1.0491e-22	5.07436e-38	Prolif. Alpha & Beta
