# Supplementary material for: Lineage dynamics of murine pancreatic development at single-cell resolution
Source: Nat Commun. 2018 Sep 25;9:3922. doi: 10.1038/s41467-018-06176-3 (PMC6156586; doi:10.1038/s41467-018-06176-3)
Supplement: Supplementary file 17 — Supplementary Data 15 [file 41467_2018_6176_MOESM17_ESM.xlsx]

## Sheet: BEAM gene clusters
Supplementary Data 15. Gene clusters from BEAM analysis
Cluster ID	gene_short_name	pval	qval
Cluster 1	Apoa1	3.25269e-07	5.50087e-06
Cluster 1	Fap	4.71281e-06	6.77466e-05
Cluster 1	Gm43000	1.45282e-13	4.5353e-12
Cluster 1	2610028H24Rik	4.65812e-05	0.000556919
Cluster 1	Trf	8.30023e-28	5.20956e-26
Cluster 1	Spats2l	5.45576e-09	1.15361e-07
Cluster 1	Gnat3	2.78187e-15	9.81916e-14
Cluster 1	Mb	6.0565e-08	1.13879e-06
Cluster 1	Cdh11	1.60074e-05	0.000209187
Cluster 1	Tspan8	4.6217e-05	0.000553642
Cluster 1	Diaph3	4.65867e-20	2.17384e-18
Cluster 1	Sytl2	5.5706e-08	1.05298e-06
Cluster 1	Ptchd1	6.37784e-06	8.9657e-05
Cluster 1	Gng11	1.10643e-17	4.56532e-16
Cluster 1	Foxp2	9.56897e-14	3.01355e-12
Cluster 1	Calcr	8.71296e-08	1.61108e-06
Cluster 1	Otc	9.9289e-07	1.56069e-05
Cluster 1	Pou6f2	1.28741e-73	2.27208e-71
Cluster 1	Fgb	3.44082e-19	1.55666e-17
Cluster 1	Trim2	4.12597e-11	1.07838e-09
Cluster 1	Ankrd11	9.58853e-08	1.76383e-06
Cluster 1	Apoa2	1.13208e-08	2.31946e-07
Cluster 1	1700001C02Rik	1.49009e-07	2.67751e-06
Cluster 1	Gm36266	2.5887e-05	0.000326796
Cluster 1	Msantd1	1.0904e-07	1.99963e-06
Cluster 1	Rasgrf2	2.49991e-06	3.71651e-05
Cluster 1	Qpct	2.14491e-05	0.000274268
Cluster 1	Osbpl6	2.03497e-12	5.80373e-11
Cluster 1	Slc6a17	2.82873e-06	4.17747e-05
Cluster 1	Slc12a1	1.68823e-05	0.000219976
Cluster 1	Plcb4	5.16331e-11	1.32808e-09
Cluster 1	Cpb2	6.80892e-07	1.09638e-05
Cluster 1	Tmem41a	6.90268e-07	1.11047e-05
Cluster 1	Ugt8a	2.01655e-05	0.000259344
Cluster 1	St6galnac5	3.87576e-08	7.42854e-07
Cluster 1	Platr26	9.92828e-07	1.56069e-05
Cluster 1	St5	7.44712e-05	0.000853117
Cluster 1	Spon2	1.71717e-05	0.000223257
Cluster 1	Ndst4	1.80573e-25	1.02507e-23
Cluster 1	Cd36	2.5111e-10	6.00005e-09
Cluster 1	Snx18	3.67344e-07	6.15405e-06
Cluster 1	Tbrg1	9.54042e-18	3.96406e-16
Cluster 1	Sgce	5.10788e-54	6.4573e-52
Cluster 1	Etv1	8.96793e-304	6.95015e-301
Cluster 1	Tmem117	1.70751e-07	3.0406e-06
Cluster 1	Pld3	1.35583e-14	4.51732e-13
Cluster 1	Pde1a	6.1471e-30	4.05823e-28
Cluster 1	Sema3e	1.37029e-07	2.46971e-06
Cluster 1	Klb	8.51371e-34	6.21955e-32
Cluster 1	Pitpnc1	9.95646e-15	3.34856e-13
Cluster 1	Nxph1	4.1616e-52	4.75516e-50
Cluster 1	Sag	1.32235e-39	1.13322e-37
Cluster 1	Serpinf2	1.21799e-99	2.85666e-97
Cluster 1	Zim1	2.17589e-27	1.32373e-25
Cluster 1	Smarca1	1.00344732670357e-320	8.9432255344097e-318
Cluster 1	Epha7	1.3012e-30	8.85264e-29
Cluster 1	Rgs4	3.13772e-91	6.73855e-89
Cluster 1	Ifih1	1.82569e-17	7.42989e-16
Cluster 1	Sdc4	1.18359e-12	3.46428e-11
Cluster 1	C8b	6.57557e-11	1.65784e-09
Cluster 1	Man1a	2.79173e-07	4.76198e-06
Cluster 1	Nap1l5	3.37496e-68	5.37132e-66
Cluster 1	Wnt4	7.4923e-15	2.55354e-13
Cluster 1	Wwc1	4.79854e-07	7.88658e-06
Cluster 1	Slc14a2	1.03875e-31	7.28963e-30
Cluster 1	Snap91	2.45379e-06	3.6571e-05
Cluster 1	Irx1	3.08301e-219	1.71733e-216
Cluster 1	Ppp1r3b	1.17145e-08	2.38914e-07
Cluster 1	Irx2	3.44433e-297	2.55814e-294
Cluster 1	Gria2	9.93808e-104	2.53066e-101
Cluster 1	Fam46d	1.52223e-31	1.06407e-29
Cluster 1	Afap1l1	1.12419e-05	0.000150821
Cluster 1	Gcg	0	0
Cluster 1	Ctxn2	1.21045e-125	3.42481e-123
Cluster 1	Gk	2.85894e-80	5.5392e-78
Cluster 1	Klhl13	1.40539e-54	1.8153e-52
Cluster 1	Mrpl36	1.37647e-41	1.22678e-39
Cluster 1	Kcnk3	4.26082e-13	1.29385e-11
Cluster 1	Ano6	2.85489e-09	6.16829e-08
Cluster 1	Fth1	5.52129e-08	1.04477e-06
Cluster 1	Colgalt2	3.46282e-08	6.70192e-07
Cluster 1	Mctp2	7.76337e-49	8.38679e-47
Cluster 1	B3galt2	3.47011e-07	5.82436e-06
Cluster 1	Mc4r	4.94711e-05	0.000586189
Cluster 1	Mirt1	2.88671e-05	0.0003616
Cluster 1	Kcnb1	4.38503e-06	6.31366e-05
Cluster 1	Sstr3	6.6362e-06	9.26313e-05
Cluster 1	Ndufs6	1.00314e-14	3.36742e-13
Cluster 1	Sh3gl2	6.46968e-05	0.000747873
Cluster 1	mt-Nd2	1.25945e-07	2.28845e-06
Cluster 1	mt-Nd4	1.35295e-05	0.000179437
Cluster 1	Gstm5	1.32548e-07	2.39378e-06
Cluster 1	Pcyox1l	1.49034e-05	0.000196489
Cluster 1	Polr2e	4.00923e-09	8.54839e-08
Cluster 1	Higd1a	2.70566e-27	1.63486e-25
Cluster 1	Pycard	2.79633e-07	4.76525e-06
Cluster 1	Gm20554	2.21799e-34	1.65421e-32
Cluster 1	Nudt10	8.31861e-10	1.87933e-08
Cluster 1	Gm17619	1.73581e-06	2.63327e-05
Cluster 1	Tmem59l	5.43454e-06	7.7311e-05
Cluster 1	Lgals2	7.11632e-13	2.1319e-11
Cluster 1	Tgfb2	2.47437e-21	1.22857e-19
Cluster 1	Adssl1	6.43354e-11	1.63126e-09
Cluster 1	Itgb1	3.34661e-05	0.000412826
Cluster 1	Ctsz	7.43722e-96	1.63665e-93
Cluster 1	Ctsl	4.82403e-34	3.55324e-32
Cluster 1	Eif3g	5.49791e-11	1.40805e-09
Cluster 1	Ptprd	8.18477e-09	1.70636e-07
Cluster 1	Ubxn10	1.38013e-07	2.48493e-06
Cluster 1	Tmem86b	1.30931e-06	2.02416e-05
Cluster 1	Tnr	2.19377e-08	4.34489e-07
Cluster 1	Cgn	7.04561e-05	0.000809201
Cluster 1	Hpgds	1.15809e-18	5.09703e-17
Cluster 1	Dpp4	1.09403e-43	1.03181e-41
Cluster 1	Pdgfrl	5.50194e-10	1.25734e-08
Cluster 1	Sorcs2	4.39309e-11	1.13984e-09
Cluster 1	Wnk3	2.31968e-179	9.84484e-177
Cluster 1	Pla2g1b	2.34621e-26	1.38023e-24
Cluster 1	3930402G23Rik	3.42196e-05	0.000420665
Cluster 1	Gm11716	7.86937e-21	3.81173e-19
Cluster 1	Rap1gapos	9.51934e-17	3.73749e-15
Cluster 1	1700019D03Rik	2.24408e-13	6.95665e-12
Cluster 1	Mamld1	1.09644e-09	2.46457e-08
Cluster 1	Pon3	8.97559e-48	9.35613e-46
Cluster 1	Med13l	1.7663e-13	5.49465e-12
Cluster 1	Dut	4.37311e-22	2.23996e-20
Cluster 1	Edn3	1.13367e-68	1.8205e-66
Cluster 1	Mapk15	2.97841e-30	1.98839e-28
Cluster 1	Adh1	2.76089e-06	4.08068e-05
Cluster 1	Arsb	1.38819e-08	2.80551e-07
Cluster 1	St6gal1	8.77215e-07	1.3862e-05
Cluster 1	Asb4	1.04108e-71	1.76736e-69
Cluster 1	Hapln1	1.27902e-07	2.32164e-06
Cluster 1	Fbp1	4.30884e-17	1.71824e-15
Cluster 1	Gls	4.94579e-15	1.70997e-13
Cluster 1	Gpx7	5.98643e-07	9.70074e-06
Cluster 1	Tmed3	4.67194e-12	1.29514e-10
Cluster 1	Ssr4	1.24375e-09	2.77818e-08
Cluster 1	Vkorc1	2.67638e-19	1.22012e-17
Cluster 1	Rab37	6.54472e-11	1.6524e-09
Cluster 1	Cdh2	2.26374e-06	3.388e-05
Cluster 1	Ank2	1.68495e-08	3.36383e-07
Cluster 1	Eprs	4.56921e-05	0.000548459
Cluster 1	9530068E07Rik	7.08514e-05	0.000812694
Cluster 1	Tmem27	0	0
Cluster 1	Abhd14b	1.85441e-11	4.91888e-10
Cluster 1	Ctsd	3.01243e-15	1.0612e-13
Cluster 1	Polr2f	3.30961e-10	7.77258e-09
Cluster 1	Rnf130	1.46406e-57	2.00745e-55
Cluster 1	Mns1	2.85556e-07	4.86154e-06
Cluster 1	1300002E11Rik	2.3184e-13	7.17455e-12
Cluster 1	Cdyl2	9.00034e-08	1.66078e-06
Cluster 1	Gpx3	5.61297e-126	1.61373e-123
Cluster 1	Emc10	1.56931e-28	1.01351e-26
Cluster 1	Ikbip	2.08695e-08	4.14252e-07
Cluster 1	Bend7	2.82866e-08	5.55295e-07
Cluster 1	Lmo7	6.82179e-06	9.49988e-05
Cluster 1	Tceal3	2.22833e-05	0.000284121
Cluster 1	Pigt	4.14414e-07	6.88438e-06
Cluster 1	Abhd8	3.60669e-05	0.000440941
Cluster 1	Btg3	1.77144e-05	0.00022981
Cluster 1	Dock11	7.85272e-71	1.29606e-68
Cluster 1	Pde4d	2.11489e-31	1.46684e-29
Cluster 1	Glb1	1.0778e-06	1.68672e-05
Cluster 1	Rap1gap	6.00814e-07	9.72707e-06
Cluster 1	Npb	2.01291e-06	3.03811e-05
Cluster 1	Plet1	4.6083e-09	9.80226e-08
Cluster 1	Sorcs1	2.37459e-06	3.55092e-05
Cluster 1	Htatsf1	1.84201e-13	5.72018e-12
Cluster 1	Csad	1.81212e-10	4.37092e-09
Cluster 1	Hs3st1	5.74358e-09	1.21159e-07
Cluster 1	Hspb1	7.05633e-07	1.13315e-05
Cluster 1	Akap8l	1.57971e-05	0.000207046
Cluster 1	Fh1	8.70734e-10	1.96466e-08
Cluster 1	Taok3	1.0759e-08	2.21455e-07
Cluster 1	Bsg	1.56272e-24	8.65078e-23
Cluster 1	Arl4c	1.29153e-07	2.33959e-06
Cluster 1	Serpina10	4.88592e-25	2.73014e-23
Cluster 1	P3h4	2.85782e-18	1.22453e-16
Cluster 1	Cit	2.67381e-08	5.25788e-07
Cluster 1	Ppp1r9a	3.54858e-17	1.42463e-15
Cluster 1	Bri3	7.52757e-06	0.000104015
Cluster 1	Egfl7	6.94574e-16	2.56863e-14
Cluster 1	Dcn	1.99751e-10	4.81158e-09
Cluster 1	Aga	2.55614e-06	3.79378e-05
Cluster 1	Cpn1	1.1801e-11	3.18234e-10
Cluster 1	Card19	1.57501e-05	0.000206582
Cluster 1	Supt20	7.03639e-05	0.000808663
Cluster 1	2700033N17Rik	1.64575e-07	2.93649e-06
Cluster 1	Ergic3	7.00153e-05	0.000805176
Cluster 1	Tomm5	6.63954e-10	1.50572e-08
Cluster 1	Gng5	4.91839e-05	0.000583787
Cluster 1	Peg10	0	0
Cluster 1	Slc16a10	2.35776e-25	1.32997e-23
Cluster 1	Bphl	5.04128e-10	1.15502e-08
Cluster 1	Dohh	1.40733e-17	5.75357e-16
Cluster 1	Mesdc2	6.47142e-06	9.06151e-05
Cluster 1	Gm1673	2.60946e-07	4.49408e-06
Cluster 1	Tmsb15b2	1.81299e-164	6.59521e-162
Cluster 1	Nenf	1.57342e-08	3.15836e-07
Cluster 1	Tmsb15l	6.19578e-46	6.23954e-44
Cluster 1	Tmsb15b1	1.89961e-25	1.07494e-23
Cluster 1	Ugt2b34	8.6375e-07	1.36614e-05
Cluster 1	Adamts5	4.64454e-05	0.000556004
Cluster 1	Magi3	3.05334e-05	0.000380334
Cluster 1	Serpina1d	4.57359e-28	2.90122e-26
Cluster 1	Serpina1b	2.26107e-72	3.87535e-70
Cluster 1	Serpina1a	4.89043e-54	6.22657e-52
Cluster 1	Zfp36l1	8.78739e-06	0.000120489
Cluster 1	Gc	2.12202e-05	0.000271536
Cluster 1	Cdo1	9.31388e-28	5.82526e-26
Cluster 1	Shroom3	1.23831e-05	0.000165339
Cluster 1	Lrp8os2	3.02296e-09	6.50777e-08
Cluster 1	Igsf21	2.3815e-34	1.76876e-32
Cluster 1	Ccnd1	4.33675e-10	1.00133e-08
Cluster 1	Prox1	1.03036e-47	1.0678e-45
Cluster 1	Pcdh8	4.20692e-08	8.02874e-07
Cluster 1	Ccnd3	2.12135e-15	7.57775e-14
Cluster 1	Atxn10	1.38818e-12	4.02345e-11
Cluster 1	Tpm1	8.31203e-26	4.79489e-24
Cluster 1	Pbx1	1.00453e-17	4.15445e-16
Cluster 1	Ggh	2.01088e-09	4.43064e-08
Cluster 1	Bcl11a	1.20385e-06	1.87085e-05
Cluster 1	Tuba1c	9.04244e-09	1.87639e-07
Cluster 1	mt-Nd1	2.01608e-20	9.50706e-19
Cluster 1	Gm648	5.17245e-06	7.37002e-05
Cluster 1	Cdca7l	4.69358e-05	0.000560369
Cluster 1	Mfap2	9.03909e-07	1.42712e-05
Cluster 1	Rcn3	4.04785e-13	1.2355e-11
Cluster 1	Ncstn	6.74556e-07	1.08814e-05
Cluster 1	Cyba	3.38093e-05	0.000416195
Cluster 1	A330069E16Rik	8.28434e-05	0.000942965
Cluster 1	Emid1	5.41376e-11	1.39049e-09
Cluster 1	Plac1	1.59421e-07	2.84737e-06
Cluster 1	Srgap2	1.04964e-07	1.92886e-06
Cluster 1	Lrpap1	2.7375e-52	3.16857e-50
Cluster 1	Exosc8	1.99995e-05	0.000257394
Cluster 1	2700049A03Rik	8.73604e-05	0.000991847
Cluster 1	Tfpi	1.42711e-07	2.56693e-06
Cluster 1	Tacc2	2.14494e-06	3.22103e-05
Cluster 1	Ccnd2	3.18285e-89	6.59701e-87
Cluster 1	Nfic	3.11192e-05	0.000387089
Cluster 1	Rpa3	7.05106e-11	1.77021e-09
Cluster 1	Galns	7.23941e-11	1.81479e-09
Cluster 1	Rbm24	1.98123e-12	5.65953e-11
Cluster 1	Nxn	6.20066e-12	1.7083e-10
Cluster 1	Nefl	1.19474e-10	2.92128e-09
Cluster 1	Reep6	3.55999e-12	9.94621e-11
Cluster 1	Hsbp1l1	5.1296e-11	1.32132e-09
Cluster 1	Asph	2.88869e-19	1.31355e-17
Cluster 1	Sstr2	4.76055e-10	1.09211e-08
Cluster 1	Atp5c1	1.74565e-07	3.09922e-06
Cluster 1	Zbed3	2.9231e-05	0.000365901
Cluster 1	Oxtr	8.58147e-07	1.35848e-05
Cluster 1	Tmem176a	2.44061e-06	3.64355e-05
Cluster 1	Lrrn3	2.36936e-07	4.12038e-06
Cluster 1	Bex1	1.81566e-15	6.5382e-14
Cluster 1	Appl1	3.2022e-05	0.000396935
Cluster 1	Pdcd4	1.25626e-09	2.80261e-08
Cluster 1	Hnf1aos1	1.54425e-05	0.000202996
Cluster 1	Tmed1	1.52547e-07	2.73556e-06
Cluster 1	Cpne5	9.36658e-06	0.000127779
Cluster 1	Auts2	4.05099e-191	1.90023e-188
Cluster 1	Sct	2.89506e-115	7.81885e-113
Cluster 1	Mest	1.93827e-12	5.5546e-11
Cluster 1	Sin3b	1.13286e-09	2.53683e-08
Cluster 1	Lmo4	9.28548e-12	2.53855e-10
Cluster 1	Plekha5	4.96408e-06	7.09581e-05
Cluster 1	Bcl7c	5.94065e-08	1.11819e-06
Cluster 1	Iqsec1	5.69412e-06	8.04261e-05
Cluster 1	Nefm	6.33342e-190	2.8947e-187
Cluster 1	Prox1os	2.8895e-12	8.11108e-11
Cluster 1	Wasl	1.05418e-11	2.85573e-10
Cluster 1	Pamr1	8.21458e-22	4.1598e-20
Cluster 1	Cacng4	3.4826e-10	8.14662e-09
Cluster 1	Nudt11	4.12137e-97	9.18293e-95
Cluster 1	Pla2g12a	2.43844e-15	8.64121e-14
Cluster 1	Arx	0	0
Cluster 1	Slc25a33	2.10275e-36	1.68078e-34
Cluster 1	Gm16188	1.23592e-05	0.000165145
Cluster 1	Gm15972	3.56397e-05	0.000436018
Cluster 2	Yipf5	2.94973e-05	0.000368564
Cluster 2	Trpm5	5.46596e-10	1.25072e-08
Cluster 2	Blcap	3.82032e-21	1.88635e-19
Cluster 2	Dlc1	5.52944e-10	1.262e-08
Cluster 2	Sgpl1	1.02744e-06	1.61357e-05
Cluster 2	Ptprz1	8.87132e-21	4.2854e-19
Cluster 2	Aacs	7.02157e-08	1.3092e-06
Cluster 2	Srp54b	1.85992e-05	0.000240763
Cluster 2	Prkar2b	3.06767e-16	1.15118e-14
Cluster 2	Hadh	0	0
Cluster 2	Tshz1	5.83687e-52	6.62689e-50
Cluster 2	Fbxl17	4.36154e-11	1.1333e-09
Cluster 2	Adam22	3.32337e-07	5.59387e-06
Cluster 2	Cyb5a	1.21408e-06	1.88347e-05
Cluster 2	Aldh9a1	7.60263e-08	1.41458e-06
Cluster 2	Galnt10	9.10366e-06	0.000124538
Cluster 2	Mapt	8.80176e-112	2.30723e-109
Cluster 2	Pcbp3	4.65578e-10	1.06945e-08
Cluster 2	Acyp2	1.35119e-38	1.14147e-36
Cluster 2	Vegfa	6.26869e-26	3.63972e-24
Cluster 2	Ikzf2	6.65992e-05	0.000767872
Cluster 2	Acvr1c	9.52862e-59	1.33738e-56
Cluster 2	Gm12524	1.51571e-06	2.31712e-05
Cluster 2	Tmod1	1.05025e-10	2.59649e-09
Cluster 2	Slc16a9	2.29734e-09	5.01838e-08
Cluster 2	Kctd8	1.46163e-05	0.000193132
Cluster 2	Tmem214	6.29005e-05	0.000728526
Cluster 2	Tssc4	1.68083e-50	1.86092e-48
Cluster 2	Copz1	1.673e-09	3.69989e-08
Cluster 2	Gip	1.03436e-250	6.82867e-248
Cluster 2	Cytip	6.76662e-49	7.35457e-47
Cluster 2	Gm26682	4.95995e-06	7.09559e-05
Cluster 2	Ntf3	3.53611e-28	2.25111e-26
Cluster 2	St8sia5	2.73382e-07	4.68111e-06
Cluster 2	D8Ertd738e	2.9033e-06	4.28405e-05
Cluster 2	Rbp2	2.36114e-11	6.21673e-10
Cluster 2	BC031181	1.32008e-15	4.77291e-14
Cluster 2	Plppr1	2.22625e-52	2.59365e-50
Cluster 2	Arhgdig	4.51092e-10	1.03751e-08
Cluster 2	Uggt1	1.72644e-14	5.70943e-13
Cluster 2	Robo2	2.8225e-12	7.93551e-11
Cluster 2	Hyou1	1.26037e-38	1.06982e-36
Cluster 2	Cdhr1	6.12991e-16	2.27637e-14
Cluster 2	Tmem229b	1.11348e-09	2.49972e-08
Cluster 2	Dubr	8.68768e-05	0.000986985
Cluster 2	Cyp51	1.20046e-07	2.19243e-06
Cluster 2	Slc2a2	6.38775e-203	3.16282e-200
Cluster 2	Sytl4	1.92818e-306	1.56226e-303
Cluster 2	P2ry1	1.63654e-133	5.02954e-131
Cluster 2	Nnat	0	0
Cluster 2	Tmed9	5.61755e-18	2.3624e-16
Cluster 2	Derl2	3.92094e-42	3.52984e-40
Cluster 2	Tmed2	5.71577e-44	5.44832e-42
Cluster 2	Ssr3	4.66535e-43	4.3088e-41
Cluster 2	Gm10320	2.73663e-05	0.000344495
Cluster 2	Ins2	0	0
Cluster 2	Ins1	0	0
Cluster 2	Nrep	1.23391e-16	4.77104e-15
Cluster 2	Ero1lb	1.24872e-141	3.90499e-139
Cluster 2	Crhr2	2.90769e-19	1.31882e-17
Cluster 2	Slc25a29	7.65481e-07	1.22424e-05
Cluster 2	Mpp3	3.84059e-22	1.9843e-20
Cluster 2	Fbxl2	7.66492e-14	2.43977e-12
Cluster 2	Dlk1	0	0
Cluster 2	Serp1	7.27293e-69	1.17854e-66
Cluster 2	Dnajc3	2.23892e-44	2.14563e-42
Cluster 2	Pappa2	1.81684e-07	3.216e-06
Cluster 2	Idh3a	1.34605e-11	3.61346e-10
Cluster 2	Nedd8	3.41137e-07	5.73657e-06
Cluster 2	Acly	2.89298e-102	7.26301e-100
Cluster 2	Tmem160	3.31715e-07	5.58868e-06
Cluster 2	Fkbp11	1.03858e-31	7.28963e-30
Cluster 2	Gpr45	7.78867e-17	3.07834e-15
Cluster 2	Sdf2l1	3.16236e-279	2.25476e-276
Cluster 2	Creld2	2.64516e-142	8.41964e-140
Cluster 2	Phactr1	2.53562e-48	2.69032e-46
Cluster 2	Igsf1	5.79474e-13	1.74478e-11
Cluster 2	Pcx	9.02413e-13	2.67646e-11
Cluster 2	Oat	3.09038e-15	1.08651e-13
Cluster 2	Dnah7a	5.6615e-06	8.00923e-05
Cluster 2	Pag1	2.08809e-05	0.000267579
Cluster 2	Galnt18	1.6285e-16	6.24259e-15
Cluster 2	Pfkfb2	2.11141e-07	3.70068e-06
Cluster 2	Slc30a8	7.69472e-06	0.00010616
Cluster 2	Cycs	1.12213e-07	2.0557e-06
Cluster 2	Gga2	6.20088e-08	1.16348e-06
Cluster 2	Cdk5rap3	1.98355e-05	0.000255468
Cluster 2	Smim1	3.84047e-15	1.33184e-13
Cluster 2	Ficd	3.33452e-08	6.4747e-07
Cluster 2	G6pc2	1.64285e-112	4.37071e-110
Cluster 2	Nucb2	7.45645e-44	7.06974e-42
Cluster 2	Pdia6	2.24766e-147	7.41935e-145
Cluster 2	Mtfr1l	1.5203e-21	7.61215e-20
Cluster 2	Prkcb	1.1121e-15	4.0291e-14
Cluster 2	Snd1	4.59463e-11	1.1904e-09
Cluster 2	Psmb2	6.28326e-05	0.000728213
Cluster 2	Ppp2r2b	1.86963e-18	8.14821e-17
Cluster 2	Ppp1r1a	0	0
Cluster 2	Tns3	1.73602e-05	0.000225544
Cluster 2	Dct	7.19682e-09	1.50921e-07
Cluster 2	Loxl2	4.94834e-07	8.107e-06
Cluster 2	Igfbp7	1.83207e-06	2.77222e-05
Cluster 2	Hsp90b1	1.35287e-77	2.52378e-75
Cluster 2	Pdia4	7.16466e-53	8.514e-51
Cluster 2	Ffar1	4.31984e-32	3.08005e-30
Cluster 2	Vps8	2.42401e-07	4.2072e-06
Cluster 2	Guk1	4.79907e-23	2.54593e-21
Cluster 2	Kdelr2	1.5423e-06	2.35373e-05
Cluster 2	Sesn3	1.93702e-05	0.000249836
Cluster 2	C1qa	5.15781e-08	9.77024e-07
Cluster 2	Scg2	5.88071e-82	1.17779e-79
Cluster 2	Srm	2.61743e-09	5.67588e-08
Cluster 2	Hist1h2bc	7.49399e-07	1.20018e-05
Cluster 2	Ddost	3.63201e-08	6.99143e-07
Cluster 2	Ssr2	3.76811e-07	6.30671e-06
Cluster 2	Ppa1	5.83197e-11	1.48932e-09
Cluster 2	Glrx5	1.5856e-09	3.51534e-08
Cluster 2	Lman1	4.33719e-14	1.40055e-12
Cluster 2	Trappc9	3.861e-06	5.60443e-05
Cluster 2	Copa	1.0443e-05	0.000141234
Cluster 2	Tmem258	9.66204e-18	4.00525e-16
Cluster 2	Sec11c	4.156e-14	1.34448e-12
Cluster 2	Zfp568	1.28604e-07	2.33202e-06
Cluster 2	Plpp5	4.94857e-06	7.085e-05
Cluster 2	Atp8b1	4.28858e-06	6.18979e-05
Cluster 2	Tmem65	1.44381e-14	4.80148e-13
Cluster 2	Spcs3	1.12763e-08	2.31301e-07
Cluster 2	Rrbp1	1.5181e-20	7.25472e-19
Cluster 2	Sec61a1	1.00265e-15	3.65484e-14
Cluster 2	Copb2	2.0247e-06	3.05332e-05
Cluster 2	Rpn2	1.98859e-21	9.92905e-20
Cluster 2	Gfpt1	2.46055e-19	1.1246e-17
Cluster 2	Mia3	7.1529e-06	9.92222e-05
Cluster 2	Sec24d	1.66853e-11	4.45233e-10
Cluster 2	Pkp4	7.00977e-08	1.30837e-06
Cluster 2	Ly6h	3.36304e-06	4.9096e-05
Cluster 2	Nfasc	2.29498e-05	0.000291992
Cluster 2	Hspa5	5.91371e-160	2.10824e-157
Cluster 2	Fkbp2	1.39451e-40	1.21255e-38
Cluster 2	P4hb	1.45451e-25	8.33656e-24
Cluster 2	Manf	4.30166e-152	1.44674e-149
Cluster 2	Dad1	1.54925e-23	8.44505e-22
Cluster 2	Rps6ka2	3.42166e-07	5.74846e-06
Cluster 2	Ticam1	1.0303e-06	1.61665e-05
Cluster 2	Sec61g	3.52591e-168	1.36629e-165
Cluster 2	Th	1.04353e-10	2.58347e-09
Cluster 2	Magt1	8.51808e-45	8.34257e-43
Cluster 2	Stt3a	1.61123e-23	8.75616e-22
Cluster 2	Aqp4	7.20138e-06	9.98169e-05
Cluster 2	Krtcap2	6.52759e-46	6.53676e-44
Cluster 2	Dpf3	1.78186e-06	2.70082e-05
Cluster 2	Dnajb11	1.21032e-74	2.17919e-72
Cluster 2	Slc35b1	1.93491e-34	1.45527e-32
Cluster 2	Papss2	1.61983e-97	3.65486e-95
Cluster 2	Slc16a6	4.41109e-10	1.01718e-08
Cluster 2	Srp9	1.64717e-19	7.54777e-18
Cluster 2	Cdk2ap2	9.49988e-40	8.18046e-38
Cluster 2	Cyb5b	2.19525e-12	6.23094e-11
Cluster 2	Uba5	2.24807e-11	5.93657e-10
Cluster 2	Ufm1	8.71002e-14	2.75766e-12
Cluster 2	Mdh1	9.63538e-06	0.000131107
Cluster 2	Entpd7	1.02596e-05	0.000139071
Cluster 2	Uqcrq	9.42373e-28	5.87335e-26
Cluster 2	Surf4	1.49541e-35	1.15894e-33
Cluster 2	Casc4	3.57977e-10	8.36296e-09
Cluster 2	Rpia	7.6345e-13	2.27948e-11
Cluster 2	Ccdc167	1.52184e-07	2.7318e-06
Cluster 2	Slc38a10	6.39755e-05	0.000740496
Cluster 2	Alox5ap	1.69309e-05	0.000220287
Cluster 2	Il1r1	1.03082e-11	2.79672e-10
Cluster 2	Fmn2	4.3832e-05	0.000527553
Cluster 2	Stra13	9.26147e-07	1.46094e-05
Cluster 2	Ptprn	6.75686e-05	0.000778043
Cluster 2	Ggcx	5.37299e-05	0.000630687
Cluster 2	Cdh1	2.41314e-23	1.29561e-21
Cluster 2	Cope	7.5267e-14	2.40006e-12
Cluster 2	Chchd10	2.18953e-09	4.78875e-08
Cluster 2	Atp5j2	6.03133e-05	0.000701294
Cluster 2	Iapp	0	0
Cluster 2	Cox8a	5.34347e-07	8.73029e-06
Cluster 2	Fkbp9	1.72479e-06	2.61888e-05
Cluster 2	Canx	3.77368e-42	3.41451e-40
Cluster 2	Ndufc2	1.55333e-14	5.15607e-13
Cluster 2	Rpl36al	5.78159e-43	5.28496e-41
Cluster 2	Slc16a12	5.65901e-06	8.00923e-05
Cluster 2	Mettl1	3.08993e-08	6.03264e-07
Cluster 2	Ostc	4.32458e-89	8.86042e-87
Cluster 2	Vimp	1.26208e-37	1.04151e-35
Cluster 2	H13	5.897e-10	1.34074e-08
Cluster 2	Mpp6	1.86324e-09	4.11042e-08
Cluster 2	Prep	1.58757e-05	0.000207924
Cluster 2	Sdk2	6.20569e-14	1.98951e-12
Cluster 2	Chrna3	1.19203e-14	3.98649e-13
Cluster 2	Nebl	5.60802e-10	1.2783e-08
Cluster 2	Herpud1	2.49077e-11	6.54839e-10
Cluster 2	Cpox	7.90468e-07	1.26142e-05
Cluster 2	Atp2a3	1.04351e-18	4.60409e-17
Cluster 2	Suco	5.51403e-07	8.99246e-06
Cluster 2	Kirrel3os	6.70467e-07	1.08252e-05
Cluster 2	4833439L19Rik	5.18677e-22	2.64155e-20
Cluster 2	Chrnb4	3.49116e-17	1.40792e-15
Cluster 2	Cda	1.36736e-05	0.000181079
Cluster 2	Fam151a	8.7343e-100	2.1039e-97
Cluster 2	Wfs1	7.72169e-32	5.48363e-30
Cluster 2	Noct	4.13352e-13	1.25949e-11
Cluster 2	Memo1	2.19986e-10	5.2776e-09
Cluster 2	Fbxo16	4.06682e-10	9.42667e-09
Cluster 2	C2cd4b	0	0
Cluster 2	Klf9	2.04156e-09	4.48716e-08
Cluster 2	Kras	2.53713e-05	0.000320513
Cluster 2	Nme1	1.69687e-13	5.2879e-12
Cluster 2	Vamp7	1.52755e-06	2.33322e-05
Cluster 2	Dnajc10	3.4032e-22	1.76343e-20
Cluster 2	Fam174b	9.05992e-15	3.05858e-13
Cluster 2	Crot	3.26924e-78	6.26605e-76
Cluster 2	S100a10	7.25093e-25	4.02641e-23
Cluster 2	Fdps	4.73374e-11	1.22466e-09
Cluster 2	Srprb	3.5882e-10	8.37169e-09
Cluster 2	Tspan5	8.96472e-09	1.86243e-07
Cluster 2	Mvd	2.47046e-07	4.27948e-06
Cluster 2	Erp44	1.01696e-16	3.9753e-15
Cluster 2	Cdk8	2.74491e-05	0.000344806
Cluster 2	Gm37035	6.80255e-16	2.5209e-14
Cluster 2	Cited4	1.65237e-20	7.87527e-19
Cluster 2	Slc24a2	2.71435e-16	1.03163e-14
Cluster 2	Gm11789	2.44125e-05	0.000309277
Cluster 2	Slc39a5	5.17123e-05	0.000608832
Cluster 2	Aldh5a1	3.05171e-08	5.9711e-07
Cluster 2	Cntfr	1.2219e-17	5.01854e-16
Cluster 2	Ptpru	2.32586e-10	5.57237e-09
Cluster 2	Dfna5	1.42552e-06	2.18862e-05
Cluster 2	4930523C07Rik	1.08103e-05	0.000145759
Cluster 2	Arhgap36	1.06668e-62	1.54582e-60
Cluster 2	Prss53	3.38981e-43	3.14705e-41
Cluster 2	Derl3	7.7756e-33	5.61134e-31
Cluster 2	Zc3h3	4.97381e-62	7.14986e-60
Cluster 2	Npy	0	0
Cluster 2	Itpkb	2.36215e-47	2.43383e-45
Cluster 2	Phlda2	8.33204e-35	6.29316e-33
Cluster 2	Tmem215	5.40789e-45	5.32573e-43
Cluster 2	C2cd4a	2.03197e-57	2.76488e-55
Cluster 2	Col6a6	6.43415e-12	1.76989e-10
Cluster 2	Adam32	3.82188e-05	0.000465017
Cluster 2	Ffar3	3.18173e-07	5.39623e-06
Cluster 2	Ntrk2	9.38067e-06	0.000127837
Cluster 2	Gm43948	1.26813e-12	3.68752e-11
Cluster 2	Ubash3b	4.45109e-10	1.02507e-08
Cluster 2	Lmo2	2.61951e-06	3.87814e-05
Cluster 2	Rims3	1.13468e-25	6.52441e-24
Cluster 2	Scnn1b	3.89841e-14	1.26805e-12
Cluster 2	Col6a3	8.3546e-78	1.58426e-75
Cluster 2	Bace2	2.99098e-71	5.02965e-69
Cluster 2	Krt27	9.63538e-07	1.51813e-05
Cluster 2	Clec12b	6.45238e-06	9.04196e-05
Cluster 2	Fam20a	5.7485e-08	1.08546e-06
Cluster 2	Syndig1l	5.31331e-56	7.06789e-54
Cluster 2	Rasgef1c	1.12656e-06	1.75686e-05
Cluster 2	Gm43950	1.11313e-06	1.73896e-05
Cluster 2	Phactr3	3.83954e-06	5.57781e-05
Cluster 2	Sftpd	1.80301e-06	2.73056e-05
Cluster 2	Slc2a6	6.02846e-05	0.000701294
Cluster 2	Gm26911	1.32523e-08	2.68435e-07
Cluster 2	Ibtk	7.7301e-05	0.000884397
Cluster 2	Lyve1	1.54985e-25	8.85448e-24
Cluster 2	Dpp3	2.50867e-07	4.34147e-06
Cluster 2	Tubb5	3.53667e-14	1.15672e-12
Cluster 2	Ctnnbip1	1.11785e-08	2.29558e-07
Cluster 2	Celsr1	3.65798e-08	7.03382e-07
Cluster 2	Oaf	5.25498e-54	6.59648e-52
Cluster 2	Slc6a6	2.98841e-12	8.37553e-11
Cluster 2	Pdia3	5.42078e-41	4.78344e-39
Cluster 2	Nans	3.1523e-05	0.000391293
Cluster 2	Spc25	1.2417e-27	7.63216e-26
Cluster 2	Slc2a5	1.47931e-08	2.98288e-07
Cluster 2	Edem1	1.17029e-16	4.54474e-15
Cluster 2	Robo1	4.09567e-05	0.000495287
Cluster 2	Lman2	1.15146e-10	2.82711e-09
Cluster 2	2010107E04Rik	5.78385e-07	9.40668e-06
Cluster 2	Slc38a4	9.90514e-12	2.69145e-10
Cluster 2	Mif	5.87824e-07	9.53409e-06
Cluster 2	Gucy2c	1.31236e-05	0.000174574
Cluster 2	Smim24	2.6754e-08	5.25788e-07
Cluster 2	Calr	1.81735e-170	7.36232e-168
Cluster 2	Akr1b3	8.74617e-06	0.000120016
Cluster 2	Glrx	4.94931e-05	0.000586189
Cluster 2	Gapdh	5.91687e-05	0.000688884
Cluster 2	Anapc16	1.96099e-20	9.2718e-19
Cluster 2	Cox6b2	3.30854e-07	5.58473e-06
Cluster 2	Eif4g2	7.28414e-06	0.000100886
Cluster 2	Tbc1d22b	6.54162e-05	0.0007557
Cluster 2	Hnrnpa3	6.72314e-08	1.25618e-06
Cluster 2	Cox7b	1.42741e-06	2.18964e-05
Cluster 2	Fzd7	1.30318e-07	2.3559e-06
Cluster 2	Psme4	4.08729e-05	0.00049461
Cluster 2	Atp7a	1.28113e-13	4.00635e-12
Cluster 2	Sntg1	1.00492e-12	2.96568e-11
Cluster 2	Itpa	5.74857e-07	9.35783e-06
Cluster 2	Lin7a	6.7312e-05	0.00077559
Cluster 2	Orc6	1.64829e-18	7.21885e-17
Cluster 2	Derl1	1.6213e-08	3.25048e-07
Cluster 3	Hspd1	9.61614e-17	3.7672e-15
Cluster 3	Cct7	2.235e-20	1.05116e-18
Cluster 3	Zfp706	1.92119e-07	3.38726e-06
Cluster 3	Hdgf	3.22303e-07	5.45588e-06
Cluster 3	Tox	4.10666e-08	7.84578e-07
Cluster 3	Hspa8	9.12244e-128	2.6657e-125
Cluster 3	Hsp90aa1	4.33933e-123	1.20857e-120
Cluster 3	Pkia	1.41389e-06	2.17264e-05
Cluster 3	2310001H17Rik	4.29568e-05	0.000518069
Cluster 3	Cacybp	3.87345e-21	1.9073e-19
Cluster 3	Nedd4	2.73371e-07	4.68111e-06
Cluster 3	Cct3	2.97251e-06	4.37531e-05
Cluster 3	Ahsa1	2.48433e-21	1.23009e-19
Cluster 3	Ncor1	2.61336e-05	0.000329458
Cluster 3	St13	4.45875e-23	2.37956e-21
Cluster 3	Rsrp1	3.02491e-10	7.14158e-09
Cluster 3	PISD	7.84791e-05	0.000896724
Cluster 3	Mid1ip1	1.17965e-13	3.69547e-12
Cluster 3	0610011F06Rik	1.17662e-10	2.88093e-09
Cluster 3	Eif4a2	1.59965e-30	1.08007e-28
Cluster 3	Lrpprc	4.05883e-128	1.20581e-125
Cluster 3	Ubr2	5.26149e-05	0.000618641
Cluster 3	Gclm	7.31423e-06	0.000101224
Cluster 3	Puf60	5.428e-05	0.000635287
Cluster 3	Basp1	4.05293e-22	2.08796e-20
Cluster 3	Naf1	8.6402e-06	0.000118653
Cluster 3	Hsph1	3.61682e-09	7.7581e-08
Cluster 3	Ift74	3.97419e-07	6.62675e-06
Cluster 3	Gde1	4.46949e-19	2.01693e-17
Cluster 3	Pam	2.44228e-90	5.18257e-88
Cluster 3	Trim35	1.33461e-06	2.05968e-05
Cluster 3	Ank3	1.59075e-07	2.84404e-06
Cluster 3	Snrpn	2.78063e-15	9.81916e-14
Cluster 3	Shisa5	8.47077e-07	1.34573e-05
Cluster 3	Sim1	6.76318e-05	0.000778268
Cluster 3	Tmx1	6.66328e-15	2.27971e-13
Cluster 3	Trp53i13	2.08613e-05	0.00026752
Cluster 3	Id2	5.48472e-34	4.02326e-32
Cluster 3	Bdnf	2.53109e-09	5.49533e-08
Cluster 3	Fam213a	9.61932e-28	5.95363e-26
Cluster 3	Gpc4	4.04849e-14	1.31208e-12
Cluster 3	Triqk	8.5452e-07	1.35514e-05
Cluster 3	Gprasp1	1.68477e-20	8.00827e-19
Cluster 3	Actr3	3.0596e-08	5.97997e-07
Cluster 3	Eif5	1.0636e-10	2.61859e-09
Cluster 3	Tnrc6b	1.08482e-15	3.93826e-14
Cluster 3	Glud1	4.05173e-234	2.57936e-231
Cluster 3	Aplp1	1.15057e-42	1.04637e-40
Cluster 3	Pcdh15	1.34273e-08	2.7167e-07
Cluster 3	Pgrmc1	5.18205e-119	1.42108e-116
Cluster 3	Usp29	4.3604e-22	2.23989e-20
Cluster 3	Peg3	7.69115e-185	3.34377e-182
Cluster 3	Dnajc12	6.72573e-68	1.06094e-65
Cluster 3	Cbx6	1.53175e-11	4.09961e-10
Cluster 3	Met	9.91432e-11	2.4579e-09
Cluster 3	Irak2	5.22581e-09	1.10629e-07
Cluster 3	Pak6	4.62317e-08	8.78549e-07
Cluster 3	Mpped2	2.4102e-14	7.95589e-13
Cluster 3	Stard5	4.26019e-13	1.29385e-11
Cluster 3	Glul	2.17468e-15	7.75273e-14
Cluster 3	C1galt1c1	5.91671e-05	0.000688884
Cluster 3	Usp18	5.85987e-19	2.61785e-17
Cluster 3	Cep126	1.09768e-05	0.00014778
Cluster 3	Ppp1r14c	8.09511e-13	2.40894e-11
Cluster 3	Eif1b	5.12171e-07	8.38333e-06
Cluster 3	Akr1c19	8.59592e-16	3.14625e-14
Cluster 3	Ngfrap1	1.13472e-13	3.56099e-12
Cluster 3	Hspa4l	4.94726e-13	1.49466e-11
Cluster 3	Uchl1	4.9192e-05	0.000583787
Cluster 3	Drc1	1.68612e-14	5.58644e-13
Cluster 3	Tmem106c	1.37804e-06	2.12303e-05
Cluster 3	Gm43194	2.41702e-18	1.04571e-16
Cluster 3	Rab3c	6.16035e-08	1.15709e-06
Cluster 3	Ngf	6.62961e-06	9.26119e-05
Cluster 3	Arg1	8.18205e-32	5.7875e-30
Cluster 3	Plekha1	4.7218e-05	0.000562608
Cluster 3	Pigp	2.30735e-09	5.03408e-08
Cluster 3	Dusp10	7.03032e-81	1.37709e-78
Cluster 3	Gstt1	9.36923e-06	0.000127779
Cluster 3	Cd200	3.16075e-90	6.62828e-88
Cluster 3	Pon2	9.23296e-13	2.73384e-11
Cluster 3	Wfdc16	1.12319e-05	0.000150821
Cluster 3	2610035D17Rik	8.7237e-19	3.86816e-17
Cluster 3	Lamp1	9.75742e-09	2.01303e-07
Cluster 3	Fam172a	1.63474e-08	3.2704e-07
Cluster 3	Gnai1	4.25107e-49	4.67749e-47
Cluster 3	A1cf	2.73784e-36	2.17866e-34
Cluster 3	Mum1l1	2.25247e-20	1.05659e-18
Cluster 3	Smoc1	2.13543e-07	3.73909e-06
Cluster 3	Slc25a43	1.49774e-06	2.29358e-05
Cluster 3	Proc	4.81638e-14	1.54688e-12
Cluster 3	Camk2d	1.89182e-08	3.76779e-07
Cluster 3	2610002M06Rik	1.74439e-11	4.64087e-10
Cluster 3	Rp9	2.77555e-05	0.000348164
Cluster 3	Zcchc16	3.39085e-15	1.18746e-13
Cluster 3	Sh3bp4	1.32211e-05	0.000175739
Cluster 3	Ncoa7	5.35079e-43	4.91638e-41
Cluster 3	Plin2	9.36748e-15	3.15643e-13
Cluster 3	Sult1d1	1.62635e-11	4.34628e-10
Cluster 3	Ctsb	1.94684e-20	9.22937e-19
Cluster 3	Erlec1	3.46852e-05	0.000425801
Cluster 3	Gap43	1.6375e-16	6.26361e-15
Cluster 3	Hdac11	6.46992e-11	1.63816e-09
Cluster 3	Gast	0	0
Cluster 3	Zfp395	4.93801e-08	9.3738e-07
Cluster 3	Zwint	1.91364e-12	5.49284e-11
Cluster 3	Tro	6.48187e-06	9.06903e-05
Cluster 3	Slc25a5	2.63407e-224	1.61904e-221
Cluster 3	Sox6	5.89308e-09	1.23873e-07
Cluster 3	Pik3c2g	4.72758e-07	7.78828e-06
Cluster 3	Gnl3	1.32569e-05	0.000176083
Cluster 3	Scn3b	4.86279e-05	0.000578247
Cluster 3	Gpr85	7.31132e-09	1.53142e-07
Cluster 3	Cpm	1.01648e-19	4.68187e-18
Cluster 3	Epha4	5.86571e-08	1.10525e-06
Cluster 3	Slc40a1	8.20787e-16	3.0166e-14
Cluster 3	Tfap4	6.21872e-06	8.75583e-05
Cluster 3	Alcam	2.04529e-60	2.91659e-58
Cluster 3	Btbd3	8.37373e-07	1.33269e-05
Cluster 3	Exosc7	6.15472e-12	1.69827e-10
Cluster 3	Neu1	2.95058e-05	0.000368564
Cluster 3	Avp	1.75141e-18	7.65168e-17
Cluster 3	Epha3	1.97366e-12	5.64696e-11
Cluster 3	Akap17b	5.32357e-71	8.86848e-69
Cluster 3	Vat1	1.47951e-05	0.000195205
Cluster 3	mt-Cytb	9.1158e-06	0.000124608
Cluster 3	Htra2	8.24264e-07	1.313e-05
Cluster 3	Gm16638	3.37809e-05	0.000416133
Cluster 3	Med28	3.72482e-12	1.03904e-10
Cluster 3	Rad23a	2.73949e-07	4.68631e-06
Cluster 3	Pfn2	1.24937e-11	3.35897e-10
Cluster 3	Ubl3	5.01459e-05	0.000592739
Cluster 3	Zbtb20	4.06104e-30	2.691e-28
Cluster 3	Maged1	8.00418e-06	0.000110258
Cluster 3	Cpe	8.70207e-37	7.05065e-35
Cluster 3	Fam183b	2.82485e-13	8.69654e-12
Cluster 3	Gnas	2.89674e-16	1.09163e-14
Cluster 3	Tusc3	5.4163e-05	0.000634334
Cluster 3	Scg3	9.54902e-08	1.75838e-06
Cluster 3	Slc25a4	1.68905e-07	3.01073e-06
Cluster 3	Pcsk1n	3.40629e-37	2.78519e-35
Cluster 3	Tspan7	5.06296e-08	9.60077e-07
Cluster 3	Slc38a5	0	0
Cluster 3	Mageh1	2.05189e-10	4.92923e-09
Cluster 3	Pcbd1	4.84579e-09	1.02951e-07
Cluster 3	Mdm1	2.95271e-05	0.000368572
Cluster 3	Gprasp2	6.11097e-38	5.0901e-36
Cluster 3	Ocrl	1.21867e-44	1.18704e-42
Cluster 3	Hap1	6.53453e-53	7.81731e-51
Cluster 3	Pja1	4.23448e-11	1.1035e-09
Cluster 3	Rragb	5.09747e-20	2.37239e-18
Cluster 3	Thra	5.50786e-07	8.99062e-06
Cluster 3	BC048546	1.61994e-56	2.18753e-54
Cluster 3	Dpp6	1.40359e-06	2.15867e-05
Cluster 3	Dmd	2.27461e-07	3.96334e-06
Cluster 3	Myo18a	3.78959e-05	0.000461403
Cluster 3	Npy1r	2.07032e-07	3.63581e-06
Cluster 3	Mbnl2	9.55011e-49	1.02549e-46
Cluster 3	Hspa1a	2.73481e-18	1.17465e-16
Cluster 3	Sesn2	2.11505e-21	1.0531e-19
Cluster 3	Ndufa6	8.74873e-09	1.81968e-07
Cluster 3	Pnck	4.60095e-07	7.58667e-06
Cluster 3	Nudc	4.27897e-11	1.11347e-09
Cluster 3	Slc5a9	4.25715e-07	7.04584e-06
Cluster 3	Phactr4	3.47562e-06	5.06979e-05
Cluster 3	Fkbp4	1.6926e-05	0.000220287
Cluster 3	Bex4	7.24896e-11	1.81479e-09
Cluster 3	Tmem9	8.42545e-09	1.75448e-07
Cluster 3	Mgst3	1.9286e-18	8.38472e-17
Cluster 3	Cdk5	2.35713e-05	0.000299259
Cluster 3	Ffar4	2.52851e-10	6.03356e-09
Cluster 3	Rbp4	6.31091e-58	8.7203e-56
Cluster 3	Isl1	6.9007e-28	4.34646e-26
Cluster 3	Ppy	1.15611e-41	1.03556e-39
Cluster 3	Pyy	6.05164e-102	1.4982e-99
Cluster 3	Meis2	3.60947e-36	2.8595e-34
Cluster 3	Rai2	1.10628e-13	3.47786e-12
Cluster 3	Fam174a	3.97645e-05	0.000481851
Cluster 3	Ncam1	8.52568e-07	1.35325e-05
Cluster 3	Crip1	1.05408e-05	0.000142449
Cluster 3	Zcchc18	5.74888e-67	8.83394e-65
Cluster 3	Sphkap	6.92685e-35	5.25409e-33
Cluster 3	Hspe1	1.75749e-26	1.04077e-24
Cluster 3	Sgms1	1.7984e-11	4.77743e-10
Cluster 3	Gpr119	2.5126e-09	5.46183e-08
Cluster 3	Camk2b	6.80792e-07	1.09638e-05
Cluster 3	Itm2c	1.68098e-44	1.62845e-42
Cluster 3	Cd47	5.34633e-23	2.82784e-21
Cluster 3	Ncald	3.42275e-08	6.63158e-07
Cluster 3	Ifi35	7.91454e-05	0.000902601
Cluster 3	Atraid	1.03383e-21	5.22039e-20
Cluster 3	Maged2	3.00791e-16	1.13114e-14
Cluster 3	Rbbp7	9.26548e-21	4.46371e-19
Cluster 3	Sdf4	1.68053e-09	3.71196e-08
Cluster 3	Fabp3	1.43434e-18	6.2973e-17
Cluster 3	Acat1	1.12945e-17	4.64953e-16
Cluster 3	Hexa	4.35748e-08	8.28944e-07
Cluster 3	Morf4l2	1.29342e-07	2.34062e-06
Cluster 3	Ttr	2.54632e-221	1.46414e-218
Cluster 3	Ndn	2.31361e-18	1.00341e-16
Cluster 3	Arxes2	3.50659e-05	0.000429882
Cluster 3	Resp18	3.62353e-30	2.41005e-28
Cluster 3	2610524H06Rik	1.23059e-07	2.23828e-06
Cluster 3	2310015A10Rik	4.86242e-05	0.000578247
Cluster 3	Itm2b	1.25506e-32	8.98454e-31
Cluster 3	Gspt2	1.20383e-09	2.69238e-08
Cluster 3	Gipc2	9.63339e-09	1.99437e-07
Cluster 3	Zfp704	1.3012e-06	2.01337e-05
Cluster 4	Bet1	1.22428e-07	2.22909e-06
Cluster 4	Tmem50b	1.83482e-07	3.24462e-06
Cluster 4	Tram1	7.24804e-36	5.66651e-34
Cluster 4	Mib1	7.29317e-07	1.17012e-05
Cluster 4	4930550C14Rik	7.2257e-05	0.000828283
Cluster 4	Atp1a1	4.32168e-06	6.23252e-05
Cluster 4	Maob	1.70778e-28	1.09697e-26
Cluster 4	Hs3st6	1.2392e-08	2.51867e-07
Cluster 4	Tmem108	8.24269e-17	3.25057e-15
Cluster 4	Hdlbp	4.05935e-08	7.77207e-07
Cluster 4	Smim14	2.07026e-08	4.11397e-07
Cluster 4	Sorbs2	2.93953e-05	0.000367699
Cluster 4	Lrrc16b	3.86964e-05	0.000469866
Cluster 4	Nktr	1.08326e-09	2.43802e-08
Cluster 4	Nckap1	1.51382e-06	2.31622e-05
Cluster 4	Tmem248	5.89378e-05	0.000687093
Cluster 4	Ube3c	2.55224e-10	6.08179e-09
Cluster 4	Rpn1	4.9763e-49	5.44187e-47
Cluster 4	Tbcb	1.50145e-10	3.65121e-09
Cluster 4	Rnf181	1.71721e-06	2.61394e-05
Cluster 4	Gpr27	2.01641e-09	4.43735e-08
Cluster 4	Dpagt1	1.84255e-07	3.25505e-06
Cluster 4	Spty2d1	5.12474e-06	7.30788e-05
Cluster 4	Gjd2	5.35281e-18	2.26636e-16
Cluster 4	Cd164	7.20995e-16	2.66081e-14
Cluster 4	Slc39a7	1.50343e-08	3.02467e-07
Cluster 4	Hspa13	1.44096e-05	0.000190543
Cluster 4	Dnajb9	2.03214e-44	1.95799e-42
Cluster 4	2610507B11Rik	1.60927e-05	0.000210148
Cluster 4	Alg12	3.66789e-05	0.000447196
Cluster 4	Clptm1l	7.51484e-18	3.14441e-16
Cluster 4	Rab1a	1.32348e-17	5.42323e-16
Cluster 4	Dmrtc1a	8.17165e-07	1.30286e-05
Cluster 4	Parm1	2.01467e-07	3.54506e-06
Cluster 4	Pim2	4.05531e-06	5.86261e-05
Cluster 4	1700086L19Rik	5.76391e-98	1.3172e-95
Cluster 4	Sepp1	2.3809e-17	9.64536e-16
Cluster 4	Enpp2	2.12179e-05	0.000271536
Cluster 4	Cartpt	1.08854e-16	4.24579e-15
Cluster 4	Car8	2.20176e-11	5.82289e-10
Cluster 4	Rnf138rt1	5.08005e-12	1.40608e-10
Cluster 4	Ppm1b	7.99257e-11	1.99255e-09
Cluster 4	Dbpht2	1.62826e-53	2.00164e-51
Cluster 4	Dtd1	2.37294e-09	5.17086e-08
Cluster 4	Ociad2	1.62799e-55	2.13374e-53
Cluster 4	1810058I24Rik	1.13892e-05	0.000152641
Cluster 4	Dtnbos	2.18441e-07	3.81362e-06
Cluster 4	Immp1l	1.46661e-20	7.02751e-19
Cluster 4	Zdhhc2	6.13162e-05	0.000712026
Cluster 4	H2afj	4.8802e-06	6.99836e-05
Cluster 4	Gdap1	1.59592e-05	0.000208711
Cluster 4	Prdx3	1.44156e-09	3.20796e-08
Cluster 4	Sub1	4.9588e-11	1.27917e-09
Cluster 4	Dennd4c	4.59616e-05	0.000550952
Cluster 4	Sez6l	2.39419e-07	4.15949e-06
Cluster 4	Gm10941	2.64281e-23	1.41466e-21
Cluster 4	1500009L16Rik	1.93543e-31	1.34762e-29
Cluster 4	Ramp2	1.3505e-16	5.21054e-15
Cluster 4	Pip5k1b	1.77105e-15	6.39049e-14
Cluster 4	Scrn1	3.23328e-06	4.72791e-05
Cluster 4	Sez6l2	5.32781e-06	7.58532e-05
Cluster 4	S100a11	2.14043e-43	1.99754e-41
Cluster 4	Ndufb4	9.99444e-06	0.000135682
Cluster 4	Tubb4b	8.97947e-36	6.98947e-34
Cluster 4	Cox6a1	2.72263e-05	0.000342974
Cluster 4	Rab3a	2.01938e-15	7.22799e-14
Cluster 4	Rab3b	1.15892e-07	2.12093e-06
Cluster 4	Ap1s2	5.37477e-05	0.000630687
Cluster 4	Scgn	4.96748e-13	1.49823e-11
Cluster 4	Tmem163	2.53283e-12	7.14362e-11
Cluster 4	Prps1	1.52668e-11	4.0922e-10
Cluster 4	Minos1	4.39572e-14	1.41433e-12
Cluster 4	Hist3h2ba	3.386e-13	1.03882e-11
Cluster 4	Rnase4	1.13702e-12	3.33345e-11
Cluster 4	Tuba1a	1.05665e-73	1.88349e-71
Cluster 4	Ang	8.60461e-06	0.000118255
Cluster 4	Pcsk2	3.43156e-64	5.05517e-62
Cluster 4	Pop5	6.94009e-06	9.65708e-05
Cluster 4	Hist2h2aa1	1.16741e-11	3.15289e-10
Cluster 4	Atp5g1	6.97088e-11	1.75255e-09
Cluster 4	Eid1	2.9407e-06	4.33206e-05
Cluster 4	Mien1	4.66471e-19	2.09971e-17
Cluster 4	Xbp1	2.89064e-10	6.84272e-09
Cluster 4	1700088E04Rik	1.08314e-05	0.000145934
Cluster 4	Vps35	2.07457e-11	5.49468e-10
Cluster 4	Mllt11	2.09225e-09	4.5929e-08
Cluster 4	Zfp516	2.09502e-09	4.59333e-08
Cluster 4	Gorasp2	4.15262e-07	6.89203e-06
Cluster 4	Ldlr	4.88995e-05	0.000581089
Cluster 4	Rab27a	3.86653e-14	1.25998e-12
Cluster 4	Ing2	1.72464e-07	3.06803e-06
Cluster 4	Dnah9	1.91751e-15	6.87718e-14
Cluster 4	Tmem164	3.87944e-06	5.62661e-05
Cluster 4	Larp1b	3.15375e-10	7.43593e-09
Cluster 4	Pea15a	2.98343e-09	6.43822e-08
Cluster 4	Ap2s1	3.76277e-06	5.47969e-05
Cluster 4	Jakmip1	9.69953e-12	2.64364e-10
Cluster 4	Klhl32	1.83143e-38	1.53987e-36
Cluster 4	Cecr6	6.99415e-06	9.72471e-05
Cluster 4	Usp16	5.53732e-06	7.8585e-05
Cluster 4	6330403K07Rik	7.87941e-13	2.34867e-11
Cluster 4	Sec61b	3.98619e-266	2.73284e-263
Cluster 4	Gcat	1.10125e-05	0.00014815
Cluster 4	Msmo1	1.13634e-06	1.77057e-05
Cluster 4	Ddit3	7.75234e-06	0.000106872
Cluster 4	Slitrk6	6.6252e-14	2.11638e-12
Cluster 4	B830012L14Rik	2.72345e-07	4.67233e-06
Cluster 4	Edem2	2.20456e-06	3.30498e-05
Cluster 4	Arfgef3	6.2139e-11	1.5811e-09
Cluster 4	Slc33a1	2.55555e-10	6.08179e-09
Cluster 4	Psen2	6.65867e-10	1.50814e-08
Cluster 4	Atp2a2	1.74662e-216	9.15693e-214
Cluster 4	Gmppb	6.0696e-19	2.70477e-17
Cluster 4	Uso1	1.14191e-16	4.44424e-15
Cluster 4	Tubb2a	8.37413e-99	1.93856e-96
Cluster 4	1110008P14Rik	1.49328e-55	1.97168e-53
Cluster 4	Pabpn1l	1.82108e-08	3.63095e-07
Cluster 4	Cdkn2b	5.50305e-27	3.30276e-25
Cluster 4	Spcs2	7.54206e-53	8.90312e-51
Cluster 4	Tenm3	1.06786e-40	9.33068e-39
Cluster 4	Wipi1	9.39661e-100	2.23326e-97
Cluster 4	Pex5l	4.82244e-37	3.92511e-35
Cluster 4	Foxo1	9.77359e-21	4.6958e-19
Cluster 4	Mbl2	6.57635e-13	1.97346e-11
Cluster 4	Vps13c	8.59127e-08	1.59354e-06
Cluster 4	Sec23b	6.30867e-11	1.60188e-09
Cluster 4	Ppm1l	2.84069e-09	6.14507e-08
Cluster 4	Adarb1	1.08211e-14	3.62566e-13
Cluster 4	Pgd	5.53296e-05	0.000646721
Cluster 4	Wls	5.29216e-35	4.03131e-33
Cluster 4	Epb41l3	1.38411e-12	4.01821e-11
Cluster 4	Sall1	3.83274e-09	8.18187e-08
Cluster 4	Gng12	0	0
Cluster 4	Gm27033	6.91985e-110	1.78763e-107
Cluster 4	Ufc1	1.11879e-09	2.50847e-08
Cluster 4	Igf2bp1	6.19462e-17	2.45376e-15
Cluster 4	Nr3c1	1.04047e-15	3.78497e-14
Cluster 4	Papss1	2.70418e-07	4.64374e-06
Cluster 4	Srpr	7.65796e-07	1.22424e-05
Cluster 4	Sst	0	0
Cluster 4	Gbas	5.68373e-06	8.0343e-05
Cluster 4	Spock3	4.11747e-07	6.85284e-06
Cluster 4	Cd44	3.62183e-05	0.000441883
Cluster 4	Cnbp	1.90015e-08	3.78016e-07
Cluster 4	Bcas2	6.079e-05	0.000706377
Cluster 4	B630019K06Rik	3.97049e-12	1.10412e-10
Cluster 4	Srek1ip1	4.39264e-14	1.41433e-12
Cluster 4	Dph3	3.26877e-06	4.77589e-05
Cluster 4	RP23-58K20.3	2.67922e-07	4.60531e-06
Cluster 4	Prl	2.17422e-16	8.28108e-15
Cluster 4	Itgav	8.43082e-07	1.34058e-05
Cluster 4	Dnajc15	3.61708e-05	0.000441883
Cluster 4	Ethe1	7.77562e-05	0.000889035
Cluster 4	Fam159b	1.21121e-32	8.70557e-31
Cluster 4	Ywhab	5.51484e-06	7.83284e-05
Cluster 4	Muc4	3.29599e-14	1.07998e-12
Cluster 4	Prdx1	2.7439e-05	0.000344806
Cluster 4	Saraf	2.67735e-07	4.60531e-06
Cluster 4	Nr4a2	1.49865e-09	3.33085e-08
Cluster 4	Tmem167b	4.18938e-05	0.000505932
Cluster 4	Yod1	5.37809e-05	0.000630687
Cluster 4	Hdgfrp3	3.86147e-12	1.07548e-10
Cluster 4	Cnr1	1.35874e-06	2.09512e-05
Cluster 4	Calm2	1.14449e-11	3.09569e-10
Cluster 4	Syt13	3.17769e-54	4.07498e-52
Cluster 4	Soat1	7.06286e-23	3.71373e-21
Cluster 4	Ddrgk1	2.68645e-10	6.37629e-09
Cluster 4	Wars	3.31184e-07	5.585e-06
Cluster 4	Hmgcr	5.36588e-29	3.50355e-27
Cluster 4	Zfp330	1.2769e-21	6.4296e-20
Cluster 4	Glis3	1.33473e-21	6.70183e-20
Cluster 4	Adra2a	6.00387e-218	3.243e-215
Cluster 4	2410021H03Rik	1.06106e-10	2.61859e-09
Cluster 4	Adam9	3.46579e-13	1.06147e-11
Cluster 4	Frzb	5.56122e-157	1.9437e-154
Cluster 4	Lmo1	8.01299e-53	9.39682e-51
Cluster 4	Tbx15	1.06101e-09	2.39096e-08
Cluster 4	Fam163a	1.20825e-05	0.000161568
Cluster 4	Lhfpl1	1.67736e-05	0.000218719
Cluster 4	Fut8	4.28647e-10	9.91003e-09
Cluster 4	4931428F04Rik	6.40505e-09	1.34476e-07
Cluster 4	Lypd6b	1.11387e-08	2.29006e-07
Cluster 4	Dppa5a	1.68522e-08	3.36383e-07
Cluster 4	RP23-32A8.8	1.28621e-05	0.000171222
Cluster 4	Gem	8.34321e-14	2.64622e-12
Cluster 4	Stt3b	6.05413e-06	8.53081e-05
Cluster 4	Mafg	6.99868e-18	2.93533e-16
Cluster 4	Tle3	1.60436e-12	4.63495e-11
Cluster 4	Fam219a	1.35724e-05	0.000179873
Cluster 4	Selk	4.49039e-67	7.02116e-65
Cluster 4	Lrp8	4.70096e-65	6.98289e-63
Cluster 4	C2cd2l	1.11444e-06	1.73948e-05
Cluster 4	Rasgrf1	5.85073e-06	8.25726e-05
Cluster 4	Eif1a	5.63132e-05	0.000657786
Cluster 4	Cd5	1.83854e-05	0.000238168
Cluster 4	Fkbp1b	2.04117e-46	2.07908e-44
Cluster 4	2210019I11Rik	1.49003e-50	1.65999e-48
Cluster 4	Pcp4	2.23442e-27	1.35471e-25
Cluster 4	Vcp	8.50331e-31	5.85218e-29
Cluster 4	Mlxipl	4.96122e-174	2.0566e-171
Cluster 4	Spcs1	2.6449e-35	2.04092e-33
Cluster 4	Ahcyl1	2.29948e-12	6.51642e-11
Cluster 4	Pfn1	8.80668e-06	0.00012066
Cluster 4	Rufy3	3.85651e-10	8.95082e-09
Cluster 4	Snx4	4.71892e-05	0.000562608
Cluster 4	Il17re	2.21311e-17	8.98604e-16
Cluster 4	Gm2115	4.70058e-05	0.000560829
Cluster 4	Egr1	3.19547e-06	4.67646e-05
Cluster 4	Psenen	1.33675e-05	0.00017742
Cluster 4	Tmbim4	2.92098e-08	5.72159e-07
Cluster 4	Jagn1	1.23753e-06	1.91818e-05
Cluster 4	Nmt2	1.0404e-05	0.000140814
Cluster 4	Prnp	2.72355e-24	1.49837e-22
Cluster 4	Isyna1	5.85229e-09	1.23161e-07
Cluster 4	Desi1	8.20416e-05	0.000934435
Cluster 4	Anxa4	3.6154e-31	2.49785e-29
Cluster 4	Entpd3	4.00774e-13	1.22535e-11
Cluster 4	Nt5c3	5.54516e-11	1.41811e-09
Cluster 4	0610040J01Rik	1.58615e-06	2.41857e-05
Cluster 4	Dalrd3	1.1245e-05	0.000150821
Cluster 4	Esyt1	4.94779e-05	0.000586189
Cluster 4	Rap1b	1.2417e-11	3.3434e-10
Cluster 4	Ubqln2	3.01479e-06	4.42657e-05
Cluster 4	Meg3	1.82585e-46	1.87045e-44
Cluster 4	Atp5l	1.45431e-27	8.90827e-26
Cluster 4	Cnih2	1.14794e-26	6.84347e-25
Cluster 4	Atp6v1e1	4.44257e-18	1.89447e-16
Cluster 4	Chga	6.69974e-223	3.98076e-220
Cluster 4	Gabarap	3.66703e-10	8.54441e-09
Cluster 4	Dynll1	7.62757e-22	3.87354e-20
Cluster 4	Wipf1	9.39167e-06	0.000127889
Cluster 4	Gtf2f2	1.73451e-10	4.19506e-09
Cluster 4	Bdh1	8.58251e-06	0.000118043
Cluster 4	Nav1	3.18556e-07	5.39759e-06
Cluster 4	Ube2e1	1.44896e-08	2.92499e-07
Cluster 4	Dda1	1.52773e-07	2.73686e-06
Cluster 4	Kctd12b	8.04928e-15	2.73292e-13
Cluster 4	Hspb8	7.62302e-15	2.59313e-13
Cluster 4	Cyb561d2	5.0046e-05	0.000591951
Cluster 4	Fam122a	3.37904e-11	8.84454e-10
Cluster 4	Wdr61	2.0371e-07	3.58099e-06
Cluster 4	Pdx1	0	0
Cluster 4	Kctd12	2.21481e-24	1.22226e-22
Cluster 4	Adgrf5	6.53391e-11	1.65201e-09
Cluster 4	Mapre2	2.96361e-10	7.00615e-09
Cluster 4	Sh3bp1	7.86961e-05	0.000898627
Cluster 4	Kcnmb2	1.98727e-41	1.76234e-39
Cluster 4	Gng3	3.25449e-10	7.6633e-09
Cluster 4	Hist3h2a	8.89225e-14	2.80539e-12
Cluster 4	Mafb	9.09263e-216	4.63075e-213
Cluster 4	Usp9x	7.48353e-29	4.85069e-27
Cluster 4	Tspyl5	7.66839e-12	2.10291e-10
Cluster 4	Dnaja4	3.69662e-27	2.22609e-25
Cluster 4	Igsf5	1.81772e-27	1.10962e-25
Cluster 4	F3	2.01801e-23	1.08674e-21
Cluster 4	Pcsk1	3.34314e-94	7.26724e-92
Cluster 4	Mrps33	3.30048e-10	7.76134e-09
Cluster 4	Psma3	2.09176e-06	3.14382e-05
Cluster 4	Trpc1	5.40318e-18	2.28227e-16
Cluster 4	Cacfd1	5.12682e-07	8.38399e-06
Cluster 4	Ece1	9.35308e-54	1.15777e-51
Cluster 4	Gpd2	4.17507e-35	3.20779e-33
Cluster 4	Pak3	3.51087e-77	6.45168e-75
Cluster 4	Rwdd1	2.71253e-18	1.16789e-16
Cluster 5	Fermt2	1.27535e-05	0.000169904
Cluster 5	Tcp1	6.78602e-11	1.70849e-09
Cluster 5	Apoe	6.56576e-05	0.000757997
Cluster 5	Ing3	1.53746e-05	0.000202253
Cluster 5	6430573F11Rik	3.14705e-05	0.000390915
Cluster 5	Dact2	5.93301e-13	1.7834e-11
Cluster 5	Gltscr2	6.41382e-06	9.00207e-05
Cluster 5	Cnot6l	4.62099e-21	2.25669e-19
Cluster 5	Txndc12	2.47021e-25	1.389e-23
Cluster 5	Tpst1	6.21796e-11	1.5811e-09
Cluster 5	Qdpr	7.30057e-07	1.17026e-05
Cluster 5	Runx1t1	2.56174e-81	5.07367e-79
Cluster 5	Eef1a2	1.72249e-06	2.61888e-05
Cluster 5	Gm609	4.18745e-17	1.67357e-15
Cluster 5	Fam181b	1.08235e-07	1.9869e-06
Cluster 5	Scin	1.21976e-12	3.56431e-11
Cluster 5	Abcg2	2.75659e-09	5.97038e-08
Cluster 5	Cited1	1.59645e-66	2.41159e-64
Cluster 5	Mboat4	1.20713e-27	7.44538e-26
Cluster 5	Wbp5	2.46756e-12	6.98162e-11
Cluster 5	Cd9	7.9895e-16	2.94241e-14
Cluster 5	Mat2b	6.17099e-05	0.000715667
Cluster 5	Xist	3.64505e-20	1.70533e-18
Cluster 5	Arhgef25	2.02615e-05	0.00026039
Cluster 5	Josd2	7.37586e-06	0.000101997
Cluster 5	Msi2	1.48603e-17	6.06143e-16
Cluster 5	Jup	4.1642e-05	0.000503233
Cluster 5	Syf2	2.5691e-06	3.80967e-05
Cluster 5	Lpin2	3.08005e-05	0.000383393
Cluster 5	Ppp1r12a	2.07454e-05	0.000266225
Cluster 5	Pnisr	2.80074e-05	0.000351078
Cluster 5	Psip1	3.46709e-05	0.000425801
Cluster 5	Hadha	3.83396e-15	1.33184e-13
Cluster 5	Zdbf2	3.94467e-36	3.11122e-34
Cluster 5	Fars2	3.0168e-09	6.50235e-08
Cluster 5	Scn9a	1.75298e-12	5.04797e-11
Cluster 5	Serpinb12	8.13997e-05	0.000927717
Cluster 5	Fa2h	5.88622e-06	8.30079e-05
Cluster 5	Pou3f4	3.73665e-197	1.80016e-194
Cluster 5	Eva1b	8.80919e-08	1.62719e-06
Cluster 5	Pygl	2.24796e-07	3.92074e-06
Cluster 5	Ctsa	1.58971e-10	3.85532e-09
Cluster 5	Cited2	1.33989e-10	3.26725e-09
Cluster 5	Jmjd1c	2.74186e-05	0.000344806
Cluster 5	Anpep	1.52738e-40	1.32163e-38
Cluster 5	Col1a2	2.31458e-05	0.000294065
Cluster 5	Slco2a1	5.58943e-15	1.92339e-13
Cluster 5	Spp2	1.71539e-06	2.6134e-05
Cluster 5	Plk2	1.7116e-76	3.11319e-74
Cluster 5	Ftsj1	2.49429e-06	3.71434e-05
Cluster 5	Hadhb	2.5973e-18	1.12099e-16
Cluster 5	Etl4	9.06106e-08	1.67025e-06
Cluster 5	Bcam	4.65844e-05	0.000556919
Cluster 5	Sdcbp	2.47275e-28	1.57981e-26
Cluster 5	1700016L21Rik	7.69721e-05	0.0008812
Cluster 5	Afp	3.67748e-10	8.55757e-09
Cluster 5	Dixdc1	4.35423e-05	0.00052442
Cluster 5	Stambpl1	1.06343e-10	2.61859e-09
Cluster 5	Ghrl	0	0
Cluster 5	Rbms3	4.44363e-17	1.76803e-15
Cluster 5	Galnt3	2.4292e-07	4.21211e-06
Cluster 6	Cd24a	4.19666e-26	2.4607e-24
Cluster 6	Syce2	3.7969e-09	8.11508e-08
Cluster 6	Cacna2d1	3.01091e-05	0.00037531
Cluster 6	Tox3	1.72486e-06	2.61888e-05
Cluster 6	Btg2	4.82147e-05	0.000574099
Cluster 6	Actg1	8.18821e-08	1.52036e-06
Cluster 6	Peli1	3.55261e-08	6.84598e-07
Cluster 6	Hnrnpa1	2.68894e-12	7.57194e-11
Cluster 6	Actb	3.42687e-09	7.36839e-08
Cluster 6	Otop3	2.75616e-07	4.7103e-06
Cluster 6	Pax4	1.64539e-25	9.37029e-24
Cluster 6	Hpcal1	7.70719e-11	1.9241e-09
Cluster 6	Lrrc42	5.19095e-18	2.20306e-16
Cluster 6	Myt1	2.62846e-06	3.88815e-05
Cluster 6	Psmc2	4.79455e-07	7.88658e-06
Cluster 6	Ptma	1.35923e-77	2.52378e-75
Cluster 6	Stx16	2.74849e-22	1.42833e-20
Cluster 6	Btg1	5.1601e-16	1.92424e-14
Cluster 6	Tmsb10	5.55758e-58	7.73937e-56
Cluster 6	Srsf7	4.53941e-16	1.69633e-14
Cluster 6	Dnajb6	3.47186e-05	0.000425918
Cluster 6	H3f3b	2.48681e-14	8.19361e-13
Cluster 6	Hmgb1	9.6397e-11	2.39648e-09
Cluster 6	Irs4	1.97217e-06	2.98168e-05
Cluster 6	Aimp1	4.10217e-08	7.84563e-07
Cluster 6	Klhdc2	3.51014e-05	0.000430022
Cluster 6	Ctsf	1.1844e-16	4.58956e-15
Cluster 6	Rhoc	3.26243e-05	0.000402999
Cluster 6	Elavl4	1.29605e-08	2.62823e-07
Cluster 6	Krt8	5.22509e-60	7.39185e-58
Cluster 6	Gata6	2.40609e-06	3.59502e-05
Cluster 6	Cck	7.57523e-132	2.28862e-129
Cluster 6	Fhl2	1.73803e-05	0.00022564
Cluster 6	Marcks	4.20103e-24	2.29703e-22
Cluster 6	Dstn	2.39014e-08	4.71286e-07
Cluster 6	Ccdc34	1.62296e-08	3.25048e-07
Cluster 6	Txnip	3.37353e-10	7.90186e-09
Cluster 6	Nsa2	6.15518e-05	0.000714297
Cluster 6	Rpl4	1.03784e-33	7.55085e-32
Cluster 6	Rpl18	2.85677e-17	1.15469e-15
Cluster 6	Eif3h	1.27115e-06	1.96858e-05
Cluster 6	Cct4	2.21098e-08	4.37411e-07
Cluster 6	Rpl7	1.0328e-12	3.04291e-11
Cluster 6	Btf3	1.05698e-06	1.65705e-05
Cluster 6	Eif3f	4.99936e-15	1.72367e-13
Cluster 6	Naca	2.47214e-12	6.9835e-11
Cluster 6	Rps14	4.783e-18	2.03477e-16
Cluster 6	Rpl14	7.8922e-09	1.64729e-07
Cluster 6	Ppp3ca	6.23851e-15	2.13849e-13
Cluster 6	Rpl23a	4.80744e-13	1.45488e-11
Cluster 6	Eef1a1	1.26347e-05	0.000168574
Cluster 6	Rps20	3.95908e-05	0.000480072
Cluster 6	Rps5	7.77058e-18	3.24381e-16
Cluster 6	Rps26	5.75667e-09	1.21292e-07
Cluster 6	Rpl5	1.54751e-16	5.95775e-15
Cluster 6	Rpl18a	6.41865e-26	3.71469e-24
Cluster 6	Rps28	4.11659e-18	1.75967e-16
Cluster 6	U2af1	3.86676e-07	6.45364e-06
Cluster 6	Paip1	5.8039e-07	9.43067e-06
Cluster 6	Muc1	3.27578e-07	5.53468e-06
Cluster 6	B230219D22Rik	2.95856e-05	0.000369044
Cluster 6	Ftl1	1.71084e-28	1.09697e-26
Cluster 6	Fnbp1l	2.14973e-07	3.75675e-06
Cluster 6	Nkx6-1	5.74716921868372e-319	4.87825196541098e-316
Cluster 6	Alg2	8.42138e-16	3.08871e-14
Cluster 6	Eps8	5.6194e-18	2.3624e-16
Cluster 6	Fam134c	3.62162e-05	0.000441883
Cluster 6	Tbc1d10a	7.88725e-05	0.000900066
Cluster 6	Camk2n1	1.21037e-48	1.29191e-46
Cluster 6	Rell1	4.90055e-07	8.03608e-06
Cluster 6	Pclo	1.81315e-63	2.64913e-61
Cluster 6	Chd7	2.82904e-16	1.07065e-14
Cluster 6	Ube2e3	5.49994e-38	4.60265e-36
Cluster 6	Srsf2	3.8101e-06	5.53956e-05
Cluster 6	Strap	1.24166e-12	3.62235e-11
Cluster 6	Ctxn1	6.78862e-06	9.46108e-05
Cluster 6	Cfl1	2.22114e-15	7.90254e-14
Cluster 6	Pdk3	1.33234e-10	3.25329e-09
Cluster 6	Gm13111	4.14662e-11	1.08219e-09
Cluster 6	Slc38a1	6.22161e-67	9.47865e-65
Cluster 6	Ubxn4	3.83865e-07	6.41274e-06
Cluster 6	Npepl1	8.46998e-190	3.77443e-187
Cluster 6	Pvrl3	1.2097e-29	7.9568e-28
Cluster 6	Fam135a	4.5034e-07	7.43269e-06
Cluster 6	Flrt1	1.99326e-34	1.49285e-32
Cluster 6	Tet3	8.08989e-14	2.57045e-12
Cluster 6	Ptprs	2.57803e-07	4.44842e-06
Cluster 7	Atox1	2.27951e-15	8.09407e-14
Cluster 7	Tspan31	6.65673e-05	0.000767872
Cluster 7	Cks1b	6.20905e-20	2.87471e-18
Cluster 7	Ndufa4	3.60469e-07	6.04456e-06
Cluster 7	Hnrnph1	5.15025e-05	0.000606762
Cluster 7	Fitm2	6.67237e-08	1.24801e-06
Cluster 7	Pkm	2.50256e-34	1.85096e-32
Cluster 7	Slc3a2	7.56053e-09	1.58177e-07
Cluster 7	Jarid2	4.80053e-07	7.88658e-06
Cluster 7	Sec11a	5.57547e-23	2.94032e-21
Cluster 7	Hid1	3.50347e-15	1.2245e-13
Cluster 7	Fam19a5	3.21858e-05	0.000398411
Cluster 7	Coro2b	2.12748e-08	4.21828e-07
Cluster 7	Bcar1	1.06862e-05	0.000144241
Cluster 7	Pvrl1	1.88892e-07	3.33367e-06
Cluster 7	Igf1r	2.33162e-53	2.84665e-51
Cluster 7	Cib2	4.81616e-19	2.16242e-17
Cluster 7	Map2k2	3.77187e-08	7.245e-07
Cluster 7	Shfm1	1.22652e-08	2.49575e-07
Cluster 7	Arl8b	3.31475e-08	6.45081e-07
Cluster 7	Bmp1	1.16354e-06	1.81137e-05
Cluster 7	Sel1l	1.16706e-06	1.81525e-05
Cluster 7	Prkcsh	7.61466e-06	0.000105137
Cluster 7	Hes6	3.84046e-05	0.000466959
Cluster 7	Marcksl1	2.53499e-14	8.33692e-13
Cluster 7	Sox4	1.23706e-51	1.3956e-49
Cluster 7	Bnip2	3.75e-05	0.000456895
Cluster 7	Actn3	1.03545e-05	0.00014025
Cluster 7	Nkx2-2	3.31956e-08	6.45268e-07
Cluster 7	Zfp703	1.31497e-14	4.3894e-13
Cluster 7	Ppp1r14b	1.43987e-30	9.75884e-29
Cluster 7	Srsf3	1.75656e-10	4.24263e-09
Cluster 7	Doc2b	3.92505e-06	5.68814e-05
Cluster 7	Dhx40	7.15042e-06	9.92222e-05
Cluster 7	Selm	1.61023e-16	6.18585e-15
Cluster 7	Rps19	3.7902e-06	5.51512e-05
Cluster 7	Mpc1	3.73499e-15	1.30032e-13
Cluster 7	Ppib	6.54212e-36	5.13715e-34
Cluster 7	Cdkn1c	2.27295e-05	0.000289396
Cluster 7	Baiap2	1.25293e-08	2.54367e-07
Cluster 7	Cox5a	1.80243e-07	3.19368e-06
Cluster 7	Tubb3	6.50665e-70	1.06405e-67
Cluster 7	Gfra3	1.09556e-26	6.55311e-25
Cluster 7	Gadd45g	2.81854e-16	1.06895e-14
Cluster 7	Smarcd2	3.13369e-05	0.000389526
Cluster 7	Gadd45a	1.90892e-43	1.79087e-41
Cluster 7	Gpx2	5.09697e-17	2.02346e-15
Cluster 7	Neurog3	1.1415e-08	2.33074e-07
Cluster 7	Rgs16	8.69213e-08	1.6089e-06
Cluster 7	Plk3	2.05199e-06	3.08925e-05
Cluster 7	Kcnq4	8.43608e-05	0.000959013
Cluster 7	Krt19	2.15603e-46	2.1836e-44
Cluster 7	Ckb	8.56455e-07	1.35701e-05
Cluster 7	Il11	1.67534e-05	0.000218616
Cluster 7	Ttyh3	4.88541e-07	8.01864e-06
Cluster 7	Prodh2	1.13398e-12	3.33e-11
Cluster 7	Abracl	1.05736e-36	8.52824e-35
Cluster 7	Dhrs4	1.90673e-16	7.27782e-15
Cluster 7	Drap1	1.50293e-08	3.02467e-07
Cluster 7	Arf5	4.79649e-26	2.79403e-24
Cluster 7	Srsf6	9.75616e-09	2.01303e-07
Cluster 7	Eif4e3	2.25839e-05	0.000287747
Cluster 7	Pdap1	4.67015e-05	0.000557946
Cluster 7	Uqcr10	2.81115e-10	6.6634e-09
Cluster 7	Tmem206	7.95631e-18	3.31358e-16
Cluster 7	Elovl1	8.82222e-12	2.41561e-10
Cluster 7	Phlda1	7.69053e-48	8.06375e-46
Cluster 7	Tbc1d16	4.48361e-05	0.00053891
Cluster 7	Vldlr	5.78144e-10	1.31614e-08
Cluster 7	Insm1	5.13001e-35	3.92457e-33
Cluster 7	Gtf2a2	1.20738e-06	1.8747e-05
Cluster 7	Arfgap3	2.61348e-05	0.000329458
Cluster 7	Shisa2	7.72105e-08	1.43512e-06
Cluster 7	Gm2861	6.21038e-15	2.13295e-13
Cluster 7	Dcx	1.42184e-12	4.11433e-11
Cluster 7	Spock2	2.20835e-56	2.95969e-54
Cluster 7	Pard3	2.78045e-45	2.7688e-43
Cluster 7	Ovol2	2.83512e-30	1.89985e-28
Cluster 7	Slit1	4.8681e-06	6.98662e-05
Cluster 7	Rpl13a	3.16987e-25	1.77682e-23
Cluster 7	Cox7c	9.8374e-06	0.000133652
Cluster 7	Snrpf	1.06896e-05	0.000144241
Cluster 7	Lyrm9	2.57113e-06	3.80967e-05
Cluster 7	Kcnk1	2.07596e-07	3.64213e-06
Cluster 7	Map3k15	8.5662e-15	2.89739e-13
Cluster 7	Itga6	1.2002e-07	2.19243e-06
Cluster 7	Kif20b	3.20502e-05	0.000397008
Cluster 7	Rrm2	3.24413e-05	0.000401017
Cluster 7	Ccnb2	3.85229e-05	0.000468079
Cluster 7	Btbd17	3.23154e-05	0.000399738
Cluster 7	Prom1	1.26889e-05	0.00016917
Cluster 7	Wfdc2	2.99689e-06	4.40393e-05
Cluster 7	Col9a3	3.13911e-06	4.60153e-05
Cluster 7	Olfm1	5.95105e-11	1.51756e-09
Cluster 7	Hist1h2ap	9.32686e-12	2.54596e-10
Cluster 7	2810417H13Rik	3.31498e-08	6.45081e-07
Cluster 7	Ppp1r14a	2.98796e-06	4.39442e-05
Cluster 7	Spink4	1.54983e-29	1.01565e-27
Cluster 7	Krtap17-1	8.23757e-15	2.79153e-13
Cluster 7	Kif20a	4.24995e-05	0.0005129
Cluster 7	Ttc28	4.29316e-16	1.60768e-14
Cluster 7	Lingo1	4.07839e-07	6.79414e-06
Cluster 7	Enc1	1.89484e-12	5.44768e-11
Cluster 7	Mmd2	5.25413e-19	2.35314e-17
Cluster 7	Rsad2	2.91129e-08	5.70889e-07
Cluster 7	Gng13	7.05635e-07	1.13315e-05
Cluster 7	Gm8773	3.35682e-05	0.000413798
Cluster 7	Top2a	2.78982e-07	4.76198e-06
Cluster 7	Pitpnm2	2.04368e-05	0.000262454
Cluster 7	Tmem51	1.9043e-05	0.000246151
Cluster 7	5330417C22Rik	4.12182e-10	9.54174e-09
Cluster 7	Slc25a13	2.16747e-05	0.000276756
Cluster 7	Spint2	5.06324e-67	7.84802e-65
Cluster 7	Clu	2.34798e-08	4.63486e-07
Cluster 7	Ly6e	9.15087e-17	3.60076e-15
Cluster 7	Cbx5	1.07223e-06	1.67949e-05
Cluster 7	Fxyd2	5.40694e-05	0.000633653
Cluster 7	Acot1	3.0392e-14	9.97673e-13
Cluster 7	Upp1	4.7781e-26	2.79244e-24
Cluster 7	Prdx4	1.13754e-08	2.32595e-07
Cluster 7	Qsox1	1.86444e-05	0.000241173
Cluster 7	Rplp2	5.20112e-05	0.000611947
Cluster 7	Rps12	3.25712e-08	6.35209e-07
Cluster 7	Rps10	1.32354e-06	2.04437e-05
Cluster 7	Rps2	8.45748e-11	2.10551e-09
Cluster 7	Tmsb4x	3.57108e-170	1.41454e-167
Cluster 7	Rpl8	9.83551e-11	2.44175e-09
Cluster 7	Ogt	5.01448e-06	7.15638e-05
Cluster 7	mt-Co3	1.51492e-05	0.000199435
Cluster 7	Clps	2.73399e-66	4.09524e-64
Cluster 7	Ifitm2	5.32435e-16	1.98135e-14
Cluster 7	Serpinh1	2.14695e-05	0.000274333
Cluster 7	Hmgb2	3.96399e-06	5.73989e-05
Cluster 7	Rpl13	3.52021e-09	7.55997e-08
Cluster 7	Eef1g	1.21764e-07	2.21926e-06
Cluster 7	Rpl3	3.36249e-15	1.17985e-13
Cluster 7	Rpl19	2.75257e-05	0.000345525
Cluster 7	Rps27rt	1.40396e-05	0.000185787
Cluster 7	Hmgn2	2.5243e-05	0.000319344
Cluster 7	Tspan3	4.32539e-07	7.15214e-06
Cluster 7	Tmed4	9.64579e-06	0.000131149
Cluster 7	Rps15	8.30372e-05	0.000944569
Cluster 7	Rpl35a	4.12316e-07	6.85591e-06
Cluster 7	Rps13	9.64105e-07	1.51813e-05
Cluster 7	Rpl27a	5.64317e-06	7.99598e-05
Cluster 7	Tipin	5.10972e-05	0.000603183
Cluster 7	Nit2	1.93334e-05	0.000249542
Cluster 7	Ssb	4.31813e-05	0.000520424
Cluster 7	Srrm2	5.69407e-12	1.5736e-10
Cluster 7	Sf3b2	1.97976e-07	3.48707e-06
Cluster 7	Emg1	3.79992e-07	6.35399e-06
Cluster 7	Akap9	3.16804e-05	0.000392973
Cluster 7	Pola1	7.07066e-06	9.82342e-05
Cluster 7	App	1.60602e-09	3.55619e-08
Cluster 7	Grn	6.40459e-06	8.99621e-05
Cluster 7	Rpl9	4.52252e-53	5.44689e-51
Cluster 7	Rpl9-ps6	3.49522e-08	6.74998e-07
Cluster 7	Rps3	4.18572e-09	8.91403e-08
Cluster 7	Spint1	1.07444e-10	2.64165e-09
Cluster 7	Eef1b2	1.5176e-08	3.04975e-07
Cluster 7	Cdkn1a	3.03717e-53	3.68283e-51
Cluster 7	Rpl22	1.01467e-05	0.000137644
Cluster 7	F2r	7.34354e-08	1.3678e-06
Cluster 7	Dll3	2.67289e-13	8.24296e-12
Cluster 7	Rpl37a	1.82712e-15	6.56621e-14
Cluster 7	Lpar6	8.87215e-14	2.80401e-12
Cluster 7	Rpl23	3.66288e-09	7.83804e-08
Cluster 7	Rps23	6.64095e-08	1.24343e-06
Cluster 7	Rps6	2.06434e-06	3.10522e-05
Cluster 7	Rpl6	2.92961e-06	4.3193e-05
Cluster 7	Serbp1	2.47568e-10	5.92337e-09
Cluster 7	mt-Atp6	8.1941e-10	1.85355e-08
Cluster 7	Fau	3.1592e-07	5.36824e-06
Cluster 7	Rps27	8.61081e-19	3.82762e-17
Cluster 7	Rps4x	2.63899e-30	1.7751e-28
Cluster 7	Rpl36a	3.91846e-24	2.14913e-22
Cluster 7	Rps18	3.48776e-08	6.74288e-07
Cluster 7	Rpl15	6.67596e-07	1.07887e-05
Cluster 7	Rpl10a	1.01392e-08	2.08938e-07
Cluster 7	H2afv	1.74142e-07	3.09479e-06
Cluster 7	Aplp2	1.57364e-10	3.82156e-09
Cluster 7	Rpl17	1.94843e-23	1.05245e-21
Cluster 7	Rpl7a	2.04372e-06	3.07939e-05
Cluster 7	Rps3a1	4.59261e-21	2.24899e-19
Cluster 7	Rps7	1.37795e-10	3.35546e-09
Cluster 7	Npc2	1.57318e-09	3.49214e-08
Cluster 7	Mfap4	1.60584e-37	1.31908e-35
Cluster 7	Cpt2	2.01604e-10	4.84965e-09
Cluster 7	Rps8	1.01993e-18	4.51121e-17
Cluster 7	Cdk4	2.44417e-06	3.6458e-05
Cluster 7	Rps15a	2.36428e-05	0.000299952
Cluster 7	St3gal6	1.54371e-07	2.76271e-06
Cluster 7	H2afz	2.58046e-07	4.44842e-06
Cluster 7	Rpl32	5.57112e-07	9.07726e-06
Cluster 7	Kcnh2	6.62361e-06	9.26007e-05
Cluster 7	Lrrtm3	1.49712e-05	0.000197238
Cluster 7	Tff3	6.76125e-15	2.3088e-13
Cluster 7	Serpina1e	4.94945e-167	1.838e-164
Cluster 7	Fam89a	2.54709e-07	4.3994e-06
Cluster 7	Mxd4	7.37093e-13	2.20448e-11
Cluster 7	Il11ra1	1.11831e-05	0.000150331
Cluster 7	Stap2	1.97457e-05	0.000254495
Cluster 7	Cldn6	1.37318e-09	3.05961e-08
Cluster 7	Mdk	2.81665e-83	5.70532e-81
Cluster 7	Lmna	1.13786e-08	2.32595e-07
Cluster 7	Serpina1c	1.14401e-146	3.70764e-144
Cluster 7	Cks2	4.10559e-06	5.93047e-05
Cluster 7	Kcnip3	2.17879e-09	4.77113e-08
Cluster 7	Gpc3	6.2941e-08	1.17973e-06
Cluster 7	Igfbpl1	6.04275e-54	7.53231e-52
Cluster 7	Id1	2.41621e-08	4.759e-07
Cluster 7	Dek	3.04912e-33	2.20937e-31
Cluster 7	Epcam	2.6956e-48	2.84314e-46
Cluster 7	Ndrg1	1.21588e-30	8.30386e-29
Cluster 7	Phldb2	7.08128e-05	0.000812694
Cluster 7	Igfbp2	4.95004e-15	1.70997e-13
Cluster 7	Tex30	9.70712e-09	2.0073e-07
Cluster 7	Tmem98	2.53019e-06	3.75839e-05
Cluster 7	Sms	6.50375e-14	2.08132e-12
Cluster 7	Cbx3	9.09736e-06	0.000124538
Cluster 7	Paip2	1.26285e-12	3.67816e-11
Cluster 7	Tspan12	1.89301e-26	1.11732e-24
Cluster 7	Deptor	1.20808e-08	2.46103e-07
Cluster 7	Cdc42ep3	9.2499e-06	0.000126344
Cluster 7	Hmgn5	4.39116e-45	4.34847e-43
Cluster 7	Arvcf	4.03462e-06	5.83743e-05
Cluster 7	Smc4	9.15229e-09	1.89697e-07
Cluster 7	Mrpl1	4.48507e-07	7.40931e-06
Cluster 7	Eps8l2	1.68691e-11	4.49464e-10
Cluster 7	Pcolce	1.93038e-05	0.000249341
Cluster 8	Foxp1	4.84184e-21	2.35166e-19
Cluster 8	Klf6	5.36951e-05	0.000630687
Cluster 8	Actn1	3.54699e-05	0.000434238
Cluster 8	Krt18	3.52894e-17	1.41994e-15
Cluster 8	Tm4sf4	5.68164e-73	9.92895e-71
Cluster 8	Gm43861	5.77433e-51	6.47342e-49
Cluster 8	Foxa2	2.43478e-05	0.000308677
Cluster 8	Pgf	4.95693e-05	0.000586702
Cluster 8	Bnip3l	4.25012e-07	7.04584e-06
Cluster 8	2610001J05Rik	2.49496e-05	0.000315857
Cluster 8	Dync1i2	2.38801e-09	5.19734e-08
Cluster 8	Cbfb	6.25479e-07	1.01172e-05
Cluster 8	Pbxip1	2.3108e-05	0.000293795
Cluster 8	Sars	1.79524e-05	0.000232729
Cluster 8	Ube2b	1.92358e-23	1.04218e-21
Cluster 8	Ing4	2.28722e-07	3.98141e-06
Cluster 8	Grb7	4.59225e-05	0.000550854
Cluster 8	Hsp90ab1	2.67225e-100	6.52505e-98
Cluster 8	Yipf3	3.7012e-06	5.39443e-05
Cluster 8	Rassf3	2.53331e-05	0.000320258
Cluster 8	Dnaja1	5.72686e-09	1.20949e-07
Cluster 8	Pcyt1b	1.76159e-07	3.12441e-06
Cluster 8	Cox7a2l	8.90879e-31	6.10766e-29
Cluster 8	H1f0	4.97859e-06	7.11084e-05
Cluster 8	Fxr1	4.71746e-06	6.77588e-05
Cluster 8	Ubb	2.18257e-05	0.000278484
Cluster 8	Vim	2.14537e-07	3.75281e-06
Cluster 8	Prrg2	2.92686e-07	4.97818e-06
Cluster 8	Cldn4	8.68053e-08	1.60842e-06
Cluster 8	Cystm1	3.65769e-09	7.83633e-08
Cluster 8	Fev	1.44138e-06	2.20916e-05
Cluster 8	Chordc1	2.54144e-07	4.3939e-06
Cluster 8	Fxyd3	9.55667e-28	5.93546e-26
Cluster 8	Atp5b	4.92085e-06	7.05097e-05
Cluster 8	Rbm39	5.14806e-09	1.09243e-07
Cluster 8	Eif3e	2.62451e-10	6.23758e-09
Cluster 8	Eef2	5.61954e-06	7.96884e-05
Cluster 8	Psmd4	2.49665e-06	3.71476e-05
Cluster 8	Cct5	1.21293e-07	2.21295e-06
Cluster 8	Stxbp5l	3.50369e-08	6.75902e-07
Cluster 8	Ypel3	1.36611e-07	2.46467e-06
Cluster 8	Cacna1h	9.4261e-13	2.7864e-11
Cluster 8	Ttll7	6.45404e-05	0.000746549
Cluster 8	Jun	3.15274e-06	4.61771e-05
Cluster 8	Rfx3	8.03899e-06	0.000110653
Cluster 8	Malat1	3.70612e-15	1.29279e-13
Cluster 8	Cirbp	1.09529e-12	3.22171e-11
Cluster 8	Arid5b	7.71893e-07	1.23288e-05
Cluster 8	Amigo2	1.37823e-19	6.33168e-18
Cluster 8	Arc	2.5885e-11	6.79529e-10
Cluster 8	Plac8	4.40023e-13	1.33391e-11
Cluster 8	2018-03-11	4.3006e-08	8.18998e-07
Cluster 8	Elmod1	1.46509e-05	0.000193446
Cluster 8	Anxa6	5.14806e-05	0.000606762
Cluster 8	Chgb	3.27272e-52	3.76363e-50
Cluster 8	Hmgn3	8.19545e-13	2.43473e-11
Cluster 8	Cryba2	1.33108e-167	5.04817e-165
Cluster 8	Ankrd44	4.25352e-07	7.04584e-06
Cluster 8	Gch1	3.29704e-12	9.22603e-11
Cluster 8	Fos	1.81655e-36	1.45856e-34
Cluster 8	Aldoa	3.88087e-05	0.000470909
Cluster 8	Grb10	1.89946e-55	2.47138e-53
Cluster 8	Dnajb1	2.63385e-11	6.90417e-10
Cluster 8	Ddc	3.27355e-05	0.000404094
Cluster 8	Ccdc108	2.35526e-13	7.27601e-12
Cluster 8	Smpdl3a	1.98124e-06	2.99284e-05
Cluster 8	Bex2	4.49889e-23	2.39381e-21
Cluster 8	Klf2	3.83187e-10	8.90522e-09
Cluster 8	Ubxn1	5.05549e-05	0.000597178
Cluster 8	Hhex	5.81551e-25	3.23942e-23
Cluster 8	Psme1	2.2168e-08	4.38077e-07
Cluster 8	Wbscr27	3.41092e-08	6.61585e-07
Cluster 8	Cct8	4.24205e-08	8.08712e-07
Cluster 8	Rsrc2	5.46187e-05	0.000638831
Cluster 8	Atp5a1	5.85103e-05	0.000682556
Cluster 8	Stc2	1.16194e-10	2.84892e-09
Cluster 8	Cntn5	2.14867e-06	3.22391e-05
Cluster 8	Dock10	1.58935e-05	0.000208004
Cluster 8	Sel1l3	3.41633e-05	0.000420263
Cluster 8	Psmd8	1.16246e-05	0.000155679
Cluster 8	Rab14	6.76373e-06	9.43376e-05
Cluster 8	Stip1	4.20049e-12	1.16626e-10
Cluster 8	Fubp1	5.13464e-05	0.000605724
Cluster 8	Fstl5	3.98932e-05	0.000483082
Cluster 8	Rdx	2.15973e-12	6.13991e-11
Cluster 8	Ubap2l	1.2004e-05	0.000160639
Cluster 8	Mnx1	9.92462e-156	3.40204e-153
Cluster 8	Dusp5	9.52818e-20	4.4e-18
Cluster 8	Tm2d2	6.27622e-06	8.82981e-05
Cluster 8	Rnpep	9.77136e-12	2.65915e-10
Cluster 8	Lxn	4.33833e-06	6.25147e-05
Cluster 8	Med10	4.54275e-05	0.00054565
Cluster 8	Fndc3a	5.8755e-29	3.82229e-27
Cluster 8	Nabp1	2.24335e-06	3.36031e-05
Cluster 8	Cdk14	7.78734e-09	1.62731e-07
Cluster 8	Tcea1	3.06763e-06	4.50046e-05
Cluster 8	Slc4a7	4.72521e-21	2.30128e-19
Cluster 8	Sar1b	1.56387e-05	0.000205423
Cluster 8	Vapb	6.1533e-28	3.88945e-26
Cluster 8	Shoc2	5.99435e-20	2.78253e-18
Cluster 8	Man1a2	1.00241e-15	3.65484e-14
Cluster 8	Daam1	5.45308e-06	7.75129e-05
Cluster 8	Ankrd54	1.44587e-26	8.59086e-25
Cluster 8	Rab22a	2.87499e-39	2.45199e-37
Cluster 8	Exoc7	1.15188e-37	9.54986e-36
Cluster 8	Enho	1.44391e-72	2.49881e-70
Cluster 8	Fam134b	4.90618e-22	2.50581e-20
Cluster 8	Tph1	1.57309e-05	0.000206483
Cluster 8	Tle4	2.14374e-12	6.10418e-11
Cluster 8	Gprc5a	3.3403e-10	7.83431e-09
Cluster 8	Tesc	1.10417e-06	1.72648e-05
Cluster 8	Cmtm8	2.25882e-11	5.95612e-10
Cluster 8	Gm2694	6.88422e-41	6.04489e-39
Cluster 8	Stx19	7.43091e-11	1.85773e-09
Cluster 8	Aldh1a3	1.39849e-06	2.15268e-05
Cluster 8	Id4	4.1713e-21	2.0483e-19
Cluster 8	Cbln1	2.86698e-16	1.08271e-14
Cluster 8	Cdx2	7.39799e-12	2.03188e-10
Cluster 8	Tmem252	5.81034e-07	9.43254e-06
Cluster 8	Sgk1	5.48331e-11	1.40633e-09
Cluster 8	Macrod1	3.59686e-17	1.44077e-15
Cluster 8	Atp2c1	5.83384e-05	0.000680996
Cluster 8	Frmd4b	1.64747e-12	4.7518e-11
Cluster 8	Rragd	6.42798e-06	9.01486e-05
Cluster 8	Itpr3	3.36309e-13	1.03357e-11
Cluster 8	Gad1	3.16649e-07	5.37549e-06
Cluster 8	Nr4a1	4.4584e-06	6.41412e-05
Cluster 8	Iqgap1	1.07663e-22	5.64441e-21
Cluster 8	Prdm16	5.77777e-08	1.08983e-06
Cluster 8	Emb	4.8891e-11	1.26302e-09
Cluster 8	Gars	5.18604e-09	1.09918e-07
Cluster 8	Filip1	1.23326e-22	6.4466e-21
Cluster 8	Dusp6	1.51814e-22	7.91251e-21
Cluster 8	Nol4	1.6275e-10	3.9416e-09
Cluster 8	Cib1	3.86032e-08	7.40691e-07
Cluster 8	Calm1	4.44235e-05	0.000534311
Cluster 8	Gck	3.74188e-14	1.22159e-12
Cluster 8	Plcxd3	4.01425e-14	1.30335e-12
Cluster 8	Tm9sf3	6.28789e-10	1.42779e-08
