# Supplementary material for: Lineage dynamics of murine pancreatic development at single-cell resolution
Source: Nat Commun. 2018 Sep 25;9:3922. doi: 10.1038/s41467-018-06176-3 (PMC6156586; doi:10.1038/s41467-018-06176-3)
Supplement: Supplementary file 18 — Supplementary Data 16 [file 41467_2018_6176_MOESM18_ESM.xlsx]

## Sheet: Pathway Analysis - BEAM genes
Supplementary Data 16. Pathway Analysis of gene clusters from BEAM analysis.
Cluster ID	p-value	q-value	-log(pvalue)	pathway	source	members_input_overlap	members_input_overlap_geneids	size	effective_size
Cluster 1	2.53514e-06	0.000800445	5.596	Platelet degranulation	Reactome	Tgfb2; Cd36; Trf; Serpina1b; Serpina1a; Serpina1d; Serpinf2; Apoa1; Fgb	20703; 12491; 110135; 11806; 18816; 22041; 21808; 20700; 20701	86	85
Cluster 1	4.49688e-06	0.000800445	5.34709	Response to elevated platelet cytosolic Ca2+	Reactome	Tgfb2; Cd36; Trf; Serpina1b; Serpina1a; Serpina1d; Serpinf2; Apoa1; Fgb	20703; 12491; 110135; 11806; 18816; 22041; 21808; 20700; 20701	92	91
Cluster 1	1.07627e-05	0.00127717	4.96808	Complement and coagulation cascades - Mus musculus (mouse)	KEGG	Serpinf2; Cpb2; Serpina1b; C8b; Serpina1a; Serpina1d; Tfpi; Fgb	18816; 110382; 21788; 56373; 110135; 20700; 20701; 20703	77	77
Cluster 1	0.000192018	0.0170896	3.71666	L-cysteine degradation VI	MouseCyc	Csad; Cdo1	246277; 12583	2	2
Cluster 1	0.000298629	0.0212624	3.52487	Platelet activation, signaling and aggregation	Reactome	Tgfb2; Cd36; Trf; Serpina1b; Serpina1a; Serpina1d; Serpinf2; Gnat3; Apoa1; Fgb	20703; 242851; 12491; 110135; 11806; 18816; 22041; 20700; 20701; 21808	190	189
Cluster 1	0.000533095	0.0259217	3.2732	G alpha (s) signalling events	Reactome	Gcg; Calcr; Sct; Gnat3; Pde4d; Pde1a; Mc4r	18573; 242851; 17202; 20287; 12311; 14526; 238871	102	102
Cluster 1	0.000570788	0.0259217	3.24352	chondroitin sulfate degradation (metazoa)	MouseCyc	Galns; Arsb	50917; 11881	3	3
Cluster 1	0.000582511	0.0259217	3.2347	Hemostasis	Reactome	Itgb1; Tgfb2; Pde1a; Serpinf2; Cd36; Trf; Serpina1b; Serpina1a; Serpina1d; Tfpi; Apoa1; Gnat3; Bsg; Dock11; Fgb	21788; 12215; 75974; 20700; 12491; 110135; 22041; 21808; 20701; 18573; 20703; 242851; 11806; 18816; 16412	412	411
Cluster 1	0.000922865	0.0365045	3.03486	Metabolism	Reactome	Atp5c1; Gcg; Csad; Fbp1; Pla2g1b; Fh1; Dcn; Adh1; Pld3; Sin3b; Otc; Sdc4; Glb1; Gng5; Ndufs6; Bsg; Dut; Arsb; Gstm5; Cdo1; Adssl1; Gls; Hpgds; Plcb4; Hs3st1; Pla2g12a; Gng11; Nudt10; Nudt11; Gc; Wasl; Apoa1; Apoa2	11881; 66066; 11807; 18807; 14660; 15476; 18778; 14707; 66350; 12091; 73178; 11806; 18416; 11949; 14473; 12215; 102954; 11522; 246277; 18798; 14121; 14526; 14194; 13179; 20971; 20467; 407785; 54486; 11565; 14866; 58242; 110074; 12583	1386	1368
Cluster 1	0.00107221	0.0381705	2.96972	Glucagon-type ligand receptors	Reactome	Sct; Gng5; Gng11; Gcg	14707; 14526; 66066; 20287	35	33
Cluster 1	0.0012025	0.0389173	2.91992	Extracellular matrix organization	Reactome	Itgb1; Dcn; Tgfb2; Ctsl; Tnr; Sdc4; Adamts5; Ncstn; Bsg; Fgb	16412; 110135; 21960; 12215; 20971; 59287; 13039; 13179; 23794; 21808	227	226
Cluster 1	0.00146509	0.0434644	2.83414	Lysosome - Mus musculus (mouse)	KEGG	Ctsl; Arsb; Galns; Ctsd; Glb1; Ctsz; Aga	11881; 64138; 50917; 13033; 13039; 12091; 11593	124	121
Cluster 1	0.00191286	0.052383	2.71832	Class B/2 (Secretin family receptors)	Reactome	Sct; Calcr; Gng5; Gng11; Gcg	20287; 12311; 14707; 14526; 66066	66	64
Cluster 1	0.00222125	0.0564831	2.6534	Fat digestion and absorption - Mus musculus (mouse)	KEGG	Pla2g12a; Pla2g1b; Apoa1; Cd36	11806; 66350; 12491; 18778	40	40
Cluster 1	0.00243514	0.0577939	2.61348	ECM proteoglycans	Reactome	Itgb1; Dcn; Tgfb2; Tnr	16412; 13179; 21808; 21960	42	41
Cluster 1	0.00277655	0.0610258	2.55649	Scavenging by Class B Receptors	Reactome	Apoa1; Cd36	11806; 12491	6	6
Cluster 1	0.00291415	0.0610258	2.53549	Glycosaminoglycan degradation - Mus musculus (mouse)	KEGG	Galns; Glb1; Arsb	50917; 11881; 12091	21	21
Cluster 1	0.00380247	0.0715947	2.41993	RNA Polymerase III Transcription Termination	Reactome	Polr2e; Nfic; Polr2f	66420; 69833; 18029	23	23
Cluster 1	0.00383422	0.0715947	2.41632	Degradation of the extracellular matrix	Reactome	Dcn; Adamts5; Bsg; Ctsl; Ncstn	13039; 13179; 23794; 59287; 12215	75	75
Cluster 1	0.00402218	0.0715947	2.39554	Heparan sulfate/heparin (HS-GAG) metabolism	Reactome	Dcn; Sdc4; Hs3st1; Glb1	12091; 20971; 15476; 13179	48	47
Cluster 1	0.00438381	0.0724676	2.35815	Proteoglycans in cancer - Mus musculus (mouse)	KEGG	Itgb1; Dcn; Tgfb2; Ctsl; Ccnd1; Sdc4; Wnt4; Ank2; Pdcd4	16412; 109676; 12443; 13039; 21808; 18569; 13179; 22417; 20971	229	227
Cluster 1	0.00467684	0.0724676	2.33005	One carbon metabolism and related pathways	Wikipathways	Gpx3; Cdo1; Gpx7; Csad	12583; 246277; 14778; 67305	49	49
Cluster 1	0.00508901	0.0724676	2.29337	Degradation of cysteine and homocysteine	Reactome	Cdo1; Csad	12583; 246277	8	8
Cluster 1	0.00508901	0.0724676	2.29337	Cross-presentation of particulate exogenous antigens (phagosomes)	Reactome	Cyba; Cd36	13057; 12491	8	8
Cluster 1	0.00508901	0.0724676	2.29337	Synthesis, Secretion, and Inactivation of Glucagon-like Peptide-1 (GLP-1)	Reactome	Dpp4; Gcg	14526; 13482	8	8
Cluster 1	0.00648359	0.0824342	2.18818	Incretin Synthesis, Secretion, and Inactivation	Reactome	Dpp4; Gcg	14526; 13482	9	9
Cluster 1	0.00648359	0.0824342	2.18818	citrulline biosynthesis	MouseCyc	Otc; Gls	14660; 18416	9	9
Cluster 1	0.00648359	0.0824342	2.18818	glutathione redox reactions I	MouseCyc	Gpx3; Gpx7	14778; 67305	9	9
Cluster 1	0.00803096	0.0953007	2.09523	Synthesis of pyrophosphates in the cytosol	Reactome	Nudt10; Nudt11	102954; 58242	10	10
Cluster 1	0.00803096	0.0953007	2.09523	Taurine and hypotaurine metabolism - Mus musculus (mouse)	KEGG	Csad; Cdo1	246277; 12583	10	10
Cluster 1	0.00957346	0.100755	2.01893	Wnt Signaling Pathway	Wikipathways	Ccnd1; Ccnd3; Ccnd2; Wnt4	12443; 12444; 12445; 22417	60	60
Cluster 2	1.87282e-24	6.36757e-22	23.7275	Protein processing in endoplasmic reticulum - Mus musculus (mouse)	KEGG	P4hb; Herpud1; Derl1; Derl2; Derl3; Rrbp1; Dad1; Uggt1; Hspa5; Sec24d; Pdia6; Pdia4; Pdia3; Dnajb11; Ero1lb; Ssr2; Ssr3; Dnajc10; Edem1; Sec61g; Wfs1; Calr; Rpn2; Hyou1; Sec61a1; Hsp90b1; Dnajc3; Ddost; Lman1; Lman2; Stt3a; Canx	22027; 71853; 12304; 18453; 12317; 12330; 20014; 320011; 100037258; 116891; 53421; 192193; 66256; 64209; 70361; 70377; 67819; 67838; 66861; 66890; 13135; 16430; 67437; 20335; 22393; 13200; 67475; 69608; 14827; 14828; 81910; 12282	169	169
Cluster 2	1.81488e-08	3.08529e-06	7.74115	Protein export - Mus musculus (mouse)	KEGG	Sec11c; Srprb; Hspa5; Spcs3; Srp9; Srp54b; Sec61g; Sec61a1	53421; 27058; 665155; 20818; 76687; 14828; 66286; 20335	30	28
Cluster 2	5.40647e-08	6.12734e-06	7.26709	Metabolism of proteins	Reactome	Sec11c; Gip; Calr; Srp9; Ddost; Srp54b; Uggt1; Ggcx; Galnt10; Spcs3; Pappa2; Pdia3; Sec24d; Ssr2; Ssr3; Edem1; Sec61g; Rpn2; Mvd; Gfpt1; Sec61a1; Srprb; Tubb5; Ins1; Ins2; Lman1; Fkbp9; Canx	12330; 70361; 23850; 53421; 16333; 22154; 27058; 320011; 66286; 12317; 14607; 66256; 14827; 665155; 67437; 20014; 192193; 56316; 69608; 20335; 20818; 16334; 76687; 14583; 192156; 13200; 171212; 27055	521	504
Cluster 2	6.77695e-07	5.76041e-05	6.16897	Calnexin/calreticulin cycle	Reactome	Calr; Uggt1; Pdia3; Canx; Edem1	192193; 14827; 12330; 320011; 12317	11	11
Cluster 2	1.83449e-06	0.000124745	5.73648	N-glycan trimming in the ER and Calnexin/Calreticulin cycle	Reactome	Calr; Uggt1; Pdia3; Canx; Edem1	192193; 14827; 12330; 320011; 12317	13	13
Cluster 2	8.52371e-06	0.00048301	5.06937	Asparagine N-linked glycosylation	Reactome	Sec24d; Calr; Pdia3; Lman1; Mvd; Edem1; Gfpt1; Canx; Uggt1	12330; 14827; 192193; 320011; 12317; 192156; 14583; 70361; 69608	78	78
Cluster 2	1.79454e-05	0.000762678	4.74605	COPI Mediated Transport	Reactome	Copz1; Copb2; Copa; Cope	50797; 12847; 56447; 59042	10	10
Cluster 2	1.79454e-05	0.000762678	4.74605	Golgi to ER Retrograde Transport	Reactome	Copz1; Copb2; Copa; Cope	50797; 12847; 56447; 59042	10	10
Cluster 2	5.16558e-05	0.00195144	4.28688	SRP-dependent cotranslational protein targeting to membrane	Reactome	Sec11c; Srprb; Spcs3; Rpn2; Srp9; Ssr2; Ddost; Srp54b; Sec61g; Ssr3; Sec61a1	27058; 66286; 20335; 66256; 13200; 76687; 53421; 20014; 20818; 665155; 67437	160	146
Cluster 2	0.000139624	0.00474721	3.85504	Post-translational protein modification	Reactome	Ggcx; Galnt10; Calr; Pdia3; Sec24d; Mvd; Edem1; Gfpt1; Lman1; Canx; Uggt1	192193; 56316; 14583; 69608; 12317; 12330; 192156; 14827; 320011; 171212; 70361	164	163
Cluster 2	0.000281382	0.00869728	3.5507	Synthesis, Secretion, and Inactivation of Glucose-dependent Insulinotropic Polypeptide (GIP)	Reactome	Sec11c; Spcs3; Gip	66286; 14607; 76687	8	8
Cluster 2	0.000386958	0.0101921	3.41234	Peptide hormone metabolism	Reactome	Ins1; Sec11c; Gip; Ins2; Spcs3	76687; 66286; 14607; 16333; 16334	36	36
Cluster 2	0.000416615	0.0101921	3.38027	Incretin Synthesis, Secretion, and Inactivation	Reactome	Sec11c; Spcs3; Gip	66286; 14607; 76687	9	9
Cluster 2	0.000419674	0.0101921	3.37709	Translation	Reactome	Sec11c; Srprb; Spcs3; Rpn2; Srp9; Ssr2; Ddost; Srp54b; Sec61g; Ssr3; Sec61a1	27058; 53421; 66286; 76687; 20335; 66256; 13200; 20014; 20818; 665155; 67437	200	185
Cluster 2	0.000638094	0.0141884	3.19512	Aldosterone-regulated sodium reabsorption - Mus musculus (mouse)	KEGG	Ins1; Ins2; Prkcb; Scnn1b; Kras	16653; 20277; 18751; 16333; 16334	40	40
Cluster 2	0.000692006	0.0141884	3.15989	Alzheimer,s disease - Mus musculus (mouse)	KEGG	Ndufc2; Cox8a; Atp2a3; Gapdh; Cycs; Uqcrq; Bace2; Mapt; Cox6b2; Cox7b	22272; 12868; 17762; 66142; 14433; 68197; 13063; 56175; 333182; 53313	181	166
Cluster 2	0.000709419	0.0141884	3.1491	Metabolism	Reactome	Fdps; Pcx; Cox8a; Hadh; P4hb; Cyp51; Ndufc2; Oat; Guk1; Aldh9a1; Th; Acly; Cox7b; Nme1; Lyve1; G6pc2; Cycs; Cpox; Prkar2b; Glrx; Akr1b3; Ffar1; Idh3a; Sgpl1; Slc2a5; Gapdh; Uqcrq; Itpa; Rpia; Mdh1; Srm; Papss2; Cda; Atp5j2; Crot; Pfkfb2; Slc2a2; Alox5ap; Mvd; Itpkb	74114; 21823; 13063; 104112; 56485; 66142; 22272; 13121; 23972; 20397; 17449; 18563; 14433; 67834; 12892; 11690; 56752; 11677; 57423; 110196; 192156; 19895; 18453; 18640; 19088; 20810; 14923; 18102; 320404; 18242; 72269; 233081; 14378; 12868; 16434; 15107; 20526; 93692; 114332; 68197	1386	1368
Cluster 2	0.000797346	0.0143488	3.09835	Facilitative Na+-independent glucose transporters	Reactome	Slc2a6; Slc2a5; Slc2a2	20526; 56485; 227659	11	11
Cluster 2	0.000801843	0.0143488	3.09591	Pyruvate metabolism - Mus musculus (mouse)	KEGG	Akr1b3; Pcx; Mdh1; Aldh9a1; Acyp2	18563; 11677; 56752; 75572; 17449	42	42
Cluster 2	0.000913525	0.0155299	3.03928	Insulin Processing	Reactome	Ins1; Ins2	16334; 16333	3	3
Cluster 2	0.00102487	0.0165932	2.98933	Maturity onset diabetes of the young - Mus musculus (mouse)	KEGG	Ins1; Ins2; Slc2a2; Iapp	15874; 20526; 16333; 16334	26	26
Cluster 2	0.00136568	0.0211059	2.86465	Antigen Presentation: Folding, assembly and peptide loading of class I MHC	Reactome	Sec24d; Calr; Pdia3; Canx	12317; 14827; 12330; 69608	37	28
Cluster 2	0.00169185	0.0245599	2.77164	Cholesterol Biosynthesis	Wikipathways	Fdps; Cyp51; Mvd	13121; 192156; 110196	15	14
Cluster 2	0.00178324	0.0245599	2.74879	Glycolysis and Gluconeogenesis	Wikipathways	Pcx; Slc2a5; Slc2a2; Mdh1; Gapdh	20526; 14433; 17449; 18563; 56485	50	50
Cluster 2	0.00180588	0.0245599	2.74331	SHC activation	Reactome	Ins1; Ins2	16334; 16333	4	4
Cluster 2	0.00227077	0.0296947	2.64383	Citrate cycle (TCA cycle) - Mus musculus (mouse)	KEGG	Idh3a; Acly; Pcx; Mdh1	18563; 104112; 17449; 67834	32	32
Cluster 2	0.00297496	0.0374624	2.52652	Free fatty acid receptors	Reactome	Ffar3; Ffar1	233080; 233081	5	5
Cluster 2	0.00357445	0.0408164	2.44679	Respiratory electron transport, ATP synthesis by chemiosmotic coupling, and heat production by uncoupling proteins.	Reactome	Ndufc2; Atp5j2; Cycs; Uqcrq; Cox8a; Cox7b	57423; 12868; 66142; 22272; 13063; 68197	92	84
Cluster 2	0.00360145	0.0408164	2.44352	SHC-related events	Reactome	Ins1; Ins2; Kras	16334; 16653; 16333	18	18
Cluster 2	0.00360145	0.0408164	2.44352	Synthesis and interconversion of nucleotide di- and triphosphates	Reactome	Guk1; Nme1; Glrx	93692; 18102; 14923	18	18
Cluster 2	0.00425297	0.0454453	2.37131	Insulin secretion - Mus musculus (mouse)	KEGG	Gip; Prkcb; Slc2a2; Ins1; Ins2; Ffar1	20526; 233081; 14607; 18751; 16333; 16334	88	87
Cluster 2	0.00441086	0.0454453	2.35548	IRS activation	Reactome	Ins1; Ins2	16334; 16333	6	6
Cluster 2	0.00441086	0.0454453	2.35548	ER Quality Control Compartment (ERQC)	Reactome	Uggt1; Edem1	192193; 320011	6	6
Cluster 2	0.00459829	0.0459829	2.3374	mTOR signaling pathway - Mus musculus (mouse)	KEGG	Ins1; Rps6ka2; Prkcb; Vegfa; Ins2	20112; 18751; 22339; 16333; 16334	62	62
Cluster 2	0.0049739	0.0483179	2.3033	Non-alcoholic fatty liver disease (NAFLD) - Mus musculus (mouse)	KEGG	Ndufc2; Cycs; Uqcrq; Ins1; Ins2; Cox8a; Cox6b2; Cox7b	22272; 12868; 66142; 68197; 16334; 13063; 333182; 16333	160	150
Cluster 2	0.00564723	0.0511097	2.24816	Cholesterol biosynthesis	Reactome	Fdps; Cyp51; Mvd	110196; 13121; 192156	22	21
Cluster 2	0.00571226	0.0511097	2.24319	Oxidative phosphorylation - Mus musculus (mouse)	KEGG	Ndufc2; Cox8a; Atp5j2; Uqcrq; Ppa1; Cox6b2; Cox7b	22272; 12868; 57423; 66142; 68197; 67895; 333182	142	122
Cluster 2	0.00571226	0.0511097	2.24319	The citric acid (TCA) cycle and respiratory electron transport	Reactome	Idh3a; Ndufc2; Atp5j2; Cycs; Uqcrq; Cox8a; Cox7b	57423; 12868; 67834; 66142; 22272; 13063; 68197	130	122
Cluster 2	0.00596928	0.0518835	2.22408	Parkinson,s disease - Mus musculus (mouse)	KEGG	Ndufc2; Cox8a; Cycs; Uqcrq; Th; Cox6b2; Cox7b	22272; 66142; 68197; 13063; 21823; 333182; 12868	143	123
Cluster 2	0.00610394	0.0518835	2.21439	Highly sodium permeable acetylcholine nicotinic receptors	Reactome	Chrnb4; Chrna3	108015; 110834	7	7
Cluster 2	0.00645525	0.0528208	2.19009	Fatty Acid Biosynthesis	Wikipathways	Hadh; Pcx; Acly	15107; 18563; 104112	22	22
Cluster 2	0.00652492	0.0528208	2.18542	Transport of glucose and other sugars, bile salts and organic acids, metal ions and amine compounds	Reactome	Slc6a6; Slc2a6; Slc2a5; Slc2a2; Slc30a8; Slc39a5	20526; 56485; 21366; 239436; 72002; 227659	95	95
Cluster 2	0.0068085	0.0538347	2.16695	Respiratory electron transport	Reactome	Ndufc2; Cox7b; Cycs; Cox8a; Uqcrq	22272; 12868; 13063; 66142; 68197	74	68
Cluster 2	0.00788227	0.0573742	2.10335	Carbohydrate digestion and absorption - Mus musculus (mouse)	KEGG	Slc2a5; Prkcb; Slc2a2; G6pc2	56485; 14378; 20526; 18751	45	45
Cluster 2	0.00804479	0.0573742	2.09449	ER-Phagosome pathway	Reactome	Sec61g; Sec61a1	20335; 53421	8	8
Cluster 2	0.00804479	0.0573742	2.09449	Synthesis, Secretion, and Deacylation of Ghrelin	Reactome	Sec11c; Spcs3	66286; 76687	8	8
Cluster 2	0.00804479	0.0573742	2.09449	Synthesis, Secretion, and Inactivation of Glucagon-like Peptide-1 (GLP-1)	Reactome	Sec11c; Spcs3	66286; 76687	8	8
Cluster 2	0.00815359	0.0573742	2.08865	Thyroid hormone synthesis - Mus musculus (mouse)	KEGG	Canx; Prkcb; Pdia4; Hsp90b1; Hspa5	14828; 22027; 12304; 12330; 18751	72	71
Cluster 2	0.00826864	0.0573742	2.08257	superpathway of cholesterol biosynthesis	MouseCyc	Fdps; Cyp51; Mvd	110196; 13121; 192156	25	24
Cluster 2	0.0096729	0.0655897	2.01444	Prolactin signaling pathway - Mus musculus (mouse)	KEGG	Ins1; Ins2; Slc2a2; Th; Kras	16333; 16653; 16334; 20526; 21823	74	74
Cluster 2	0.00990799	0.0655897	2.00401	Metabolism of carbohydrates	Reactome	Pcx; Papss2; Lyve1; Slc2a5; Pfkfb2; Gapdh; Slc2a2; Rpia; Mdh1; G6pc2	23972; 14433; 56485; 17449; 18563; 114332; 18640; 19895; 20526; 14378	242	240
Cluster 3	0.000603769	0.0582244	3.21913	Neurotrophin signaling pathway - Mus musculus (mouse)	KEGG	Ngf; Ngfrap1; Camk2d; Maged1; Camk2b; Irak2; Bdnf	108058; 12323; 94275; 18049; 12070; 12064; 108960	123	123
Cluster 3	0.000811169	0.0582244	3.09089	glutamine biosynthesis II	MouseCyc	Glul; Glud1	14661; 14645	5	4
Cluster 3	0.000839423	0.0582244	3.07602	Protein processing in endoplasmic reticulum - Mus musculus (mouse)	KEGG	Hsph1; Rad23a; Erlec1; Hspa8; Hspa4l; Hspa1a; Tusc3; Hsp90aa1	15481; 66753; 15519; 193740; 19358; 15505; 80286; 18415	169	169
Cluster 3	0.00102148	0.0582244	2.99077	Estrogen signaling pathway - Mus musculus (mouse)	KEGG	Gnas; Hspa8; Fkbp4; Hspa1a; Hsp90aa1; Gnai1	193740; 15481; 14677; 14683; 14228; 15519	99	98
Cluster 3	0.00175012	0.0661846	2.75693	Gastric acid secretion - Mus musculus (mouse)	KEGG	Camk2d; Gnas; Gast; Camk2b; Gnai1	108058; 12323; 14677; 14683; 14459	74	74
Cluster 3	0.00199682	0.0661846	2.69966	NADE modulates death signalling	Reactome	Ngf; Ngfrap1	18049; 12070	6	6
Cluster 3	0.00203198	0.0661846	2.69208	Retinoid metabolism and transport	Reactome	Ttr; Rbp4; Gpc4; Akr1c19	19662; 22139; 14735; 432720	46	46
Cluster 3	0.00256785	0.070276	2.59043	Cocaine addiction - Mus musculus (mouse)	KEGG	Bdnf; Gnas; Cdk5; Gnai1	12568; 12064; 14677; 14683	50	49
Cluster 3	0.00277405	0.070276	2.55689	Destabilization of mRNA by AUF1 (hnRNP D0)	Reactome	Hspa1a; Hspa8	193740; 15481	7	7
Cluster 3	0.00339045	0.0760759	2.46974	Glutathione conjugation	Reactome	Mgst3; Gclm; Gstt1	66447; 14871; 14630	26	26
Cluster 3	0.00367033	0.0760759	2.43529	Folding of actin by CCT/TriC	Reactome	Cct3; Cct7	12468; 12462	8	8
Cluster 3	0.00411312	0.0781492	2.38583	Axon guidance - Mus musculus (mouse)	KEGG	Epha4; Epha3; Met; Cdk5; Pak6; Gnai1	13837; 13838; 214230; 12568; 14677; 17295	129	129
Cluster 3	0.00488785	0.0857254	2.31088	Axon guidance	Reactome	Alcam; Met; Pfn2; Cdk5; Hsp90aa1; Pak6; Ncam1; Scn3b	17295; 17967; 12568; 235281; 11658; 15519; 214230; 18645	225	224
Cluster 3	0.00567747	0.090112	2.24585	Interferon Signaling	Reactome	Usp18; Nedd4; Camk2b; Eif4a2	24110; 17999; 12323; 13682	61	61
Cluster 3	0.00654256	0.090112	2.18425	Metabolism of amino acids and derivatives	Reactome	Gclm; Arg1; Pcbd1; Glud1; Acat1; Glul	11846; 14645; 110446; 13180; 14661; 14630	143	142
Cluster 3	0.00669794	0.090112	2.17406	Spinal Cord Injury	Wikipathways	Arg1; Bdnf; Epha4; Cd47; Gap43	13838; 12064; 14432; 16423; 11846	103	101
Cluster 3	0.00710619	0.090112	2.14836	Cell death signalling via NRAGE, NRIF and NADE	Reactome	Maged1; Bdnf; Ngfrap1; Ngf	12064; 94275; 18049; 12070	65	65
Cluster 3	0.00785969	0.090112	2.10459	XPodNet - protein-protein interactions in the podocyte expanded by STRING	Wikipathways	Med28; Ngf; Epha4; Ndn; Camk2d; Isl1; Cd47; Hspa8; Id2; Camk2b; Thra; Met; Pfn2; Cdk5; Actr3; Hsp90aa1; Uchl1; Tspan7	17984; 15481; 16392; 108058; 13838; 21833; 12568; 15902; 15519; 17295; 16423; 18645; 21912; 22223; 12323; 18049; 74117; 66999	831	827
Cluster 3	0.00790206	0.090112	2.10226	Regulation of Insulin Secretion	Reactome	Gnai1; Gnas; Slc25a5; Slc25a4	11740; 11739; 14677; 14683	69	67
Cluster 3	0.00790456	0.090112	2.10212	Regulation of mRNA Stability by Proteins that Bind AU-rich Elements	Reactome	Hspa1a; Hspa8; Exosc7	15481; 66446; 193740	35	35
Cluster 3	0.00983885	0.103515	2.00706	NGF processing	Reactome	Bdnf; Ngf	12064; 18049	13	13
Cluster 3	0.0099883	0.103515		Developmental Biology	Reactome	Alcam; Met; Pfn2; Scn3b; Hsp90aa1; Pak6; Ncam1; Ncor1; Cdk5	17967; 12568; 235281; 11658; 20185; 15519; 17295; 214230; 18645	307	306
Cluster 4	3.59274e-06	0.0010383	5.44457	Protein processing in endoplasmic reticulum - Mus musculus (mouse)	KEGG	Rpn1; Vcp; Ddit3; Sec23b; Ubqln2; Ube2e1; Yod1; Tram1; Edem2; Stt3b; Sec61b; Xbp1	103963; 72265; 226418; 108687; 66212; 22194; 68292; 269523; 54609; 13198; 27054; 22433	169	169
Cluster 4	3.55913e-05	0.00514294	4.44866	Protein export - Mus musculus (mouse)	KEGG	Immp1l; Sec61b; Spcs1; Spcs2; Srpr	69019; 66212; 66624; 67398; 66541	30	28
Cluster 4	0.000137202	0.00793026	3.86264	Synthesis, Secretion, and Inactivation of Glucose-dependent Insulinotropic Polypeptide (GIP)	Reactome	Pcsk1; Spcs1; Spcs2	18548; 66624; 69019	8	8
Cluster 4	0.000137202	0.00793026	3.86264	Synthesis, Secretion, and Deacylation of Ghrelin	Reactome	Pcsk1; Spcs1; Spcs2	18548; 66624; 69019	8	8
Cluster 4	0.000137202	0.00793026	3.86264	Synthesis, Secretion, and Inactivation of Glucagon-like Peptide-1 (GLP-1)	Reactome	Pcsk1; Spcs1; Spcs2	18548; 66624; 69019	8	8
Cluster 4	0.000203722	0.00981262	3.69096	Incretin Synthesis, Secretion, and Inactivation	Reactome	Pcsk1; Spcs1; Spcs2	18548; 66624; 69019	9	9
Cluster 4	0.000565519	0.0217251	3.24755	Metabolism of proteins	Reactome	Rpn1; Srpr; Dpagt1; Spcs1; Spcs2; Tubb2a; Tuba1a; Pcsk1; Tbcb; Gmppb; Tram1; Edem2; Sec61b; Alg12; Muc4; Atp5g1; Fut8	13478; 18548; 11951; 69019; 331026; 53618; 72265; 22151; 223774; 22142; 67398; 140474; 103963; 66212; 66624; 66411; 108687	521	504
Cluster 4	0.000601387	0.0217251	3.22085	N-Glycan biosynthesis - Mus musculus (mouse)	KEGG	Rpn1; Alg12; Dpagt1; Fut8; Stt3b	103963; 223774; 13478; 68292; 53618	50	50
Cluster 4	0.00152078	0.0488338	2.81793	Post-chaperonin tubulin folding pathway	Reactome	Tuba1a; Tubb2a; Tbcb	22151; 22142; 66411	17	17
Cluster 4	0.00210472	0.0557972	2.67681	XPodNet - protein-protein interactions in the podocyte expanded by STRING	Wikipathways	Rab27a; Psen2; Vcp; Wipf1; Pfn1; Ubqln2; Tuba1a; Itgav; Cd5; Sh3bp1; Rab3a; Psenen; Rab3b; Wls; Prnp; F3; Igsf5; Syt13; Ywhab; Stt3b; Mafb; Pak3	54609; 19339; 80976; 69908; 66340; 18481; 14066; 68292; 68151; 12507; 16658; 22142; 11891; 215280; 18643; 54401; 269523; 16410; 19165; 20401; 72058; 19122	831	827
Cluster 4	0.00212377	0.0557972	2.67289	Statin Pathway	Wikipathways	Ldlr; Soat1; Hmgcr	15357; 16835; 20652	19	19
Cluster 4	0.00247347	0.0595693	2.60669	NOTCH2 Activation and Transmission of Signal to the Nucleus	Reactome	Psenen; Mib1; Psen2	225164; 66340; 19165	20	20
Cluster 4	0.00440425	0.0970016	2.35613	Asparagine N-linked glycosylation	Reactome	Alg12; Dpagt1; Edem2; Gmppb; Fut8	223774; 108687; 53618; 13478; 331026	78	78
Cluster 4	0.00611066	0.0970016	2.21391	Alcoholism - Mus musculus (mouse)	KEGG	Calm2; H2afj; Gng12; Maob; Gng3; Hist3h2ba; Hist2h2aa1; Hist3h2a	12314; 109731; 319162; 14701; 14704; 15267; 78303; 232440	202	198
Cluster 4	0.00655828	0.0970016	2.18321	Signaling by NOTCH2	Reactome	Psenen; Mib1; Psen2	225164; 66340; 19165	28	28
Cluster 4	0.00724199	0.0970016	2.14014	Biosynthesis of the N-glycan precursor (dolichol lipid-linked oligosaccharide, LLO) and transfer to a nascent protein	Reactome	Alg12; Dpagt1; Gmppb	223774; 13478; 331026	29	29
Cluster 4	0.00724199	0.0970016	2.14014	Activated NOTCH1 Transmits Signal to the Nucleus	Reactome	Psenen; Mib1; Psen2	225164; 66340; 19165	29	29
Cluster 4	0.00792275	0.0970016	2.10112	dolichyl-diphosphooligosaccharide biosynthesis	MouseCyc	Alg12; Dpagt1	13478; 223774	10	10
Cluster 4	0.00810469	0.0970016	2.09126	Alzheimer,s disease - Mus musculus (mouse)	KEGG	Calm2; Atp2a2; Atp5g1; Ndufb4; Psen2; Psenen; Cox6a1	12314; 12861; 68194; 11938; 11951; 19165; 66340	181	166
Cluster 4	0.00830484	0.0970016	2.08067	Meiotic Recombination	Reactome	Hist2h2aa1; H2afj; Hist3h2a; Hist3h2ba	319162; 232440; 78303; 15267	58	58
Cluster 4	0.00918039	0.0970016	2.03714	Disease	Reactome	Papss1; Hs3st6; Ap2s1; Calm2; Tle3; Psen2; Lrp8; Atp6v1e1; Usp9x; Ldlr; Mib1; Foxo1; Nmt2; Cd44; Ywhab; Psenen	16975; 66340; 21887; 54401; 11973; 56458; 23971; 22284; 16835; 328779; 232910; 225164; 18108; 12314; 19165; 12505	608	605
Cluster 4	0.00946369	0.0970016	2.02394	Phagosome - Mus musculus (mouse)	KEGG	Tubb2a; Tuba1a; Atp6v1e1; Itgav; Tubb4b; Sec61b; Mbl2	22142; 22151; 16410; 66212; 11973; 227613; 17195	180	171
Cluster 4	0.00959623	0.0970016	2.0179	Regulated proteolysis of p75NTR	Reactome	Psenen; Psen2	66340; 19165	11	11
Cluster 4	0.00959623	0.0970016	2.0179	A third proteolytic cleavage releases NICD	Reactome	Psenen; Psen2	66340; 19165	11	11
Cluster 5	1.32955e-05	0.000716279	4.8763	3-oxoadipate degradation	MouseCyc	Hadhb; Hadha	97212; 231086	2	2
Cluster 5	3.97933e-05	0.000716279	4.40019	Beta oxidation of myristoyl-CoA to lauroyl-CoA	Reactome	Hadhb; Hadha	97212; 231086	3	3
Cluster 5	3.97933e-05	0.000716279	4.40019	Beta oxidation of palmitoyl-CoA to myristoyl-CoA	Reactome	Hadhb; Hadha	97212; 231086	3	3
Cluster 5	0.000132026	0.00101849	3.87934	Beta oxidation of lauroyl-CoA to decanoyl-CoA-CoA	Reactome	Hadhb; Hadha	97212; 231086	5	5
Cluster 5	0.000132026	0.00101849	3.87934	Beta oxidation of decanoyl-CoA to octanoyl-CoA-CoA	Reactome	Hadhb; Hadha	97212; 231086	5	5
Cluster 5	0.000132026	0.00101849	3.87934	Beta oxidation of octanoyl-CoA to hexanoyl-CoA	Reactome	Hadhb; Hadha	97212; 231086	5	5
Cluster 5	0.000132026	0.00101849	3.87934	Beta oxidation of hexanoyl-CoA to butanoyl-CoA	Reactome	Hadhb; Hadha	97212; 231086	5	5
Cluster 5	0.000197577	0.00133364	3.70426	Acyl chain remodeling of CL	Reactome	Hadhb; Hadha	231086; 97212	6	6
Cluster 5	0.000305522	0.00165192	3.51496	Peptide hormone metabolism	Reactome	Mboat4; Anpep; Ghrl	58991; 234155; 16790	36	36
Cluster 5	0.000367092	0.00165192	3.43522	Synthesis, Secretion, and Deacylation of Ghrelin	Reactome	Mboat4; Ghrl	58991; 234155	8	8
Cluster 5	0.000367092	0.00165192	3.43522	mitochondrial fatty acid beta-oxidation of saturated fatty acids	Reactome	Hadhb; Hadha	231086; 97212	8	8
Cluster 5	0.000367092	0.00165192	3.43522	fatty acid &beta;-oxidation IV (unsaturated, even number)	MouseCyc	Hadhb; Hadha	231086; 97212	8	8
Cluster 5	0.0013543	0.00562557	2.86828	Mitochondrial Fatty Acid Beta-Oxidation	Reactome	Hadhb; Hadha	231086; 97212	15	15
Cluster 5	0.00174599	0.00673454	2.75796	Scavenging by Class A Receptors	Reactome	Apoe; Col1a2	12843; 11816	17	17
Cluster 5	0.00195967	0.00705482	2.70782	fatty acid &beta;-oxidation II (core pathway)	MouseCyc	Hadhb; Hadha	231086; 97212	18	18
Cluster 5	0.00218513	0.0073748	2.66052	Renin-angiotensin system - Mus musculus (mouse)	KEGG	Ctsa; Anpep	16790; 19025	21	19
Cluster 5	0.00348607	0.0109604	2.45766	Fatty acid elongation - Mus musculus (mouse)	KEGG	Hadhb; Hadha	231086; 97212	24	24
Cluster 5	0.00373137	0.0109604	2.42813	Fatty acid, triacylglycerol, and ketone body metabolism	Reactome	Hadhb; Hadha; Lpin2	231086; 64898; 97212	85	85
Cluster 5	0.00385645	0.0109604	2.41381	Glycerophospholipid biosynthesis	Reactome	Hadhb; Hadha; Lpin2	64898; 97212; 231086	86	86
Cluster 5	0.00440256	0.0118869	2.35629	fatty acid &beta;-oxidation I	MouseCyc	Hadhb; Hadha	231086; 97212	27	27
Cluster 5	0.00577851	0.014859	2.23818	Glutathione and one carbon metabolism	Wikipathways	Anpep; Mat2b	108645; 16790	31	31
Cluster 5	0.00692311	0.0169931	2.1597	Fatty Acid Beta Oxidation	Wikipathways	Hadhb; Hadha	231086; 97212	34	34
Cluster 5	0.00773862	0.0181689	2.11134	Binding and Uptake of Ligands by Scavenger Receptors	Reactome	Apoe; Col1a2	11816; 12843	39	36
Cluster 6	3.12772e-13	2.69537e-11	12.5048	Formation of a pool of free 40S subunits	Reactome	Eif3h; Rps20; Rpl23a; Rps14; Rpl7; Rpl4; Rpl5; Rpl18a; Eif3f; Rpl14; Rps5; Rps28; Rpl18	20103; 68135; 67427; 19899; 268449; 66085; 54127; 76808; 19989; 67115; 100503670; 20044; 67891	143	131
Cluster 6	8.94786e-13	2.69537e-11	12.0483	L13a-mediated translational silencing of Ceruloplasmin expression	Reactome	Eif3h; Rps20; Rpl23a; Rps14; Rpl7; Rpl4; Rpl5; Rpl18a; Eif3f; Rpl14; Rps5; Rps28; Rpl18	20103; 68135; 67427; 19899; 268449; 66085; 54127; 76808; 19989; 67115; 100503670; 20044; 67891	154	142
Cluster 6	8.94786e-13	2.69537e-11	12.0483	3, -UTR-mediated translational regulation	Reactome	Eif3h; Rps20; Rpl23a; Rps14; Rpl7; Rpl4; Rpl5; Rpl18a; Eif3f; Rpl14; Rps5; Rps28; Rpl18	20103; 68135; 67427; 19899; 268449; 66085; 54127; 76808; 19989; 67115; 100503670; 20044; 67891	154	142
Cluster 6	9.80134e-13	2.69537e-11	12.0087	GTP hydrolysis and joining of the 60S ribosomal subunit	Reactome	Eif3h; Rps20; Rpl23a; Rps14; Rpl7; Rpl4; Rpl5; Rpl18a; Eif3f; Rpl14; Rps5; Rps28; Rpl18	20103; 68135; 67427; 19899; 268449; 66085; 54127; 76808; 19989; 67115; 100503670; 20044; 67891	156	143
Cluster 6	1.48779e-12	2.85983e-11	11.8275	Translation	Reactome	Eif3h; Rpl23a; Rps20; Rps14; Eef1a1; Rpl4; Rpl5; Rpl18a; Eif3f; Rpl14; Rps5; Rps28; Rpl7; Rpl18	268449; 20103; 68135; 66085; 19899; 67427; 13627; 54127; 76808; 19989; 67115; 100503670; 20044; 67891	200	185
Cluster 6	1.81989e-12	2.85983e-11	11.74	Cap-dependent Translation Initiation	Reactome	Eif3h; Rpl23a; Rps20; Rps14; Rpl7; Rpl4; Rpl5; Rpl18a; Eif3f; Rpl14; Rps5; Rps28; Rpl18	268449; 20103; 68135; 66085; 19899; 67427; 54127; 76808; 19989; 67115; 100503670; 20044; 67891	163	150
Cluster 6	1.81989e-12	2.85983e-11	11.74	Eukaryotic Translation Initiation	Reactome	Eif3h; Rpl23a; Rps20; Rps14; Rpl7; Rpl4; Rpl5; Rpl18a; Eif3f; Rpl14; Rps5; Rps28; Rpl18	268449; 20103; 68135; 66085; 19899; 67427; 54127; 76808; 19989; 67115; 100503670; 20044; 67891	163	150
Cluster 6	2.57008e-12	3.53386e-11	11.5901	Peptide chain elongation	Reactome	Rps20; Rpl23a; Rps14; Eef1a1; Rpl4; Rpl5; Rpl18a; Rps28; Rpl14; Rps5; Rpl7; Rpl18	20103; 67427; 19899; 268449; 13627; 54127; 76808; 19989; 67115; 100503670; 20044; 67891	132	120
Cluster 6	3.4618e-12	4.23109e-11	11.4607	Eukaryotic Translation Elongation	Reactome	Rps20; Rpl23a; Rps14; Eef1a1; Rpl4; Rpl5; Rpl18a; Rps28; Rpl14; Rps5; Rpl7; Rpl18	20103; 67427; 19899; 268449; 13627; 54127; 76808; 19989; 67115; 100503670; 20044; 67891	135	123
Cluster 6	1.8464e-11	2.03104e-10	10.7337	Cytoplasmic Ribosomal Proteins	Wikipathways	Rps26; Rpl23a; Rps20; Rps14; Rpl7; Rpl4; Rpl18a; Rps28; Rps5; Rpl18	76808; 19989; 268449; 67427; 67891; 54127; 20103; 27370; 20044; 19899	79	79
Cluster 6	2.68552e-11	2.68552e-10	10.571	Ribosome - Mus musculus (mouse)	KEGG	Rps26; Rps20; Rpl23a; Rps14; Rpl7; Rpl4; Rpl5; Rpl18a; Rps28; Rpl14; Rps5; Rpl18	76808; 19989; 67115; 20044; 20103; 268449; 100503670; 27370; 67891; 67427; 54127; 19899	161	146
Cluster 6	5.99143e-11	5.49214e-10	10.2225	Eukaryotic Translation Termination	Reactome	Rps20; Rpl23a; Rps14; Rpl7; Rpl4; Rpl5; Rpl18a; Rps28; Rpl14; Rps5; Rpl18	20103; 67427; 19899; 268449; 54127; 76808; 19989; 67115; 100503670; 20044; 67891	132	120
Cluster 6	9.36728e-11	7.92616e-10	10.0284	Nonsense Mediated Decay Independent of the Exon Junction Complex	Reactome	Rps20; Rpl23a; Rps14; Rpl7; Rpl4; Rpl5; Rpl18a; Rps28; Rpl14; Rps5; Rpl18	20103; 67427; 19899; 268449; 54127; 76808; 19989; 67115; 100503670; 20044; 67891	137	125
Cluster 6	1.96285e-10	1.48848e-09	9.70711	Metabolism of proteins	Reactome	Eif3h; Rps20; Rpl23a; Rps14; Alg2; Eef1a1; Rpl4; Rpl5; Rpl18a; Rps28; Rpl14; Rps5; Eif3f; Cct4; Rpl7; Actb; Rpl18; Muc1	68135; 268449; 54127; 67115; 100503670; 56737; 13627; 12464; 67891; 67427; 19899; 20103; 19989; 66085; 17829; 76808; 11461; 20044	521	504
Cluster 6	2.16507e-10	1.48848e-09	9.66453	Nonsense Mediated Decay Enhanced by the Exon Junction Complex	Reactome	Rps20; Rpl23a; Rps14; Rpl7; Rpl4; Rpl5; Rpl18a; Rps28; Rpl14; Rps5; Rpl18	20103; 67427; 19899; 268449; 54127; 76808; 19989; 67115; 100503670; 20044; 67891	147	135
Cluster 6	2.16507e-10	1.48848e-09	9.66453	Nonsense-Mediated Decay	Reactome	Rps20; Rpl23a; Rps14; Rpl7; Rpl4; Rpl5; Rpl18a; Rps28; Rpl14; Rps5; Rpl18	20103; 67427; 19899; 268449; 54127; 76808; 19989; 67115; 100503670; 20044; 67891	147	135
Cluster 6	5.04727e-10	3.26588e-09	9.29694	SRP-dependent cotranslational protein targeting to membrane	Reactome	Rps20; Rpl23a; Rps14; Rpl7; Rpl4; Rpl5; Rpl18a; Rps28; Rpl14; Rps5; Rpl18	20103; 67427; 19899; 268449; 54127; 76808; 19989; 67115; 100503670; 20044; 67891	160	146
Cluster 6	8.40234e-10	5.13476e-09	9.0756	Gene Expression	Reactome	Eif3h; Srsf7; Rpl5; Rpl23a; Rps20; Srsf2; U2af1; Eef1a1; Rpl4; Hnrnpa1; Rpl18a; Rps28; Rpl14; Rps5; Eif3f; Paip1; Rpl7; Rps14; Rpl18; H3f3b	225027; 218693; 68135; 54127; 15382; 67115; 100503670; 13627; 108121; 66085; 67427; 19899; 20382; 19989; 268449; 15081; 67891; 20103; 76808; 20044	720	703
Cluster 6	1.12018e-09	6.48526e-09	8.95071	Metabolism of mRNA	Reactome	Rps20; Rpl23a; Rps14; Rpl7; Rpl4; Rpl5; Rpl18a; Rps28; Rpl14; Rps5; Paip1; Rpl18	218693; 67427; 19899; 268449; 54127; 20103; 76808; 19989; 67115; 100503670; 20044; 67891	215	201
Cluster 6	1.33005e-08	7.31527e-08	7.87613	Metabolism of RNA	Reactome	Rps20; Rpl23a; Rps14; Rpl7; Rpl4; Rpl5; Rpl18a; Rps28; Rpl14; Rps5; Paip1; Rpl18	218693; 67427; 19899; 268449; 67115; 54127; 20103; 76808; 19989; 100503670; 20044; 67891	264	250
Cluster 6	1.08249e-06	5.67018e-06	5.96558	Formation of the ternary complex, and subsequently, the 43S complex	Reactome	Eif3h; Rps20; Rps14; Rps28; Rps5; Eif3f	67427; 66085; 54127; 20103; 68135; 20044	63	60
Cluster 6	2.09195e-06	1.0005e-05	5.67945	Translation initiation complex formation	Reactome	Eif3h; Rps20; Rps14; Rps28; Rps5; Eif3f	67427; 66085; 54127; 20103; 68135; 20044	70	67
Cluster 6	2.09195e-06	1.0005e-05	5.67945	Ribosomal scanning and start codon recognition	Reactome	Eif3h; Rps20; Rps14; Rps28; Rps5; Eif3f	67427; 66085; 54127; 20103; 68135; 20044	71	67
Cluster 6	2.28427e-06	1.04696e-05	5.64125	Activation of the mRNA upon binding of the cap-binding complex and eIFs, and subsequent binding to 43S	Reactome	Eif3h; Rps20; Rps14; Rps28; Rps5; Eif3f	67427; 66085; 54127; 20103; 68135; 20044	71	68
Cluster 6	0.000170761	0.00075135	3.76761	Translation Factors	Wikipathways	Eif3h; Eef1a1; Eif3f; Paip1	68135; 218693; 13627; 66085	49	49
Cluster 6	0.000216482	0.000915887	3.66458	mRNA processing	Wikipathways	Elavl4; Srsf7; Hnrnpa1; Rps20; Srsf2; U2af1; Rpl7; Rps14; Rps28; Aimp1	20044; 19989; 13722; 67427; 20382; 54127; 225027; 15382; 15572; 108121	465	451
Cluster 6	0.000886171	0.00361033	3.05248	Folding of actin by CCT/TriC	Reactome	Actb; Cct4	11461; 12464	8	8
Cluster 6	0.00131196	0.00497639	2.88208	mRNA 3,-end processing	Reactome	U2af1; Srsf7; Srsf2	20382; 225027; 108121	38	38
Cluster 6	0.00131196	0.00497639	2.88208	Post-Elongation Processing of Intron-Containing pre-mRNA	Reactome	U2af1; Srsf7; Srsf2	20382; 225027; 108121	38	38
Cluster 6	0.00243123	0.00835736	2.61417	Cleavage of Growing Transcript in the Termination Region	Reactome	U2af1; Srsf7; Srsf2	20382; 108121; 225027	47	47
Cluster 6	0.00243123	0.00835736	2.61417	RNA Polymerase II Transcription Termination	Reactome	U2af1; Srsf7; Srsf2	20382; 108121; 225027	47	47
Cluster 6	0.00243123	0.00835736	2.61417	Post-Elongation Processing of the Transcript	Reactome	U2af1; Srsf7; Srsf2	20382; 225027; 108121	47	47
Cluster 6	0.00255708	0.0085236	2.59226	RNA transport - Mus musculus (mouse)	KEGG	Eif3h; Eef1a1; Paip1; Eif3f; Strap	66085; 68135; 218693; 13627; 20901	172	166
Cluster 6	0.00342801	0.0110906	2.46496	Regulation of actin dynamics for phagocytic cup formation	Reactome	Actb; Actg1; Cfl1	12631; 11461; 11465	53	53
Cluster 6	0.00382875	0.011699	2.41694	mRNA Splicing - Major Pathway	Reactome	U2af1; Srsf7; Hnrnpa1; Srsf2	225027; 20382; 15382; 108121	112	112
Cluster 6	0.00382875	0.011699	2.41694	mRNA Splicing	Reactome	U2af1; Srsf7; Hnrnpa1; Srsf2	225027; 20382; 15382; 108121	112	112
Cluster 6	0.00400737	0.0119138	2.39714	Transport of Mature mRNA derived from an Intron-Containing Transcript	Reactome	U2af1; Srsf7; Srsf2	20382; 225027; 108121	56	56
Cluster 6	0.00486759	0.0140904	2.31269	Transport of Mature Transcript to Cytoplasm	Reactome	U2af1; Srsf7; Srsf2	20382; 225027; 108121	60	60
Cluster 6	0.00635308	0.0179189	2.19702	Fcgamma receptor (FCGR) dependent phagocytosis	Reactome	Actb; Actg1; Cfl1	12631; 11461; 11465	66	66
Cluster 6	0.00666471	0.018328	2.17622	Spliceosome - Mus musculus (mouse)	KEGG	U2af1; Srsf7; Hnrnpa1; Srsf2	225027; 108121; 15382; 20382	137	131
Cluster 6	0.00871381	0.022815	2.05979	Adherens junction - Mus musculus (mouse)	KEGG	Pvrl3; Actb; Actg1	11461; 11465; 58998	75	74
Cluster 6	0.00871381	0.022815	2.05979	Arrhythmogenic right ventricular cardiomyopathy (ARVC) - Mus musculus (mouse)	KEGG	Actb; Cacna2d1; Actg1	12293; 11461; 11465	74	74
Cluster 6	0.00891857	0.022815	2.0497	Prefoldin mediated transfer of substrate to CCT/TriC	Reactome	Actb; Cct4	11461; 12464	25	25
Cluster 6	0.00924961	0.023124	2.03388	Processing of Capped Intron-Containing Pre-mRNA	Reactome	U2af1; Srsf7; Hnrnpa1; Srsf2	225027; 15382; 20382; 108121	144	144
Cluster 6	0.00962641	0.0235312	2.01654	Maturity onset diabetes of the young - Mus musculus (mouse)	KEGG	Pax4; Nkx6-1	18096; 18506	26	26
Cluster 7	3.63171e-42	1.04593e-39	41.4399	Cytoplasmic Ribosomal Proteins	Wikipathways	Rps27; Rps23; Rpl15; Rpl7a; Rpl10a; Rpl13; Rpl19; Rpl36a; Rps15; Rplp2; Rpl32; Fau; Rps4x; Rps13; Rps12; Rps10; Rpl8; Rpl9; Rpl6; Rps19; Rps18; Rpl3; Rps7; Rps6; Rps3; Rps2; Rps8; Rpl37a; Rpl13a; Rpl27a; Rpl35a; Rps15a; Rpl22; Rpl17	19934; 270106; 57294; 67097; 26961; 19951; 20115; 66475; 68052; 20116; 27367; 20054; 57808; 26451; 19982; 19981; 16898; 19988; 20085; 19921; 67186; 267019; 14109; 20084; 27050; 20005; 20104; 22121; 20102; 20042; 27176; 19896; 319195; 66480	79	79
Cluster 7	1.88812e-34	2.05895e-32	33.724	Ribosome - Mus musculus (mouse)	KEGG	Rps27; Rps23; Rpl15; Rps10; Rpl10a; Rpl23; Rpl13; Rpl19; Rpl36a; Rpl8; Rplp2; Rpl32; Fau; Mrpl1; Rps4x; Rps13; Rps12; Rpl7a; Rps15; Rpl9; Rpl6; Rps19; Rps18; Rpl3; Rps7; Rps6; Rps3; Rps2; Rps8; Rpl37a; Rpl13a; Rpl27a; Rpl35a; Rps15a; Rpl22; Rpl17	16898; 19981; 19982; 19988; 67097; 27176; 20042; 20054; 22121; 67186; 20084; 20085; 20104; 20116; 319195; 20005; 27367; 19921; 267019; 270106; 14109; 20102; 19934; 26961; 94061; 27050; 66475; 66480; 20115; 19896; 57294; 57808; 68052; 19951; 26451; 65019	161	146
Cluster 7	2.14474e-34	2.05895e-32	33.6686	Eukaryotic Translation Elongation	Reactome	Rps27; Rps23; Eef1g; Rpl17; Rpl10a; Rpl23; Rpl13; Rpl22; Rpl19; Rpl8; Rplp2; Rpl32; Fau; Rps4x; Rps13; Rps12; Rps10; Rps15; Rpl9; Rpl6; Rps19; Rps18; Rpl3; Rps7; Rps6; Rps3; Rps2; Rps8; Rpl37a; Rpl13a; Rpl27a; Rpl35a; Rps15a; Eef1b2	20085; 270106; 55949; 19921; 20054; 19988; 67186; 26451; 19981; 67160; 27367; 66475; 20084; 19951; 20102; 20115; 27050; 20005; 20104; 67097; 267019; 65019; 22121; 68052; 20042; 57294; 14109; 16898; 20116; 19934; 26961; 19896; 57808; 319195	135	123
Cluster 7	8.23443e-32	4.74303e-30	31.0844	Eukaryotic Translation Termination	Reactome	Rps27; Rps23; Rpl17; Rpl10a; Rpl23; Rpl13; Rpl19; Rpl8; Rplp2; Rpl32; Fau; Rps4x; Rps13; Rps12; Rps10; Rps15; Rpl9; Rpl6; Rps19; Rps18; Rpl3; Rps7; Rps6; Rps3; Rps2; Rps8; Rpl37a; Rpl13a; Rpl27a; Rpl35a; Rps15a; Rpl22	20085; 270106; 19921; 20054; 19988; 67186; 19981; 27367; 66475; 20084; 19951; 20102; 20115; 27050; 26451; 20005; 20104; 67097; 267019; 65019; 22121; 68052; 20042; 57294; 14109; 16898; 20116; 19934; 26961; 19896; 57808; 319195	132	120
Cluster 7	8.23443e-32	4.74303e-30	31.0844	Peptide chain elongation	Reactome	Rps27; Rps23; Rpl17; Rpl10a; Rpl23; Rpl13; Rpl19; Rpl8; Rplp2; Rpl32; Fau; Rps4x; Rps13; Rps12; Rps10; Rps15; Rpl9; Rpl6; Rps19; Rps18; Rpl3; Rps7; Rps6; Rps3; Rps2; Rps8; Rpl37a; Rpl13a; Rpl27a; Rpl35a; Rps15a; Rpl22	20085; 270106; 19921; 20054; 19988; 67186; 26451; 19981; 27367; 66475; 20084; 19951; 20102; 20115; 27050; 20005; 20104; 67097; 267019; 65019; 22121; 68052; 20042; 57294; 14109; 16898; 20116; 19934; 26961; 19896; 57808; 319195	132	120
Cluster 7	3.50321e-31	1.68154e-29	30.4555	Nonsense Mediated Decay Independent of the Exon Junction Complex	Reactome	Rps27; Rps23; Rpl17; Rpl10a; Rpl23; Rpl13; Rpl19; Rpl8; Rplp2; Rpl32; Fau; Rps4x; Rps13; Rps12; Rps10; Rps15; Rpl9; Rpl6; Rps19; Rps18; Rpl3; Rps7; Rps6; Rps3; Rps2; Rps8; Rpl37a; Rpl13a; Rpl27a; Rpl35a; Rps15a; Rpl22	20085; 270106; 19921; 20054; 19988; 67186; 19981; 27367; 66475; 20084; 19951; 20102; 20115; 27050; 26451; 20005; 20104; 67097; 267019; 65019; 22121; 68052; 20042; 57294; 14109; 16898; 20116; 19934; 26961; 19896; 57808; 319195	137	125
Cluster 7	1.82037e-30	7.48952e-29	29.7398	Formation of a pool of free 40S subunits	Reactome	Rps27; Rps23; Rpl17; Rpl10a; Rpl23; Rpl13; Rpl19; Rpl8; Rplp2; Rpl32; Fau; Rps4x; Rps13; Rps12; Rps10; Rps15; Rpl9; Rpl6; Rps19; Rps18; Rpl3; Rps7; Rps6; Rps3; Rps2; Rps8; Rpl37a; Rpl13a; Rpl27a; Rpl35a; Rps15a; Rpl22	20085; 270106; 19921; 20054; 19988; 67186; 26451; 20005; 19981; 27367; 66475; 20084; 19951; 20102; 20115; 27050; 20104; 67097; 267019; 65019; 22121; 68052; 20042; 57294; 14109; 16898; 20116; 19934; 26961; 19896; 57808; 319195	143	131
Cluster 7	3.2855e-30	1.18278e-28	29.4834	SRP-dependent cotranslational protein targeting to membrane	Reactome	Sec11a; Rps27; Rps23; Rpl17; Rpl10a; Rpl23; Rpl13; Rpl19; Rpl8; Rplp2; Rpl32; Fau; Rps4x; Rps13; Rps12; Rps10; Rps15; Rpl9; Rpl6; Rps19; Rps18; Rpl3; Rps7; Rps6; Rps3; Rps2; Rps8; Rpl37a; Rpl13a; Rpl27a; Rpl35a; Rps15a; Rpl22	20085; 270106; 20054; 19988; 67186; 56529; 26451; 19981; 27367; 66475; 20084; 19951; 20102; 20115; 27050; 20005; 20104; 67097; 267019; 65019; 19921; 22121; 68052; 20042; 57294; 14109; 16898; 20116; 19934; 26961; 19896; 57808; 319195	160	146
Cluster 7	5.19712e-30	1.49677e-28	29.2842	Nonsense Mediated Decay Enhanced by the Exon Junction Complex	Reactome	Rps27; Rps23; Rpl17; Rpl10a; Rpl23; Rpl13; Rpl19; Rpl8; Rplp2; Rpl32; Fau; Rps4x; Rps13; Rps12; Rps10; Rps15; Rpl9; Rpl6; Rps19; Rps18; Rpl3; Rps7; Rps6; Rps3; Rps2; Rps8; Rpl37a; Rpl13a; Rpl27a; Rpl35a; Rps15a; Rpl22	20085; 270106; 19921; 20054; 19988; 67186; 26451; 19981; 27367; 66475; 20084; 19951; 20102; 20115; 27050; 20005; 20104; 67097; 267019; 65019; 22121; 68052; 20042; 57294; 14109; 16898; 20116; 19934; 26961; 19896; 57808; 319195	147	135
Cluster 7	5.19712e-30	1.49677e-28	29.2842	Nonsense-Mediated Decay	Reactome	Rps27; Rps23; Rpl17; Rpl10a; Rpl23; Rpl13; Rpl19; Rpl8; Rplp2; Rpl32; Fau; Rps4x; Rps13; Rps12; Rps10; Rps15; Rpl9; Rpl6; Rps19; Rps18; Rpl3; Rps7; Rps6; Rps3; Rps2; Rps8; Rpl37a; Rpl13a; Rpl27a; Rpl35a; Rps15a; Rpl22	20085; 270106; 19921; 20054; 19988; 67186; 26451; 19981; 27367; 66475; 20084; 19951; 20102; 20115; 27050; 20005; 20104; 67097; 267019; 65019; 22121; 68052; 20042; 57294; 14109; 16898; 20116; 19934; 26961; 19896; 57808; 319195	147	135
Cluster 7	2.98884e-29	7.17321e-28	28.5245	L13a-mediated translational silencing of Ceruloplasmin expression	Reactome	Rps27; Rps23; Rpl17; Rpl10a; Rpl23; Rpl13; Rpl19; Rpl8; Rplp2; Rpl32; Fau; Rps4x; Rps13; Rps12; Rps10; Rps15; Rpl9; Rpl6; Rps19; Rps18; Rpl3; Rps7; Rps6; Rps3; Rps2; Rps8; Rpl37a; Rpl13a; Rpl27a; Rpl35a; Rps15a; Rpl22	20085; 270106; 20054; 19988; 67186; 26451; 20005; 19981; 27367; 66475; 20084; 19951; 20102; 20115; 27050; 20104; 67097; 267019; 65019; 19921; 22121; 68052; 20042; 57294; 14109; 16898; 20116; 19934; 26961; 19896; 57808; 319195	154	142
Cluster 7	2.98884e-29	7.17321e-28	28.5245	3, -UTR-mediated translational regulation	Reactome	Rps27; Rps23; Rpl17; Rpl10a; Rpl23; Rpl13; Rpl19; Rpl8; Rplp2; Rpl32; Fau; Rps4x; Rps13; Rps12; Rps10; Rps15; Rpl9; Rpl6; Rps19; Rps18; Rpl3; Rps7; Rps6; Rps3; Rps2; Rps8; Rpl37a; Rpl13a; Rpl27a; Rpl35a; Rps15a; Rpl22	20085; 270106; 20054; 19988; 67186; 26451; 20005; 19981; 27367; 66475; 20084; 19951; 20102; 20115; 27050; 20104; 67097; 267019; 65019; 19921; 22121; 68052; 20042; 57294; 14109; 16898; 20116; 19934; 26961; 19896; 57808; 319195	154	142
Cluster 7	3.52981e-29	7.81988e-28	28.4522	Translation	Reactome	Sec11a; Rps27; Rps23; Eef1g; Rpl17; Rpl10a; Rpl23; Rpl13; Rpl22; Rpl19; Rpl8; Rplp2; Rpl32; Fau; Rps4x; Rps13; Rps12; Rps10; Rps15; Rpl9; Rpl6; Rps19; Rps18; Rpl3; Rps7; Rps6; Rps3; Rps2; Rps8; Rpl37a; Rpl13a; Rpl27a; Rpl35a; Rps15a; Eef1b2	20085; 270106; 55949; 66475; 20054; 19988; 67186; 56529; 26451; 67160; 27367; 20084; 19951; 20102; 20115; 27050; 20005; 20104; 67097; 267019; 19981; 65019; 19921; 22121; 68052; 20042; 57294; 14109; 16898; 20116; 19934; 26961; 19896; 57808; 319195	200	185
Cluster 7	3.80527e-29	7.82799e-28	28.4196	GTP hydrolysis and joining of the 60S ribosomal subunit	Reactome	Rps27; Rps23; Rpl17; Rpl10a; Rpl23; Rpl13; Rpl19; Rpl8; Rplp2; Rpl32; Fau; Rps4x; Rps13; Rps12; Rps10; Rps15; Rpl9; Rpl6; Rps19; Rps18; Rpl3; Rps7; Rps6; Rps3; Rps2; Rps8; Rpl37a; Rpl13a; Rpl27a; Rpl35a; Rps15a; Rpl22	20085; 270106; 19921; 66475; 20054; 19988; 67186; 26451; 20005; 27367; 20084; 19951; 319195; 20102; 20115; 27050; 20104; 67097; 267019; 19981; 65019; 22121; 68052; 20042; 57294; 14109; 16898; 20116; 19934; 26961; 19896; 57808	156	143
Cluster 7	1.95426e-28	3.51766e-27	27.709	Cap-dependent Translation Initiation	Reactome	Rps27; Rps23; Rpl17; Rpl10a; Rpl23; Rpl13; Rpl19; Rpl8; Rplp2; Rpl32; Fau; Rps4x; Rps13; Rps12; Rps10; Rps15; Rpl9; Rpl6; Rps19; Rps18; Rpl3; Rps7; Rps6; Rps3; Rps2; Rps8; Rpl37a; Rpl13a; Rpl27a; Rpl35a; Rps15a; Rpl22	20085; 270106; 19921; 66475; 20054; 19988; 67186; 26451; 27367; 20084; 19951; 319195; 20102; 20115; 27050; 20005; 20104; 67097; 267019; 19981; 65019; 22121; 68052; 20042; 57294; 14109; 16898; 20116; 19934; 26961; 19896; 57808	163	150
Cluster 7	1.95426e-28	3.51766e-27	27.709	Eukaryotic Translation Initiation	Reactome	Rps27; Rps23; Rpl17; Rpl10a; Rpl23; Rpl13; Rpl19; Rpl8; Rplp2; Rpl32; Fau; Rps4x; Rps13; Rps12; Rps10; Rps15; Rpl9; Rpl6; Rps19; Rps18; Rpl3; Rps7; Rps6; Rps3; Rps2; Rps8; Rpl37a; Rpl13a; Rpl27a; Rpl35a; Rps15a; Rpl22	20085; 270106; 19921; 66475; 20054; 19988; 67186; 26451; 27367; 20084; 19951; 319195; 20102; 20115; 27050; 20005; 20104; 67097; 267019; 19981; 65019; 22121; 68052; 20042; 57294; 14109; 16898; 20116; 19934; 26961; 19896; 57808	163	150
Cluster 7	3.25218e-24	5.50957e-23	23.4878	Metabolism of mRNA	Reactome	Rps27; Rps23; Rpl17; Rpl10a; Rpl23; Rpl13; Rpl19; Rpl8; Rplp2; Rpl32; Fau; Rps4x; Rps13; Rps12; Rps10; Rps15; Rpl9; Rpl6; Rps19; Rps18; Rpl3; Rps7; Rps6; Rps3; Rps2; Rps8; Rpl37a; Rpl13a; Rpl27a; Rpl35a; Rps15a; Rpl22	20085; 270106; 20054; 19988; 67186; 66475; 26451; 27367; 20084; 19951; 20102; 20115; 19934; 27050; 20005; 20104; 67097; 267019; 19981; 65019; 19921; 22121; 68052; 20042; 57294; 14109; 16898; 20116; 26961; 19896; 57808; 319195	215	201
Cluster 7	2.72388e-22	4.3582e-21	21.5648	Metabolism of RNA	Reactome	Rps27; Rps23; Rpl17; Rpl10a; Rpl23; Rpl13; Snrpf; Rpl19; Rpl8; Rplp2; Rpl32; Fau; Rps4x; Rps13; Rps12; Rps10; Rps15; Rpl9; Rpl6; Rps19; Rps18; Rpl3; Rps7; Rps6; Rps3; Rps2; Rps8; Rpl37a; Rpl13a; Rpl27a; Rpl35a; Rps15a; Rpl22	20085; 270106; 66475; 20054; 19988; 67186; 26451; 27367; 20084; 19951; 20102; 20115; 19934; 27050; 20005; 20104; 67097; 267019; 19981; 65019; 19921; 69878; 22121; 68052; 20042; 57294; 14109; 16898; 20116; 26961; 19896; 57808; 319195	264	250
Cluster 7	7.04195e-18	1.06741e-16	17.1523	Metabolism of proteins	Reactome	Sec11a; Rps27; Rps23; Eef1g; Rpl35a; Igfbp2; Rpl17; Rpl10a; Rps15a; Rpl13; Rpl22; Rpl19; Rpl8; Rplp2; Rpl32; Fau; Prkcsh; Rps4x; Slc25a13; Rps13; Rps12; Rps10; Rps15; Rpl9; Rpl6; Rps19; Rps18; Rpl3; Rps7; Rps6; Rps3; Rps2; Rps8; Rpl37a; Rpl13a; Rpl27a; Tubb3; Rpl23; Eef1b2	19921; 50799; 55949; 56529; 67160; 20102; 22152; 19089; 20085; 19988; 67186; 19981; 27367; 16008; 20115; 20005; 20104; 67097; 68052; 20042; 16898; 20116; 19934; 20054; 66475; 19951; 65019; 14109; 57808; 270106; 22121; 20084; 319195; 27050; 26451; 267019; 57294; 26961; 19896	521	504
Cluster 7	2.73801e-16	3.94273e-15	15.5626	Formation of the ternary complex, and subsequently, the 43S complex	Reactome	Rps13; Rps12; Rps10; Rps23; Rps15; Rps27; Rps19; Rps18; Rps15a; Fau; Rps7; Rps6; Rps3; Rps2; Rps4x; Rps8	68052; 20085; 20042; 67097; 20084; 57294; 20104; 267019; 20054; 14109; 16898; 20116; 20102; 20115; 66475; 27050	63	60
Cluster 7	6.22373e-16	8.53541e-15	15.2059	Gene Expression	Reactome	Sec11a; Rps27; Srsf6; Rps23; Srsf3; Eef1g; Rpl17; Rpl10a; Rpl23; Rpl13; Rpl22; Snrpf; Rpl19; Rpl8; Cbx3; Rpl32; Fau; Gtf2a2; Rps4x; Ssb; Rps13; Rps12; Rps10; Rps15; Rpl9; Rpl6; Rps19; Rps18; Rpl3; Sf3b2; Rps7; Rpl13a; Rps3; Rps2; Rps8; Rpl37a; Rps6; Rpl27a; Rpl35a; Rps15a; Eef1b2; Hnrnph1; Rplp2	55949; 56529; 20383; 67160; 59013; 20005; 22121; 20085; 19988; 235459; 19981; 27367; 20115; 20104; 67097; 267019; 69878; 68052; 20042; 16898; 19934; 20054; 66475; 19951; 65019; 12417; 14109; 67186; 67996; 57808; 270106; 19921; 20116; 20823; 20084; 319195; 319322; 20102; 27050; 26451; 57294; 26961; 19896	720	703
Cluster 7	1.87974e-15	2.35376e-14	14.7259	Translation initiation complex formation	Reactome	Rps13; Rps12; Rps10; Rps23; Rps15; Rps27; Rps19; Rps18; Rps15a; Fau; Rps7; Rps6; Rps3; Rps2; Rps4x; Rps8	68052; 20085; 20042; 20104; 20084; 57294; 67097; 267019; 20054; 14109; 16898; 20116; 20102; 20115; 66475; 27050	70	67
Cluster 7	1.87974e-15	2.35376e-14	14.7259	Ribosomal scanning and start codon recognition	Reactome	Rps13; Rps12; Rps10; Rps23; Rps15; Rps27; Rps19; Rps18; Rps15a; Fau; Rps7; Rps6; Rps3; Rps2; Rps4x; Rps8	68052; 20085; 20042; 20104; 20084; 57294; 67097; 267019; 20054; 14109; 16898; 20116; 20102; 20115; 66475; 27050	71	67
Cluster 7	2.42672e-15	2.91207e-14	14.615	Activation of the mRNA upon binding of the cap-binding complex and eIFs, and subsequent binding to 43S	Reactome	Rps13; Rps12; Rps10; Rps23; Rps15; Rps27; Rps19; Rps18; Rps15a; Fau; Rps7; Rps6; Rps3; Rps2; Rps4x; Rps8	68052; 20085; 20042; 20104; 20084; 57294; 67097; 267019; 20054; 14109; 16898; 20116; 20102; 20115; 66475; 27050	71	68
Cluster 7	3.84191e-06	4.42588e-05	5.41545	mRNA processing	Wikipathways	Rps13; Rps27; Eif4e3; Srsf6; Lingo1; Rps23; Rpl8; Rpl9; Snrpf; Rps4x; Rpl32; Rpl22; Rps7; Rps6; Hnrnph1; Srsf3; Pcolce; Sf3b2; Ppp1r14b; Rpl19; Ssb	319322; 57294; 20823; 20005; 66892; 19934; 67996; 18542; 26961; 20115; 18938; 19921; 19951; 66475; 69878; 68052; 20383; 235402; 59013; 20104; 20102	465	451
Cluster 7	0.000539074	0.00597128	3.26835	p53 signaling pathway - Mus musculus (mouse)	KEGG	Ccnb2; Gadd45a; Cdkn1a; Gadd45g; Cdk4; Rrm2	13197; 12567; 12442; 20135; 12575; 23882	69	68
Cluster 7	0.00127182	0.0135661	2.89557	Collagen biosynthesis and modifying enzymes	Reactome	Pcolce; Serpinh1; Col9a3; Bmp1; Ppib	12153; 12841; 19035; 18542; 12406	54	54
Cluster 7	0.0042679	0.0438984	2.36979	Collagen formation	Reactome	Pcolce; Serpinh1; Col9a3; Bmp1; Ppib	12153; 12841; 19035; 18542; 12406	71	71
Cluster 7	0.00509394	0.0489018	2.29295	miRNA regulation of DNA Damage Response	Wikipathways	Gadd45a; Cdkn1a; Gadd45g; Cdk4; Ccnb2	13197; 12442; 12567; 23882; 12575	76	74
Cluster 7	0.00509394	0.0489018	2.29295	Adherens junction - Mus musculus (mouse)	KEGG	Actn3; Baiap2; Igf1r; Pard3; Pvrl1	16001; 93742; 108100; 11474; 58235	75	74
Cluster 7	0.00909436	0.0844895	2.04123	Platelet degranulation	Reactome	Tmsb4x; Clu; App; Serpina1c; Serpina1e	12759; 20704; 11820; 20702; 19241	86	85
Cluster 8	4.91131e-05	0.0121801	4.3088	Maturity onset diabetes of the young - Mus musculus (mouse)	KEGG	Foxa2; Gck; Hhex; Mnx1	15242; 15376; 103988; 15285	26	26
Cluster 8	0.000166941	0.0154153	3.77744	Biogenic Amine Synthesis	Wikipathways	Ddc; Tph1; Gad1	21990; 14415; 13195	15	14
Cluster 8	0.000186856	0.0154153	3.72849	Amphetamine addiction - Mus musculus (mouse)	KEGG	Ddc; Arc; Fos; Jun; Calm1	12313; 14281; 16476; 13195; 11838	68	67
Cluster 8	0.000372952	0.0154153	3.42835	Serotonin and melatonin biosynthesis	Reactome	Ddc; Tph1	13195; 21990	4	4
Cluster 8	0.000372952	0.0154153	3.42835	serotonin and melatonin biosynthesis	MouseCyc	Ddc; Tph1	13195; 21990	5	4
Cluster 8	0.000372952	0.0154153	3.42835	biosynthesis of serotonin and melatonin	MouseCyc	Ddc; Tph1	13195; 21990	5	4
Cluster 8	0.00108385	0.0356061	2.96503	Estrogen signaling pathway - Mus musculus (mouse)	KEGG	Hsp90ab1; Itpr3; Fos; Jun; Calm1	12313; 16440; 16476; 15516; 14281	99	98
Cluster 8	0.00114858	0.0356061	2.93984	Proteasome Degradation	Wikipathways	Psmd4; Ube2b; Psmd8; Psme1	57296; 19186; 19185; 22210	58	58
Cluster 8	0.00153742	0.0384328	2.81321	MAPK targets/ Nuclear events mediated by MAP kinases	Reactome	Dusp6; Jun; Fos	16476; 14281; 67603	29	29
Cluster 8	0.00160063	0.0384328	2.79571	MAPK signaling pathway	Wikipathways	Fos; Gck; Nr4a1; Jun; Dusp5; Dusp6	16476; 103988; 67603; 14281; 15370; 240672	158	158
Cluster 8	0.00170468	0.0384328	2.76836	Folding of actin by CCT/TriC	Reactome	Cct8; Cct5	12469; 12465	8	8
Cluster 8	0.00271143	0.0526096	2.5668	Activation of the AP-1 family of transcription factors	Reactome	Jun; Fos	16476; 14281	10	10
Cluster 8	0.00275776	0.0526096	2.55944	EGFR1 Signaling Pathway	Wikipathways	Fos; Grb10; Jun; Shoc2; Grb7; Krt18	16476; 16668; 14281; 14786; 14783; 56392	176	176
Cluster 8	0.00393581	0.0632545	2.40497	Serotonin and anxiety-related events	Wikipathways	Arc; Fos	11838; 14281	12	12
Cluster 8	0.00393581	0.0632545	2.40497	Tetrahydrobiopterin (BH4) synthesis, recycling, salvage and regulation	Reactome	Gch1; Calm1	14528; 12313	12	12
Cluster 8	0.00462743	0.0632545	2.33466	Formation of ATP by chemiosmotic coupling	Reactome	Atp5b; Atp5a1	11947; 11946	15	13
Cluster 8	0.00511433	0.0632545	2.29121	Proteasome - Mus musculus (mouse)	KEGG	Psmd4; Psmd8; Psme1	57296; 19185; 19186	44	44
Cluster 8	0.00537084	0.0632545	2.26996	Amine-derived hormones	Reactome	Ddc; Tph1	21990; 13195	14	14
Cluster 8	0.00548654	0.0632545	2.2607	TRIF-mediated TLR3/TLR4 signaling	Reactome	Dusp6; Jun; Ubb; Fos	16476; 14281; 67603; 22187	89	89
Cluster 8	0.00548654	0.0632545	2.2607	MyD88-independent cascade	Reactome	Dusp6; Jun; Ubb; Fos	16476; 14281; 67603; 22187	89	89
Cluster 8	0.00548654	0.0632545	2.2607	Toll Like Receptor 3 (TLR3) Cascade	Reactome	Dusp6; Jun; Ubb; Fos	16476; 14281; 67603; 22187	89	89
Cluster 8	0.00561128	0.0632545	2.25094	Signaling by ERBB2	Reactome	Itpr3; Nr4a1; Grb7; Ubb; Calm1	22187; 15370; 14786; 12313; 16440	144	143
Cluster 8	0.00615543	0.0663716	2.21074	Selenium metabolism-Selenoproteins	Wikipathways	Sars; Jun; Fos	16476; 20226; 14281	47	47
Cluster 8	0.00652849	0.067461	2.18519	MAP kinase activation in TLR cascade	Reactome	Dusp6; Jun; Fos	16476; 14281; 67603	48	48
Cluster 8	0.00690134	0.0684613	2.16107	Activated TLR4 signalling	Reactome	Dusp6; Jun; Ubb; Fos	16476; 14281; 67603; 22187	95	95
Cluster 8	0.00742183	0.0701261	2.12949	Circadian entrainment - Mus musculus (mouse)	KEGG	Cacna1h; Itpr3; Fos; Calm1	12313; 16440; 58226; 14281	99	97
Cluster 8	0.0076347	0.0701261	2.11721	Fc epsilon receptor (FCERI) signaling	Reactome	Itpr3; Nr4a1; Jun; Calm1; Fos	16476; 14281; 15370; 12313; 16440	155	154
Cluster 8	0.00884565	0.0783472	2.05327	Serotonin and anxiety	Wikipathways	Arc; Fos	11838; 14281	19	18
Cluster 8	0.00983551	0.0803676	2.0072	eNOS activation and regulation	Reactome	Gch1; Calm1	14528; 12313	19	19
Cluster 8	0.00983551	0.0803676	2.0072	Metabolism of nitric oxide	Reactome	Gch1; Calm1	14528; 12313	19	19
